# Supplementary material for: Quantitative Proteome Analysis of Atg5-Deficient Mouse Embryonic Fibroblasts Reveals the Range of the Autophagy-Modulated Basal Cellular Proteome
Source: mSystems. 2019 Nov 5;4(6):e00481-19. doi: 10.1128/mSystems.00481-19 (PMC6832020; doi:10.1128/mSystems.00481-19)
Supplement: DATA SET S1 [file mSystems.00481-19-sd001.xlsx]

## Sheet: DATA
Normalized percentage relative abundance of 7795 proteins in WT and atg5-/- MEFs. Data is sorted based on protein intensity fold-change
			Quantified spectral counts	A1: WT MEFs	A2: WT MEFs	C1:atg5-/- MEFs	C2:atg5-/- MEFs	WT MEFs	atg5-/- MEFs	atg5-/-/ WT
Protein Id	Gene Symbol	Description		128N	129C	130N	128C	average	average	Protein intensity fold-change
sp|P63089|PTN_MOUSE	Ptn	PTN_MOUSE Pleiotrophin	4	0.195502	1.29433	23.6436	25.5198	0.744915	24.5817	32.9994
tr|A2AD03|A2AD03_MOUSE	Chm	A2AD03_MOUSE Rab proteins geranylgeranyltransferase component A 1	2	0.702026	0.871124	26.1328	24.9999	0.786575	25.5664	32.5034
sp|Q61500|ITM2A_MOUSE	Itm2a	ITM2A_MOUSE Integral membrane protein 2A	5	0.779684	1.69559	33.2718	32.3973	1.23764	32.8345	26.53
sp|Q60899|ELAV2_MOUSE	Elavl2	ELAV2_MOUSE ELAV-like protein 2	5	0.914896	1.45579	25.3713	25.7586	1.18534	25.5649	21.5676
sp|Q64314|CD34_MOUSE	Cd34	CD34_MOUSE Hematopoietic progenitor cell antigen CD34	5	0.884114	1.47264	21.681	27.1743	1.17838	24.4277	20.7299
sp|P62965|RABP1_MOUSE	Crabp1	RABP1_MOUSE Cellular retinoic acid-binding protein 1	5	1.22206	1.36999	24.2009	25.805	1.29602	25.0029	19.292
sp|Q6A0D4|RFTN1_MOUSE	Rftn1	RFTN1_MOUSE Raftlin	2	1.39892	1.23345	25.3449	23.4329	1.31619	24.3889	18.5299
sp|Q8K2P7|S38A1_MOUSE	Slc38a1	S38A1_MOUSE Sodium-coupled neutral amino acid transporter 1	3	1.57102	1.21394	25.1908	23.5036	1.39248	24.3472	17.4848
sp|P70180|ANPRC_MOUSE	Npr3	ANPRC_MOUSE Atrial natriuretic peptide receptor 3	15	1.14412	2.12201	26.2041	28.0363	1.63307	27.1202	16.6069
sp|Q62507|COCH_MOUSE	Coch	COCH_MOUSE Cochlin	4	1.42037	1.46149	23.7214	22.1511	1.44093	22.9363	15.9177
sp|Q9QUN9|DKK3_MOUSE	Dkk3	DKK3_MOUSE Dickkopf-related protein 3	4	1.83964	1.7336	25.3934	27.3133	1.78662	26.3534	14.7504
sp|Q8C119|NDNF_MOUSE	Ndnf	NDNF_MOUSE Protein NDNF	5	1.25272	1.49723	19.2049	20.6992	1.37497	19.952	14.5108
sp|Q08091|CNN1_MOUSE	Cnn1	CNN1_MOUSE Calponin-1	13	1.99896	2.1755	25.5659	25.5135	2.08723	25.5397	12.2362
sp|P13595|NCAM1_MOUSE	Ncam1	NCAM1_MOUSE Neural cell adhesion molecule 1	18	2.14887	2.12894	25.0868	25.4307	2.1389	25.2588	11.8092
sp|E9Q414|APOB_MOUSE	Apob	APOB_MOUSE Apolipoprotein B-100	9	2.18464	2.50345	28.373	26.7536	2.34404	27.5633	11.7589
sp|P70324|TBX3_MOUSE	Tbx3	TBX3_MOUSE T-box transcription factor TBX3	2	1.98732	2.94353	29.0455	28.3831	2.46542	28.7143	11.6468
sp|Q62009|POSTN_MOUSE	Postn	POSTN_MOUSE Periostin	20	2.11603	2.711	26.8911	28.3607	2.41352	27.6259	11.4463
sp|P70423|CTR3_MOUSE	Slc7a3	CTR3_MOUSE Cationic amino acid transporter 3	2	2.27392	1.62039	22.9661	20.9747	1.94716	21.9704	11.2833
sp|Q9CWG1|GLIP1_MOUSE	Glipr1	GLIP1_MOUSE Glioma pathogenesis-related protein 1	2	1.52157	2.76763	23.2116	24.004	2.1446	23.6078	11.008
sp|Q9WTP2|SPY4_MOUSE	Spry4	SPY4_MOUSE Protein sprouty homolog 4	2	1.7851	2.47923	21.7151	22.1164	2.13217	21.9157	10.2786
sp|P10287|CADH3_MOUSE	Cdh3	CADH3_MOUSE Cadherin-3	8	2.07294	3.03897	22.718	26.5562	2.55596	24.6371	9.63909
sp|Q6WVG3|KCD12_MOUSE	Kctd12	KCD12_MOUSE BTB/POZ domain-containing protein KCTD12	12	2.92686	3.56439	29.6317	29.9637	3.24563	29.7977	9.18089
sp|Q80TF3|PCD19_MOUSE	Pcdh19	PCD19_MOUSE Protocadherin-19	17	2.04838	2.34948	18.6889	20.3396	2.19893	19.5143	8.87444
sp|P97298|PEDF_MOUSE	Serpinf1	PEDF_MOUSE Pigment epithelium-derived factor	7	2.57945	3.18	24.6511	26.3791	2.87972	25.5151	8.86026
sp|P11862|GAS2_MOUSE	Gas2	GAS2_MOUSE Growth arrest-specific protein 2	11	2.38986	4.08739	27.2636	29.8217	3.23863	28.5427	8.8132
sp|P16125|LDHB_MOUSE	Ldhb	LDHB_MOUSE L-lactate dehydrogenase B chain	6	2.56593	3.38655	24.1138	26.8901	2.97624	25.502	8.56852
sp|B9EJA2|CTTB2_MOUSE	Cttnbp2	CTTB2_MOUSE Cortactin-binding protein 2	2	2.99026	3.47382	26.8623	26.6985	3.23204	26.7804	8.28592
sp|O35646|CAN6_MOUSE	Capn6	CAN6_MOUSE Calpain-6	17	2.47754	3.02632	22.7856	20.7922	2.75193	21.7889	7.91768
sp|Q9CWR7|STEA1_MOUSE	Steap1	STEA1_MOUSE Metalloreductase STEAP1	2	2.44465	3.31092	20.5992	20.9667	2.87779	20.783	7.22186
sp|O09030|I13R1_MOUSE	Il13ra1	I13R1_MOUSE Interleukin-13 receptor subunit alpha-1	7	1.53337	2.02131	13.0002	12.5771	1.77734	12.7886	7.19537
sp|P82343|RENBP_MOUSE	Renbp	RENBP_MOUSE N-acylglucosamine 2-epimerase	3	3.68701	4.10598	25.5887	24.9674	3.89649	25.2781	6.48739
sp|Q8VEE1|LMCD1_MOUSE	Lmcd1	LMCD1_MOUSE LIM and cysteine-rich domains protein 1	2	2.95997	4.1741	22.502	22.6744	3.56704	22.5882	6.33248
sp|P97857|ATS1_MOUSE	Adamts1	ATS1_MOUSE A disintegrin and metalloproteinase with thrombospondin motifs 1	24	3.55105	4.15382	23.3634	23.1138	3.85244	23.2386	6.03219
sp|Q8VCN5|CGL_MOUSE	Cth	CGL_MOUSE Cystathionine gamma-lyase	9	3.23393	3.57702	20.3754	19.9989	3.40548	20.1871	5.92784
sp|P24288|BCAT1_MOUSE	Bcat1	BCAT1_MOUSE Branched-chain-amino-acid aminotransferase, cytosolic	11	3.41012	3.45767	18.5861	21.8046	3.43389	20.1954	5.88118
sp|Q9R1Q6|T176B_MOUSE	Tmem176b	T176B_MOUSE Transmembrane protein 176B	5	4.35757	4.27644	24.0139	26.5694	4.317	25.2917	5.85862
sp|P51885|LUM_MOUSE	Lum	LUM_MOUSE Lumican	6	4.32467	4.82663	26.2673	27.2658	4.57565	26.7665	5.84978
sp|Q9Z1W9|STK39_MOUSE	Stk39	STK39_MOUSE STE20/SPS1-related proline-alanine-rich protein kinase	6	3.18535	3.51904	19.8329	18.7419	3.35219	19.2874	5.75367
sp|P18406|CYR61_MOUSE	Cyr61	CYR61_MOUSE Protein CYR61	21	4.38427	3.58265	22.234	23.162	3.98346	22.698	5.69806
sp|O08791|COE3_MOUSE	Ebf3	COE3_MOUSE Transcription factor COE3	6	3.51939	4.76383	22.6127	24.1622	4.14161	23.3874	5.64695
sp|Q9WTR1|TRPV2_MOUSE	Trpv2	TRPV2_MOUSE Transient receptor potential cation channel subfamily V member 2	3	4.52204	3.54136	22.163	22.3599	4.0317	22.2615	5.5216
sp|Q61490|CD166_MOUSE	Alcam	CD166_MOUSE CD166 antigen	13	3.57052	4.7567	21.6312	23.6495	4.16361	22.6404	5.43768
sp|O08530|S1PR1_MOUSE	S1pr1	S1PR1_MOUSE Sphingosine 1-phosphate receptor 1	2	1.8175	2.79119	12.8766	12.1745	2.30434	12.5255	5.43561
sp|Q69Z99|ZN512_MOUSE	Znf512	ZN512_MOUSE Zinc finger protein 512	13	3.79869	4.55991	24.7266	20.0918	4.1793	22.4092	5.36196
sp|Q8BFU0|RSPO2_MOUSE	Rspo2	RSPO2_MOUSE R-spondin-2	6	3.36516	4.1045	18.8794	19.8759	3.73483	19.3777	5.18836
sp|Q9Z0U9|S1PR3_MOUSE	S1pr3	S1PR3_MOUSE Sphingosine 1-phosphate receptor 3	3	3.82661	4.81846	22.1346	22.224	4.32253	22.1793	5.13108
sp|P14094|AT1B1_MOUSE	Atp1b1	AT1B1_MOUSE Sodium/potassium-transporting ATPase subunit beta-1	8	3.88454	5.07483	22.6038	23.1621	4.47968	22.883	5.10816
sp|P29268|CTGF_MOUSE	Ctgf	CTGF_MOUSE Connective tissue growth factor	15	4.36533	3.66346	21.2228	19.6716	4.0144	20.4472	5.09347
sp|Q9WVB4|SLIT3_MOUSE	Slit3	SLIT3_MOUSE Slit homolog 3 protein	12	4.41296	5.9496	25.502	26.9455	5.18128	26.2238	5.06125
sp|Q9CQ19|MYL9_MOUSE	Myl9	MYL9_MOUSE Myosin regulatory light polypeptide 9	2	4.98045	6.63489	26.3081	31.7224	5.80767	29.0152	4.99601
tr|Q91XX4|Q91XX4_MOUSE	Pcdhgb6	Q91XX4_MOUSE MCG133388, isoform CRA_n	4	5.20971	5.3733	23.8958	26.275	5.29151	25.0854	4.74069
sp|Q99MQ4|ASPN_MOUSE	Aspn	ASPN_MOUSE Asporin	17	5.55959	5.8312	26.7972	26.8173	5.69539	26.8073	4.70683
sp|P28231|CXB3_MOUSE	Gjb3	CXB3_MOUSE Gap junction beta-3 protein	3	5.02287	4.92448	22.5872	22.9088	4.97367	22.748	4.57369
sp|Q64374|RGN_MOUSE	Rgn	RGN_MOUSE Regucalcin	2	6.19633	4.09465	21.3938	24.3266	5.14549	22.8602	4.44277
sp|Q8K449|ABCA9_MOUSE	Abca9	ABCA9_MOUSE ATP-binding cassette sub-family A member 9	2	3.79444	4.54882	19.2621	17.6385	4.17163	18.4503	4.4228
sp|Q61410|KGP2_MOUSE	Prkg2	KGP2_MOUSE cGMP-dependent protein kinase 2	2	3.77375	5.21243	19.5726	20.0487	4.49309	19.8106	4.40913
sp|P11214|TPA_MOUSE	Plat	TPA_MOUSE Tissue-type plasminogen activator	4	4.18683	5.00739	18.7459	21.7795	4.59711	20.2627	4.4077
sp|Q925I7|PDGFD_MOUSE	Pdgfd	PDGFD_MOUSE Platelet-derived growth factor D	6	5.37495	5.31526	23.3039	23.4103	5.3451	23.3571	4.36981
sp|P22725|WNT5A_MOUSE	Wnt5a	WNT5A_MOUSE Protein Wnt-5a	4	3.55891	3.5838	14.7947	16.3706	3.57136	15.5826	4.36323
sp|P10404|ENV1_MOUSE		ENV1_MOUSE MLV-related proviral Env polyprotein	18	4.70297	5.02645	21.0328	20.7317	4.86471	20.8823	4.2926
sp|Q5I2A0|SPA3G_MOUSE	Serpina3g	SPA3G_MOUSE Serine protease inhibitor A3G	6	3.81142	3.44793	16.0592	15.0031	3.62967	15.5311	4.27894
sp|P19973|LSP1_MOUSE	Lsp1	LSP1_MOUSE Lymphocyte-specific protein 1	12	4.70165	4.76308	19.5117	20.8675	4.73236	20.1896	4.26628
sp|P07214|SPRC_MOUSE	Sparc	SPRC_MOUSE SPARC	20	5.92084	5.35323	22.1557	25.8787	5.63704	24.0172	4.26061
sp|Q61555|FBN2_MOUSE	Fbn2	FBN2_MOUSE Fibrillin-2	24	5.9206	5.80277	24.0552	25.8121	5.86169	24.9336	4.25367
sp|Q8BGI1|RNF24_MOUSE	Rnf24	RNF24_MOUSE RING finger protein 24	4	4.32653	5.02716	20.4832	19.032	4.67685	19.7576	4.22456
sp|Q8VHR0|PCD18_MOUSE	Pcdh18	PCD18_MOUSE Protocadherin 18	6	6.4733	5.88644	24.7547	27.3712	6.17987	26.063	4.2174
sp|O70583|TRI18_MOUSE	Mid1	TRI18_MOUSE E3 ubiquitin-protein ligase Midline-1	11	4.47373	5.6093	21.7609	20.1215	5.04151	20.9412	4.15375
sp|Q91VK4|ITM2C_MOUSE	Itm2c	ITM2C_MOUSE Integral membrane protein 2C	12	5.07321	4.70171	20.5194	19.9559	4.88746	20.2376	4.14073
sp|Q9QXX0|JAG1_MOUSE	Jag1	JAG1_MOUSE Protein jagged-1	4	5.26726	6.919	23.8535	25.977	6.09313	24.9152	4.08907
sp|Q9ERS5|PKHA2_MOUSE	Plekha2	PKHA2_MOUSE Pleckstrin homology domain-containing family A member 2	5	3.04612	3.58777	13.3916	13.6465	3.31695	13.519	4.07574
sp|Q8VC88|GRAN_MOUSE	Gca	GRAN_MOUSE Grancalcin	2	3.97402	5.12824	17.3928	19.4653	4.55113	18.4291	4.04934
sp|Q9D8B7|JAM3_MOUSE	Jam3	JAM3_MOUSE Junctional adhesion molecule C	8	5.42083	5.38152	21.0999	21.6486	5.40118	21.3743	3.95733
sp|P52800|EFNB2_MOUSE	Efnb2	EFNB2_MOUSE Ephrin-B2	4	5.43315	7.11979	24.2296	25.028	6.27647	24.6288	3.92399
sp|Q9JMG7|HDGR3_MOUSE	Hdgfrp3	HDGR3_MOUSE Hepatoma-derived growth factor-related protein 3	7	5.42739	5.50004	21.2674	21.1113	5.46371	21.1893	3.87819
sp|Q80UW0|H6ST2_MOUSE	Hs6st2	H6ST2_MOUSE Heparan-sulfate 6-O-sulfotransferase 2	7	6.44883	5.49506	22.6941	23.6067	5.97195	23.1504	3.87652
sp|P97299|SFRP2_MOUSE	Sfrp2	SFRP2_MOUSE Secreted frizzled-related protein 2	12	6.95317	6.19827	25.5716	24.7684	6.57572	25.17	3.82771
sp|Q80YX1|TENA_MOUSE	Tnc	TENA_MOUSE Tenascin	34	3.97855	4.12328	14.5888	16.1593	4.05091	15.374	3.7952
sp|P35951|LDLR_MOUSE	Ldlr	LDLR_MOUSE Low-density lipoprotein receptor	20	6.0291	5.84524	21.3658	23.5889	5.93717	22.4773	3.78587
sp|Q7TMS5|ABCG2_MOUSE	Abcg2	ABCG2_MOUSE ATP-binding cassette sub-family G member 2	14	5.00848	4.85762	18.9329	18.3422	4.93305	18.6376	3.7781
sp|Q3UW53|NIBAN_MOUSE	Fam129a	NIBAN_MOUSE Protein Niban	25	4.97606	5.77474	19.6873	20.9095	5.3754	20.2984	3.77616
sp|Q91V98|CD248_MOUSE	Cd248	CD248_MOUSE Endosialin	3	5.93347	6.39985	21.9235	24.4603	6.16666	23.1919	3.76085
sp|G5E8K5|ANK3_MOUSE	Ank3	ANK3_MOUSE Ankyrin-3	17	5.50071	5.7719	21.5612	20.6311	5.63631	21.0961	3.7429
sp|Q9CXD9|LRC17_MOUSE	Lrrc17	LRC17_MOUSE Leucine-rich repeat-containing protein 17	6	6.73247	7.53678	25.0687	26.8529	7.13462	25.9608	3.6387
sp|P16382|IL4RA_MOUSE	Il4r	IL4RA_MOUSE Interleukin-4 receptor subunit alpha	6	5.35787	5.10898	19.251	18.7825	5.23343	19.0168	3.63372
tr|F2Z4A3|F2Z4A3_MOUSE	Fat1	F2Z4A3_MOUSE Protein Fat1	131	7.01774	6.76784	23.7102	25.7664	6.89279	24.7383	3.58902
sp|Q9CYT6|CAP2_MOUSE	Cap2	CAP2_MOUSE Adenylyl cyclase-associated protein 2	2	7.77777	4.51699	21.739	22.2238	6.14738	21.9814	3.57573
sp|Q62371|DDR2_MOUSE	Ddr2	DDR2_MOUSE Discoidin domain-containing receptor 2	25	6.199	6.54407	23.0125	22.3553	6.37153	22.6839	3.56019
sp|A2AVA0|SVEP1_MOUSE	Svep1	SVEP1_MOUSE Sushi, von Willebrand factor type A, EGF and pentraxin domain-containing protein 1	24	7.05957	7.70229	25.4162	27.1318	7.38093	26.274	3.55971
sp|A6X935|ITIH4_MOUSE	Itih4	ITIH4_MOUSE Inter alpha-trypsin inhibitor, heavy chain 4	2	6.62745	7.68504	25.1034	25.3435	7.15625	25.2234	3.52467
sp|P40224|SDF1_MOUSE	Cxcl12	SDF1_MOUSE Stromal cell-derived factor 1	2	6.12482	6.54446	21.191	23.0484	6.33464	22.1197	3.49187
sp|Q62312|TGFR2_MOUSE	Tgfbr2	TGFR2_MOUSE TGF-beta receptor type-2	16	5.4918	5.92077	19.6256	19.903	5.70628	19.7643	3.4636
sp|P70429|EVL_MOUSE	Evl	EVL_MOUSE Ena/VASP-like protein	4	6.28125	6.09438	21.0939	21.621	6.18782	21.3575	3.45154
sp|O35544|EAA4_MOUSE	Slc1a6	EAA4_MOUSE Excitatory amino acid transporter 4	3	5.55196	7.8967	22.0129	23.4557	6.72433	22.7343	3.3809
sp|O55125|NIPS1_MOUSE	Nipsnap1	NIPS1_MOUSE Protein NipSnap homolog 1	2	6.13263	7.03083	21.1116	23.0958	6.58173	22.1037	3.35834
sp|Q9R001|ATS5_MOUSE	Adamts5	ATS5_MOUSE A disintegrin and metalloproteinase with thrombospondin motifs 5	13	5.8954	6.6822	21.8628	20.3353	6.2888	21.0991	3.35502
sp|Q9R087|GPC6_MOUSE	Gpc6	GPC6_MOUSE Glypican-6	3	7.4059	5.97048	22.0335	22.6746	6.68819	22.354	3.34231
sp|Q9QY73|TMM59_MOUSE	Tmem59	TMM59_MOUSE Transmembrane protein 59	10	7.33533	5.65748	21.7312	21.2992	6.4964	21.5152	3.31187
sp|P70193|LRIG1_MOUSE	Lrig1	LRIG1_MOUSE Leucine-rich repeats and immunoglobulin-like domains protein 1	2	6.2504	5.9441	21.1016	19.1375	6.09725	20.1196	3.29978
tr|Q60709|Q60709_MOUSE	Aplp2	Q60709_MOUSE Amyloid-like protein 2	23	7.57583	6.14844	21.0862	23.1627	6.86213	22.1245	3.22414
sp|Q6GQT1|A2MP_MOUSE	A2mp	A2MP_MOUSE Alpha-2-macroglobulin-P	5	6.91638	9.3905	26.0356	26.0115	8.15344	26.0236	3.19173
sp|O08532|CA2D1_MOUSE	Cacna2d1	CA2D1_MOUSE Voltage-dependent calcium channel subunit alpha-2/delta-1	6	7.01635	7.28307	22.6825	22.762	7.14971	22.7223	3.17807
sp|Q9ER71|RHOJ_MOUSE	Rhoj	RHOJ_MOUSE Rho-related GTP-binding protein RhoJ	2	6.03228	7.14226	20.4354	21.3769	6.58727	20.9061	3.17372
sp|Q9D6N1|CAH13_MOUSE	Ca13	CAH13_MOUSE Carbonic anhydrase 13	3	3.56121	4.08296	12.0385	12.1198	3.82208	12.0791	3.16035
tr|J3QND8|J3QND8_MOUSE	Gm6768	J3QND8_MOUSE Uncharacterized protein	14	6.53411	6.59595	19.3078	21.9194	6.56503	20.6136	3.13991
sp|Q9JJN5|CBPN_MOUSE	Cpn1	CBPN_MOUSE Carboxypeptidase N catalytic chain	3	6.81947	7.31686	23.0381	21.2643	7.06816	22.1512	3.13394
sp|Q8BHC1|RB39B_MOUSE	Rab39b	RB39B_MOUSE Ras-related protein Rab-39B	3	6.16489	5.89669	19.3363	18.3571	6.03079	18.8467	3.12508
tr|G3UXC7|G3UXC7_MOUSE	Adamtsl3	G3UXC7_MOUSE Protein Adamtsl3	13	8.11822	7.21335	23.2289	24.5428	7.66579	23.8859	3.11591
sp|Q9JLL0|CRIM1_MOUSE	Crim1	CRIM1_MOUSE Cysteine-rich motor neuron 1 protein	11	7.31689	7.03729	22.2475	22.4703	7.17709	22.3589	3.11532
sp|P08121|CO3A1_MOUSE	Col3a1	CO3A1_MOUSE Collagen alpha-1(III) chain	56	5.4741	9.01737	21.8002	23.2346	7.24574	22.5174	3.10768
sp|Q3TDN0|DISP1_MOUSE	Disp1	DISP1_MOUSE Protein dispatched homolog 1	4	6.70821	7.43401	20.9688	22.9508	7.07111	21.9598	3.10557
sp|Q91WJ7|SPS2L_MOUSE	Spats2l	SPS2L_MOUSE SPATS2-like protein	10	4.46076	4.64252	14.2935	13.9174	4.55164	14.1054	3.09898
sp|Q32MD9|CDON_MOUSE	Cdon	CDON_MOUSE Cell adhesion molecule-related/down-regulated by oncogenes	4	7.74968	7.38201	22.2533	24.6275	7.56585	23.4404	3.09819
sp|P04186|CFAB_MOUSE	Cfb	CFAB_MOUSE Complement factor B	4	1.95598	2.08947	6.41787	6.11554	2.02272	6.2667	3.09815
sp|Q9R098|HGFA_MOUSE	Hgfac	HGFA_MOUSE Hepatocyte growth factor activator	2	6.72597	8.12625	22.2612	23.6523	7.42611	22.9568	3.09136
sp|Q9R1B9|SLIT2_MOUSE	Slit2	SLIT2_MOUSE Slit homolog 2 protein	19	6.09151	6.72329	19.2845	20.1671	6.4074	19.7258	3.0786
sp|O35988|SDC4_MOUSE	Sdc4	SDC4_MOUSE Syndecan-4	7	5.90304	6.54228	20.5658	17.5177	6.22266	19.0417	3.06006
sp|P01942|HBA_MOUSE	Hba	HBA_MOUSE Hemoglobin subunit alpha	4	7.88427	5.19493	18.282	21.5384	6.5396	19.9102	3.04456
sp|Q9EPT5|SO2A1_MOUSE	Slco2a1	SO2A1_MOUSE Solute carrier organic anion transporter family member 2A1	10	4.26517	5.77116	15.9381	14.5659	5.01816	15.252	3.03936
sp|Q9R0P9|UCHL1_MOUSE	Uchl1	UCHL1_MOUSE Ubiquitin carboxyl-terminal hydrolase isozyme L1	12	6.5441	5.86024	18.3479	19.1783	6.20217	18.7631	3.02525
sp|Q8VIK5|PEAR1_MOUSE	Pear1	PEAR1_MOUSE Platelet endothelial aggregation receptor 1	4	6.60656	6.79778	19.315	21.1567	6.70217	20.2359	3.0193
sp|P20352|TF_MOUSE	F3	TF_MOUSE Tissue factor	7	4.08197	4.14076	13.2428	11.5299	4.11136	12.3864	3.01271
sp|O55137|ACOT1_MOUSE	Acot1	ACOT1_MOUSE Acyl-coenzyme A thioesterase 1	12	6.49358	6.79662	19.2995	20.7206	6.6451	20.0101	3.01125
sp|P27038|AVR2A_MOUSE	Acvr2a	AVR2A_MOUSE Activin receptor type-2A	5	6.87397	7.29318	21.3303	21.0339	7.08358	21.1821	2.99031
sp|Q811Q9|PCY1B_MOUSE	Pcyt1b	PCY1B_MOUSE Choline-phosphate cytidylyltransferase B	2	7.73699	7.15909	21.2977	23.1907	7.44804	22.2442	2.98658
sp|Q8CII9|CRLF2_MOUSE	Crlf2	CRLF2_MOUSE Cytokine receptor-like factor 2	3	5.94186	6.03748	18.0229	17.7051	5.98967	17.864	2.98247
tr|Q9CZU9|Q9CZU9_MOUSE	2610524H06Rik	Q9CZU9_MOUSE Protein 2610524H06Rik	3	7.06538	5.97774	19.36	19.3871	6.52156	19.3736	2.97069
sp|Q9QYR9|ACOT2_MOUSE	Acot2	ACOT2_MOUSE Acyl-coenzyme A thioesterase 2, mitochondrial	8	7.06727	6.24076	18.7218	20.8112	6.65402	19.7665	2.97061
sp|P48759|PTX3_MOUSE	Ptx3	PTX3_MOUSE Pentraxin-related protein PTX3	19	6.67961	7.4361	20.8763	21.0136	7.05785	20.945	2.96761
sp|Q8K448|ABCA5_MOUSE	Abca5	ABCA5_MOUSE ATP-binding cassette sub-family A member 5	4	7.21618	7.70204	22.7698	21.3381	7.45911	22.0539	2.95664
sp|Q6PDJ1|CAHD1_MOUSE	Cachd1	CAHD1_MOUSE VWFA and cache domain-containing protein 1	6	5.05899	5.15861	14.2478	15.8075	5.1088	15.0277	2.94153
sp|P28653|PGS1_MOUSE	Bgn	PGS1_MOUSE Biglycan	39	7.39312	7.04541	19.8501	22.6016	7.21927	21.2259	2.94017
sp|P59268|ZDHC9_MOUSE	Zdhhc9	ZDHC9_MOUSE Palmitoyltransferase ZDHHC9	4	7.42568	6.81853	21.7901	20.0689	7.12211	20.9295	2.93867
sp|P21995|EMB_MOUSE	Emb	EMB_MOUSE Embigin	8	6.85792	6.7604	19.5305	20.4329	6.80916	19.9817	2.93454
sp|Q922T2|MFAP3_MOUSE	Mfap3	MFAP3_MOUSE Microfibril-associated glycoprotein 3	3	6.76744	5.56107	17.9007	18.1643	6.16426	18.0325	2.92533
sp|P97873|LOXL1_MOUSE	Loxl1	LOXL1_MOUSE Lysyl oxidase homolog 1	17	5.36933	5.17098	15.3526	15.26	5.27015	15.3063	2.90434
sp|P51655|GPC4_MOUSE	Gpc4	GPC4_MOUSE Glypican-4	16	6.14895	7.22812	18.289	20.2998	6.68854	19.2944	2.8847
sp|O88632-2|SEM3F_MOUSE	Sema3f	SEM3F_MOUSE Isoform A of Semaphorin-3F	10	7.78664	8.03488	22.2557	23.2703	7.91076	22.763	2.87748
sp|P14873|MAP1B_MOUSE	Map1b	MAP1B_MOUSE Microtubule-associated protein 1B	57	6.2495	7.11843	19.2126	19.1713	6.68396	19.192	2.87134
sp|P55012|S12A2_MOUSE	Slc12a2	S12A2_MOUSE Solute carrier family 12 member 2	29	5.81607	5.87315	16.7662	16.7703	5.84461	16.7683	2.86901
sp|Q8BWB6|STEA2_MOUSE	Steap2	STEA2_MOUSE Metalloreductase STEAP2	2	6.78405	6.25388	19.1734	18.1244	6.51896	18.6489	2.86072
sp|P56564|EAA1_MOUSE	Slc1a3	EAA1_MOUSE Excitatory amino acid transporter 1	5	6.42037	9.00915	21.6377	22.4359	7.71476	22.0368	2.85645
sp|Q8BUJ9|LRP12_MOUSE	Lrp12	LRP12_MOUSE Low-density lipoprotein receptor-related protein 12	4	7.26767	7.28768	19.8466	21.6864	7.27768	20.7665	2.85345
sp|Q07802|COE1_MOUSE	Ebf1	COE1_MOUSE Transcription factor COE1	2	6.76096	8.18374	21.1512	21.2385	7.47235	21.1949	2.83644
sp|Q9Z0L0|TPBG_MOUSE	Tpbg	TPBG_MOUSE Trophoblast glycoprotein	12	6.38008	6.04439	17.6539	17.4027	6.21223	17.5283	2.82158
sp|Q3UKC1|TAXB1_MOUSE	Tax1bp1	TAXB1_MOUSE Tax1-binding protein 1 homolog	36	6.36813	6.02995	17.0593	17.8755	6.19904	17.4674	2.81776
sp|Q60774|TM45A_MOUSE	Tmem45a	TM45A_MOUSE Transmembrane protein 45A	3	6.26999	6.77378	18.5961	18.097	6.52188	18.3465	2.81307
sp|P13504|IL1R1_MOUSE	Il1r1	IL1R1_MOUSE Interleukin-1 receptor type 1	4	6.67067	9.17122	21.708	22.7811	7.92094	22.2446	2.80832
sp|Q6P1C6|LRIG3_MOUSE	Lrig3	LRIG3_MOUSE Leucine-rich repeats and immunoglobulin-like domains protein 3	10	8.34606	7.68652	22.0728	22.9029	8.01629	22.4879	2.80527
sp|Q9WTQ5|AKA12_MOUSE	Akap12	AKA12_MOUSE A-kinase anchor protein 12	19	7.76093	8.21293	20.8346	23.8381	7.98693	22.3364	2.79661
tr|Q91XX1|Q91XX1_MOUSE	Pcdhgc3	Q91XX1_MOUSE Protein Pcdhgb6	9	7.1889	6.68921	18.7454	19.8744	6.93906	19.3099	2.78279
sp|P0C605|KGP1_MOUSE	Prkg1	KGP1_MOUSE cGMP-dependent protein kinase 1	9	7.06667	7.74972	21.3961	19.627	7.40819	20.5115	2.76876
sp|Q6W3F0|P4HA3_MOUSE	P4ha3	P4HA3_MOUSE Prolyl 4-hydroxylase subunit alpha-3	2	7.60819	8.2931	22.0901	21.9058	7.95065	21.9979	2.76681
sp|Q61263|SOAT1_MOUSE	Soat1	SOAT1_MOUSE Sterol O-acyltransferase 1	9	7.33528	7.11511	19.7378	20.1078	7.2252	19.9228	2.7574
sp|Q64322|NPDC1_MOUSE	Npdc1	NPDC1_MOUSE Neural proliferation differentiation and control protein 1	3	7.51295	6.79316	20.504	18.9136	7.15306	19.7088	2.75529
sp|P12032|TIMP1_MOUSE	Timp1	TIMP1_MOUSE Metalloproteinase inhibitor 1	9	4.9624	4.68583	13.252	13.215	4.82411	13.2335	2.74319
sp|Q9Z125|CR3L1_MOUSE	Creb3l1	CR3L1_MOUSE Cyclic AMP-responsive element-binding protein 3-like protein 1	2	5.79206	6.21986	16.4238	16.5202	6.00596	16.472	2.74261
sp|Q03146|DDR1_MOUSE	Ddr1	DDR1_MOUSE Epithelial discoidin domain-containing receptor 1	12	7.21895	7.54871	19.2383	21.1487	7.38383	20.1935	2.73483
sp|Q64337|SQSTM_MOUSE	Sqstm1	SQSTM_MOUSE Sequestosome-1	30	7.29114	7.22386	18.8695	20.8163	7.2575	19.8429	2.73412
sp|Q8R2Y2|MUC18_MOUSE	Mcam	MUC18_MOUSE Cell surface glycoprotein MUC18	8	7.55049	7.67144	19.7919	21.1866	7.61096	20.4892	2.69207
sp|Q8R310|TMCC3_MOUSE	Tmcc3	TMCC3_MOUSE Transmembrane and coiled-coil domains protein 3	2	5.86388	6.49488	16.7654	16.489	6.17938	16.6272	2.69075
sp|Q8BGT5|ALAT2_MOUSE	Gpt2	ALAT2_MOUSE Alanine aminotransferase 2	12	7.49012	7.09065	18.3626	20.8418	7.29038	19.6022	2.68877
sp|Q91XV3|BASP1_MOUSE	Basp1	BASP1_MOUSE Brain acid soluble protein 1	9	7.13049	6.61612	15.651	21.3089	6.87331	18.48	2.68866
sp|Q91ZP6|NFIP2_MOUSE	Ndfip2	NFIP2_MOUSE NEDD4 family-interacting protein 2 (Fragment)	4	7.42113	6.87586	20.0407	18.2563	7.14849	19.1485	2.67868
sp|Q8VI24|SATB2_MOUSE	Satb2	SATB2_MOUSE DNA-binding protein SATB2	9	6.75155	7.28048	17.914	19.6459	7.01601	18.7799	2.67672
tr|Q91Y03|Q91Y03_MOUSE	Pcdhb16	Q91Y03_MOUSE MCG141291	2	6.52508	9.63755	25.1284	18.0218	8.08131	21.5751	2.66975
sp|Q9JJV2|PROF2_MOUSE	Pfn2	PROF2_MOUSE Profilin-2	4	6.83431	8.49517	19.0949	21.7226	7.66474	20.4088	2.66268
sp|P39876|TIMP3_MOUSE	Timp3	TIMP3_MOUSE Metalloproteinase inhibitor 3	15	7.06077	7.07427	19.3705	18.0248	7.06752	18.6976	2.64557
sp|O70458|OSMR_MOUSE	Osmr	OSMR_MOUSE Oncostatin-M-specific receptor subunit beta	26	5.25724	5.37601	13.7894	14.2202	5.31662	14.0048	2.63415
sp|Q9EPL2|CSTN1_MOUSE	Clstn1	CSTN1_MOUSE Calsyntenin-1	14	9.06148	8.5021	22.1621	23.993	8.78179	23.0775	2.62789
sp|Q8K201|KCT2_MOUSE	Kct2	KCT2_MOUSE Keratinocyte-associated transmembrane protein 2	3	6.85808	7.36595	18.9678	18.245	7.11202	18.6064	2.61619
sp|Q62181|SEM3C_MOUSE	Sema3c	SEM3C_MOUSE Semaphorin-3C	14	8.39771	8.49197	21.65	22.2392	8.44484	21.9446	2.59858
sp|Q4KMM3|OXR1_MOUSE	Oxr1	OXR1_MOUSE Oxidation resistance protein 1	16	8.38604	8.18607	21.1808	21.8554	8.28605	21.5181	2.59691
sp|Q6PFE7|TEFF1_MOUSE	Tmeff1	TEFF1_MOUSE Tomoregulin-1	2	9.3807	8.05274	20.3292	24.2981	8.71672	22.3137	2.55987
sp|Q3TYD6|LMTK2_MOUSE	Lmtk2	LMTK2_MOUSE Serine/threonine-protein kinase LMTK2	5	8.71945	7.77968	21.5983	20.5007	8.24957	21.0495	2.55158
sp|Q9QXV8|SPY2_MOUSE	Spry2	SPY2_MOUSE Protein sprouty homolog 2	2	6.54693	7.09559	16.1852	18.5545	6.82126	17.3699	2.54643
sp|Q8CC35-2|SYNPO_MOUSE	Synpo	SYNPO_MOUSE Isoform 2 of Synaptopodin	15	8.06444	8.1534	19.9836	21.2941	8.10892	20.6389	2.54521
sp|Q7TPQ9|ARRD3_MOUSE	Arrdc3	ARRD3_MOUSE Arrestin domain-containing protein 3	2	7.18196	7.04302	17.6051	18.4822	7.11249	18.0437	2.5369
sp|Q91ZE0|TMLH_MOUSE	Tmlhe	TMLH_MOUSE Trimethyllysine dioxygenase, mitochondrial	9	6.44894	8.43118	19.2477	18.4744	7.44006	18.861	2.53506
tr|Q6DR99|Q6DR99_MOUSE	Nrg1	Q6DR99_MOUSE Neuregulin 1	3	7.05722	7.34743	17.2279	19.2565	7.20232	18.2422	2.53282
sp|P28571-1|SC6A9_MOUSE	Slc6a9	SC6A9_MOUSE Isoform GlyT-1A of Sodium- and chloride-dependent glycine transporter 1	8	6.71921	6.11336	16.5986	15.8824	6.41629	16.2405	2.53114
sp|Q3U2C5|RN149_MOUSE	Rnf149	RN149_MOUSE E3 ubiquitin-protein ligase RNF149	4	7.93964	7.76502	19.2883	20.2452	7.85233	19.7668	2.51731
sp|P28481|CO2A1_MOUSE	Col2a1	CO2A1_MOUSE Collagen alpha-1(II) chain	11	7.7242	10.742	23.8923	22.4391	9.23309	23.1657	2.50898
sp|P35917|VGFR3_MOUSE	Flt4	VGFR3_MOUSE Vascular endothelial growth factor receptor 3	6	4.95999	4.62835	12.1328	11.8475	4.79417	11.9901	2.50098
sp|Q3UQ44|IQGA2_MOUSE	Iqgap2	IQGA2_MOUSE Ras GTPase-activating-like protein IQGAP2	38	5.24219	5.65085	14.5196	12.7199	5.44652	13.6197	2.50063
sp|Q8CFG0|SULF2_MOUSE	Sulf2	SULF2_MOUSE Extracellular sulfatase Sulf-2	3	6.4679	6.40087	15.6896	16.3806	6.43439	16.0351	2.4921
sp|P39061|COIA1_MOUSE	Col18a1	COIA1_MOUSE Collagen alpha-1(XVIII) chain	9	6.72198	9.55603	19.9098	20.6492	8.139	20.2795	2.49164
sp|Q8K1L0|CREB5_MOUSE	Creb5	CREB5_MOUSE Cyclic AMP-responsive element-binding protein 5	3	6.14089	6.951	16.7983	15.8105	6.54594	16.3044	2.49077
sp|P28667|MRP_MOUSE	Marcksl1	MRP_MOUSE MARCKS-related protein	5	7.04299	7.51727	16.9965	19.0641	7.28013	18.0303	2.47665
sp|P17125|TGFB3_MOUSE	Tgfb3	TGFB3_MOUSE Transforming growth factor beta-3	3	7.95816	7.86024	18.7195	20.4438	7.9092	19.5816	2.4758
sp|P50636|RN19A_MOUSE	Rnf19a	RN19A_MOUSE E3 ubiquitin-protein ligase RNF19A	3	8.08155	6.72741	18.7483	17.8874	7.40448	18.3179	2.47389
sp|Q8JZL1|I17RD_MOUSE	Il17rd	I17RD_MOUSE Interleukin-17 receptor D	3	8.10897	7.68791	18.5514	20.4412	7.89844	19.4963	2.46838
sp|Q61543|GSLG1_MOUSE	Glg1	GSLG1_MOUSE Golgi apparatus protein 1	51	8.58184	8.49732	21.1877	20.8727	8.53958	21.0302	2.46267
sp|Q70E20|SNED1_MOUSE	Sned1	SNED1_MOUSE Sushi, nidogen and EGF-like domain-containing protein 1	2	6.79178	9.92307	20.4928	20.4716	8.35742	20.4822	2.45078
sp|Q8R0W6|NFIP1_MOUSE	Ndfip1	NFIP1_MOUSE NEDD4 family-interacting protein 1	4	8.37932	7.16016	18.8184	19.2384	7.76974	19.0284	2.44905
tr|Q91XZ8|Q91XZ8_MOUSE	Pcdhb22	Q91XZ8_MOUSE Protein Pcdhb22	6	8.70482	8.15071	19.1219	22.1032	8.42776	20.6126	2.44579
sp|Q8BH97|RCN3_MOUSE	Rcn3	RCN3_MOUSE Reticulocalbin-3	9	8.04611	8.12396	18.6	20.805	8.08503	19.7025	2.43691
sp|Q9R0N3|SYT11_MOUSE	Syt11	SYT11_MOUSE Synaptotagmin-11	6	8.93094	8.85074	22.6033	20.6819	8.89084	21.6426	2.43426
sp|P58022|LOXL2_MOUSE	Loxl2	LOXL2_MOUSE Lysyl oxidase homolog 2	7	8.65244	8.77826	19.4414	22.6083	8.71535	21.0249	2.41239
sp|Q9Z1T2|TSP4_MOUSE	Thbs4	TSP4_MOUSE Thrombospondin-4	2	8.17951	7.85811	18.3637	20.2012	8.01881	19.2824	2.40465
sp|P32507|PVRL2_MOUSE	Pvrl2	PVRL2_MOUSE Nectin-2	8	7.54101	7.46999	17.4469	18.4833	7.5055	17.9651	2.39359
sp|Q9R1T4|SEPT6_MOUSE	42984	SEPT6_MOUSE Septin-6	9	7.41429	8.2501	17.9937	18.8524	7.8322	18.4231	2.35222
sp|O88393|TGBR3_MOUSE	Tgfbr3	TGBR3_MOUSE Transforming growth factor beta receptor type 3	10	6.27621	7.56764	15.8839	16.5394	6.92192	16.2117	2.34208
sp|Q9EP78|CHST7_MOUSE	Chst7	CHST7_MOUSE Carbohydrate sulfotransferase 7	11	7.74799	7.53517	18.2128	17.3314	7.64158	17.7721	2.32571
sp|Q922P8|T132A_MOUSE	Tmem132a	T132A_MOUSE Transmembrane protein 132A	8	8.97864	7.67979	18.6829	20.0431	8.32921	19.363	2.32471
sp|O89001|CBPD_MOUSE	Cpd	CBPD_MOUSE Carboxypeptidase D	24	8.07054	7.96145	18.3053	18.8909	8.016	18.5981	2.32013
sp|Q80XI3|IF4G3_MOUSE	Eif4g3	IF4G3_MOUSE Eukaryotic translation initiation factor 4 gamma 3	10	6.84383	7.74745	16.7249	17.0962	7.29564	16.9106	2.3179
sp|Q9DBS2|TPRGL_MOUSE	Tprg1l	TPRGL_MOUSE Tumor protein p63-regulated gene 1-like protein	7	8.97023	9.06731	21.0813	20.6454	9.01877	20.8633	2.31332
sp|Q9CXP8|GBG10_MOUSE	Gng10	GBG10_MOUSE Guanine nucleotide-binding protein G(I)/G(S)/G(O) subunit gamma-10	3	8.77047	8.65897	19.9175	20.2102	8.71472	20.0639	2.3023
sp|Q8VDU1|RHOV_MOUSE	Rhov	RHOV_MOUSE Rho-related GTP-binding protein RhoV	2	9.3207	7.55729	18.6288	20.1808	8.439	19.4048	2.29942
sp|P57787|MOT4_MOUSE	Slc16a3	MOT4_MOUSE Monocarboxylate transporter 4	9	7.13384	8.07764	18.3331	16.5343	7.60574	17.4337	2.29218
sp|P37804|TAGL_MOUSE	Tagln	TAGL_MOUSE Transgelin	42	7.92991	7.99117	17.7655	18.7132	7.96054	18.2394	2.29122
sp|O88693|CEGT_MOUSE	Ugcg	CEGT_MOUSE Ceramide glucosyltransferase	3	8.31484	5.91663	16.6344	15.9139	7.11574	16.2742	2.28707
sp|Q3TEW6|MPZL1_MOUSE	Mpzl1	MPZL1_MOUSE Myelin protein zero-like protein 1	3	9.25212	8.8884	20.1778	21.3046	9.07026	20.7412	2.28673
sp|O35607|BMPR2_MOUSE	Bmpr2	BMPR2_MOUSE Bone morphogenetic protein receptor type-2	15	9.13185	8.35923	19.7877	20.0108	8.74554	19.8993	2.27536
sp|Q61024|ASNS_MOUSE	Asns	ASNS_MOUSE Asparagine synthetase [glutamine-hydrolyzing]	44	6.96263	7.52747	16.2068	16.7557	7.24505	16.4812	2.27483
sp|Q9ESN6|TRIM2_MOUSE	Trim2	TRIM2_MOUSE Tripartite motif-containing protein 2	2	8.44767	9.48451	19.7523	20.9133	8.96609	20.3328	2.26775
sp|Q03145|EPHA2_MOUSE	Epha2	EPHA2_MOUSE Ephrin type-A receptor 2	24	7.86578	7.92392	18.445	17.3531	7.89485	17.8991	2.26718
sp|Q922W5|P5CR1_MOUSE	Pycr1	P5CR1_MOUSE Pyrroline-5-carboxylate reductase 1, mitochondrial	13	8.3016	8.83887	19.1635	19.6897	8.57024	19.4266	2.26675
sp|P18155|MTDC_MOUSE	Mthfd2	MTDC_MOUSE Bifunctional methylenetetrahydrofolate dehydrogenase/cyclohydrolase, mitochondrial	10	8.52011	7.2492	17.4749	18.051	7.88466	17.7629	2.25285
sp|P43407|SDC2_MOUSE	Sdc2	SDC2_MOUSE Syndecan-2	7	8.63841	7.318	19.05	16.848	7.9782	17.949	2.24976
sp|Q61704|ITIH3_MOUSE	Itih3	ITIH3_MOUSE Inter-alpha-trypsin inhibitor heavy chain H3	13	9.53857	8.47107	20.1064	20.2912	9.00482	20.1988	2.24311
sp|P97432|NBR1_MOUSE	Nbr1	NBR1_MOUSE Next to BRCA1 gene 1 protein	15	8.39865	8.54014	18.29	19.6547	8.4694	18.9723	2.24011
sp|Q66JT1|LRC8E_MOUSE	Lrrc8e	LRC8E_MOUSE Leucine-rich repeat-containing protein 8E	7	7.95568	8.94648	19.0287	18.8271	8.45108	18.9279	2.2397
sp|P14719|ILRL1_MOUSE	Il1rl1	ILRL1_MOUSE Interleukin-1 receptor-like 1	12	5.43124	5.15794	12.6175	11.0954	5.29459	11.8564	2.23935
sp|P12023|A4_MOUSE	App	A4_MOUSE Amyloid beta A4 protein	36	8.2878	7.47779	16.3669	18.8571	7.8828	17.612	2.23423
sp|P03958|ADA_MOUSE	Ada	ADA_MOUSE Adenosine deaminase	17	7.45657	8.67397	17.6176	18.4132	8.06527	18.0154	2.2337
sp|Q3USZ8|DIA1_MOUSE		DIA1_MOUSE Deleted in autism protein 1 homolog	4	8.70366	8.36323	20.2363	17.6747	8.53344	18.9555	2.22132
sp|O88207|CO5A1_MOUSE	Col5a1	CO5A1_MOUSE Collagen alpha-1(V) chain	47	9.31409	10.3064	21.208	22.3607	9.81023	21.7844	2.22058
sp|Q3TBN1|TM248_MOUSE	Tmem248	TM248_MOUSE Transmembrane protein 248	2	8.31826	7.3029	16.7756	17.9037	7.81058	17.3396	2.22002
sp|P97333|NRP1_MOUSE	Nrp1	NRP1_MOUSE Neuropilin-1	19	8.50447	8.3046	18.7002	18.4365	8.40454	18.5683	2.20932
sp|Q01149|CO1A2_MOUSE	Col1a2	CO1A2_MOUSE Collagen alpha-2(I) chain	112	9.24849	11.1154	21.8938	23.0848	10.182	22.4893	2.20874
sp|Q9WUR9|KAD4_MOUSE	Ak4	KAD4_MOUSE Adenylate kinase 4, mitochondrial	4	6.87271	7.47216	14.9851	16.56	7.17243	15.7726	2.19905
sp|Q01887|RYK_MOUSE	Ryk	RYK_MOUSE Tyrosine-protein kinase RYK	2	8.79938	7.61344	17.9305	18.1182	8.20641	18.0243	2.19637
sp|Q64729|TGFR1_MOUSE	Tgfbr1	TGFR1_MOUSE TGF-beta receptor type-1	2	8.45849	8.37219	17.9139	18.9251	8.41534	18.4195	2.1888
tr|E9Q718|E9Q718_MOUSE	Plod2	E9Q718_MOUSE Procollagen-lysine,2-oxoglutarate 5-dioxygenase 2	21	8.28297	9.10505	18.8471	18.9598	8.69401	18.9035	2.17431
sp|Q9D1A2|CNDP2_MOUSE	Cndp2	CNDP2_MOUSE Cytosolic non-specific dipeptidase	19	7.47244	7.78505	15.9926	17.1542	7.62875	16.5734	2.17249
sp|Q8K009|AL1L2_MOUSE	Aldh1l2	AL1L2_MOUSE Mitochondrial 10-formyltetrahydrofolate dehydrogenase	62	8.39061	7.8674	17.525	17.6258	8.129	17.5754	2.16206
sp|P25119|TNR1B_MOUSE	Tnfrsf1b	TNR1B_MOUSE Tumor necrosis factor receptor superfamily member 1B	3	7.78214	6.37248	15.7742	14.7804	7.07731	15.2773	2.15863
tr|Q59IW6|Q59IW6_MOUSE	Abi3bp	Q59IW6_MOUSE Protein Abi3bp	15	8.31471	9.41662	19.4451	18.7921	8.86567	19.1186	2.15648
sp|Q61703|ITIH2_MOUSE	Itih2	ITIH2_MOUSE Inter-alpha-trypsin inhibitor heavy chain H2	9	9.15013	9.01543	19.766	19.3696	9.08278	19.5678	2.15439
sp|Q9CWF2|TBB2B_MOUSE	Tubb2b	TBB2B_MOUSE Tubulin beta-2B chain	2	7.41279	8.61808	16.9749	17.5225	8.01544	17.2487	2.15193
sp|Q61009|SCRB1_MOUSE	Scarb1	SCRB1_MOUSE Scavenger receptor class B member 1	9	7.63769	8.63171	17.8213	17.1796	8.1347	17.5005	2.15134
sp|P25118|TNR1A_MOUSE	Tnfrsf1a	TNR1A_MOUSE Tumor necrosis factor receptor superfamily member 1A	8	8.50903	7.96886	17.5865	17.6657	8.23895	17.6261	2.13936
sp|Q9ET01|PYGL_MOUSE	Pygl	PYGL_MOUSE Glycogen phosphorylase, liver form	2	9.88467	8.09867	19.166	19.3023	8.99167	19.2341	2.1391
sp|Q91WR6|GINM1_MOUSE	Ginm1	GINM1_MOUSE Glycoprotein integral membrane protein 1	6	9.05014	8.6994	18.7163	19.225	8.87477	18.9706	2.13759
sp|Q9D7R2|PMEPA_MOUSE	Pmepa1	PMEPA_MOUSE Transmembrane prostate androgen-induced protein	4	7.99466	6.47434	15.1182	15.6828	7.2345	15.4005	2.12876
sp|Q05186|RCN1_MOUSE	Rcn1	RCN1_MOUSE Reticulocalbin-1	20	8.07851	8.38854	15.6722	19.3726	8.23353	17.5224	2.12817
sp|Q8K120|NFAC4_MOUSE	Nfatc4	NFAC4_MOUSE Nuclear factor of activated T-cells, cytoplasmic 4	17	8.97663	9.27632	18.6883	20.0416	9.12647	19.3649	2.12184
tr|S4R294|S4R294_MOUSE	Prrc2c	S4R294_MOUSE Protein PRRC2C	2	8.57722	8.14027	16.591	18.8142	8.35874	17.7026	2.11785
sp|P06869|UROK_MOUSE	Plau	UROK_MOUSE Urokinase-type plasminogen activator	11	9.41688	9.19464	19.0397	20.0882	9.30576	19.564	2.10235
sp|Q99LS3|SERB_MOUSE	Psph	SERB_MOUSE Phosphoserine phosphatase	12	8.00958	7.93988	16.5563	16.9469	7.97473	16.7516	2.10059
sp|Q9JKK1|STX6_MOUSE	Stx6	STX6_MOUSE Syntaxin-6	2	8.63377	7.53562	17.2514	16.6877	8.08469	16.9696	2.09898
tr|G5E899|G5E899_MOUSE	Serpine1	G5E899_MOUSE Plasminogen activator inhibitor 1	15	6.93617	5.93969	13.4007	13.5841	6.43793	13.4924	2.09577
sp|Q9D6X6|PRS23_MOUSE	Prss23	PRS23_MOUSE Serine protease 23	5	9.8782	9.89717	20.4061	21.0349	9.88768	20.7205	2.09559
sp|P42703|LIFR_MOUSE	Lifr	LIFR_MOUSE Leukemia inhibitory factor receptor	16	6.748	7.00984	13.9926	14.837	6.87892	14.4148	2.0955
sp|Q8BH61|F13A_MOUSE	F13a1	F13A_MOUSE Coagulation factor XIII A chain	2	10.0249	8.26249	19.2288	18.9855	9.1437	19.1072	2.08965
sp|Q60943|I17RA_MOUSE	Il17ra	I17RA_MOUSE Interleukin-17 receptor A	6	8.28208	7.32738	16.0326	16.5709	7.80473	16.3017	2.0887
sp|P97798-2|NEO1_MOUSE	Neo1	NEO1_MOUSE Isoform 2 of Neogenin	15	9.85655	9.35983	19.028	21.0796	9.60819	20.0538	2.08716
sp|Q8BGQ6|EFC14_MOUSE	Efcab14	EFC14_MOUSE EF-hand calcium-binding domain-containing protein 14	5	6.57795	6.57791	14.0631	13.3686	6.57793	13.7159	2.08513
sp|Q6AZB0|BOC_MOUSE	Boc	BOC_MOUSE Brother of CDO	3	9.62226	10.3581	20.3496	21.2826	9.99018	20.8161	2.08366
tr|E9QLR3|E9QLR3_MOUSE	Laptm4a	E9QLR3_MOUSE Lysosomal-associated transmembrane protein 4A	6	7.44711	6.71109	14.468	14.9978	7.0791	14.7329	2.08118
sp|O55003|BNIP3_MOUSE	Bnip3	BNIP3_MOUSE BCL2/adenovirus E1B 19 kDa protein-interacting protein 3	3	7.53421	6.5183	14.8588	14.2342	7.02626	14.5465	2.0703
sp|P57680|EVC_MOUSE	Evc	EVC_MOUSE Ellis-van Creveld syndrome protein homolog	5	9.21531	9.16594	19.2439	18.7518	9.19062	18.9978	2.06709
sp|Q61321|SIX4_MOUSE	Six4	SIX4_MOUSE Homeobox protein SIX4	3	8.35195	8.15968	16.8532	17.0723	8.25582	16.9628	2.05465
sp|Q91V64|ISOC1_MOUSE	Isoc1	ISOC1_MOUSE Isochorismatase domain-containing protein 1	12	5.354	6.18607	11.6865	11.9884	5.77004	11.8375	2.05154
sp|P48755|FOSL1_MOUSE	Fosl1	FOSL1_MOUSE Fos-related antigen 1	3	7.33064	5.37283	13.8043	12.2369	6.35174	13.0206	2.04993
sp|Q8R4W6|PCOC2_MOUSE	Pcolce2	PCOC2_MOUSE Procollagen C-endopeptidase enhancer 2	2	8.30226	9.19992	18.4842	17.3773	8.75109	17.9308	2.04898
sp|Q91Z31|PTBP2_MOUSE	Ptbp2	PTBP2_MOUSE Polypyrimidine tract-binding protein 2	10	8.71206	8.16796	17.0626	17.4537	8.44001	17.2582	2.04481
sp|O70258|SGCE_MOUSE	Sgce	SGCE_MOUSE Epsilon-sarcoglycan	2	10.1695	8.83398	20.0819	18.7499	9.50173	19.4159	2.04341
sp|Q9CPN8|IF2B3_MOUSE	Igf2bp3	IF2B3_MOUSE Insulin-like growth factor 2 mRNA-binding protein 3	23	7.30257	8.35091	15.6612	16.3056	7.82674	15.9834	2.04215
sp|O35182|SMAD6_MOUSE	Smad6	SMAD6_MOUSE Mothers against decapentaplegic homolog 6	2	9.98419	9.30491	19.9847	19.3851	9.64455	19.6849	2.04104
sp|P24472|GSTA4_MOUSE	Gsta4	GSTA4_MOUSE Glutathione S-transferase A4	2	9.2821	9.48759	18.4968	19.7543	9.38484	19.1255	2.03792
sp|P02088|HBB1_MOUSE	Hbb-b1	HBB1_MOUSE Hemoglobin subunit beta-1	2	10.7758	7.16585	17.7063	18.8114	8.97083	18.2588	2.03536
sp|Q8R2G6|CCD80_MOUSE	Ccdc80	CCD80_MOUSE Coiled-coil domain-containing protein 80	24	10.4252	8.24431	18.9501	19.0481	9.33475	18.9991	2.03531
sp|Q3UMG5-2|LRCH2_MOUSE	Lrch2	LRCH2_MOUSE Isoform 2 of Leucine-rich repeat and calponin homology domain-containing protein 2	9	9.70062	11.6242	20.1225	23.0792	10.6624	21.6009	2.02589
sp|Q148W0|AT8B1_MOUSE	Atp8b1	AT8B1_MOUSE Probable phospholipid-transporting ATPase IC	2	7.79985	8.71131	17.0993	16.2898	8.25558	16.6946	2.02221
tr|B1AV60|B1AV60_MOUSE	Nhs	B1AV60_MOUSE Protein Nhs	4	9.00917	9.14988	18.3349	18.3335	9.07953	18.3342	2.01929
sp|P19221|THRB_MOUSE	F2	THRB_MOUSE Prothrombin	5	10.7157	6.98189	17.724	17.8256	8.84881	17.7748	2.00872
sp|P50608|FMOD_MOUSE	Fmod	FMOD_MOUSE Fibromodulin	3	11.5418	10.0102	20.9029	22.3263	10.776	21.6146	2.00581
sp|Q9CWS0|DDAH1_MOUSE	Ddah1	DDAH1_MOUSE N(G),N(G)-dimethylarginine dimethylaminohydrolase 1	12	8.20103	8.22579	15.9073	17.0408	8.21341	16.4741	2.00575
sp|Q91XY4|PCDG4_MOUSE	Pcdhga4	PCDG4_MOUSE Protocadherin gamma-A4	4	8.52829	8.95185	17.386	17.5698	8.74007	17.4779	1.99974
sp|P50637|TSPO_MOUSE	Tspo	TSPO_MOUSE Translocator protein	2	7.54999	7.22966	14.3829	15.1327	7.38982	14.7578	1.99705
tr|Q9ER67|Q9ER67_MOUSE	Maged2	Q9ER67_MOUSE Maged2 protein	24	8.83759	8.31852	17.178	17.0019	8.57806	17.09	1.99229
sp|Q8K4L3|SVIL_MOUSE	Svil	SVIL_MOUSE Supervillin	26	9.20692	10.3222	19.6409	19.2379	9.76457	19.4394	1.99081
sp|Q8CG19|LTBP1_MOUSE	Ltbp1	LTBP1_MOUSE Latent-transforming growth factor beta-binding protein 1	32	6.53819	6.62794	12.9206	13.278	6.58307	13.0993	1.98984
sp|Q923S9|RAB30_MOUSE	Rab30	RAB30_MOUSE Ras-related protein Rab-30	2	8.06547	8.22745	16.4792	15.9396	8.14646	16.2094	1.98975
sp|Q91YD6|VILL_MOUSE	Vill	VILL_MOUSE Villin-like protein	20	8.75603	10.5797	18.7027	19.6487	9.66787	19.1757	1.98344
sp|Q8VCC1|PGDH_MOUSE	Hpgd	PGDH_MOUSE 15-hydroxyprostaglandin dehydrogenase [NAD(+)]	5	11.9512	12.54	23.4077	25.1605	12.2456	24.2841	1.98308
sp|P55144|TYRO3_MOUSE	Tyro3	TYRO3_MOUSE Tyrosine-protein kinase receptor TYRO3	6	10.1591	9.49365	19.1334	19.7258	9.8264	19.4296	1.97728
sp|P29533|VCAM1_MOUSE	Vcam1	VCAM1_MOUSE Vascular cell adhesion protein 1	43	5.30014	6.46325	11.1998	12.0382	5.8817	11.619	1.97545
sp|Q9WVA2|TIM8A_MOUSE	Timm8a1	TIM8A_MOUSE Mitochondrial import inner membrane translocase subunit Tim8 A	2	8.0781	9.14113	9.45838	24.507	8.60961	16.9827	1.97253
tr|A2ALV5|A2ALV5_MOUSE	AI481877	A2ALV5_MOUSE Protein AI481877	2	8.9269	8.03849	16.1161	17.3403	8.4827	16.7282	1.97204
sp|P41233|ABCA1_MOUSE	Abca1	ABCA1_MOUSE ATP-binding cassette sub-family A member 1	5	9.40565	9.46745	18.2288	18.7737	9.43655	18.5012	1.96059
sp|O35188|X3CL1_MOUSE	Cx3cl1	X3CL1_MOUSE Fractalkine	3	6.77274	7.07341	12.9309	14.1057	6.92307	13.5183	1.95264
sp|A2A7Q9|RN19B_MOUSE	Rnf19b	RN19B_MOUSE E3 ubiquitin-protein ligase RNF19B	2	5.25521	5.07328	10.0601	10.0791	5.16425	10.0696	1.94986
sp|P56485|ACKR3_MOUSE	Ackr3	ACKR3_MOUSE Atypical chemokine receptor 3	2	8.76767	9.08828	20.1481	14.6652	8.92798	17.4066	1.94967
tr|B1ARD8|B1ARD8_MOUSE	Slfn8	B1ARD8_MOUSE Protein Slfn8	10	1.08311	1.16555	2.41725	1.94856	1.12433	2.1829	1.94151
sp|Q8CC21|TTC19_MOUSE	Ttc19	TTC19_MOUSE Tetratricopeptide repeat protein 19, mitochondrial	2	9.17765	8.86466	17.5014	17.4995	9.02116	17.5005	1.93993
sp|P10493|NID1_MOUSE	Nid1	NID1_MOUSE Nidogen-1	20	11.456	10.5385	20.3416	22.321	10.9973	21.3313	1.93969
sp|P37172|ACVR1_MOUSE	Acvr1	ACVR1_MOUSE Activin receptor type-1	4	9.04688	8.7504	17.9046	16.5924	8.89864	17.2485	1.93833
sp|Q8R1L4|ERD23_MOUSE	Kdelr3	ERD23_MOUSE ER lumen protein-retaining receptor 3	4	9.24876	9.63905	15.9381	20.4388	9.44391	18.1885	1.92595
sp|Q8R0Y6|AL1L1_MOUSE	Aldh1l1	AL1L1_MOUSE Cytosolic 10-formyltetrahydrofolate dehydrogenase	2	5.23614	6.12663	10.1978	11.655	5.68138	10.9264	1.9232
sp|Q3TMW1|C102A_MOUSE	Ccdc102a	C102A_MOUSE Coiled-coil domain-containing protein 102A	11	9.39493	9.96534	17.6202	19.531	9.68014	18.5756	1.91894
sp|P28229|CXG1_MOUSE	Gjc1	CXG1_MOUSE Gap junction gamma-1 protein	2	8.50013	8.74318	17.3865	15.6749	8.62165	16.5307	1.91735
sp|Q9BCZ4|SELS_MOUSE	Vimp	SELS_MOUSE Selenoprotein S	2	7.22118	7.5207	14.1608	14.0961	7.37094	14.1285	1.91678
sp|Q8CI66|STML1_MOUSE	Stoml1	STML1_MOUSE Stomatin-like protein 1	2	5.90824	8.00722	13.6224	13.0175	6.95773	13.32	1.91441
sp|Q8BFP9|PDK1_MOUSE	Pdk1	PDK1_MOUSE [Pyruvate dehydrogenase (acetyl-transferring)] kinase isozyme 1, mitochondrial	3	8.20025	8.9454	16.0119	16.8075	8.57282	16.4097	1.91415
sp|P23242|CXA1_MOUSE	Gja1	CXA1_MOUSE Gap junction alpha-1 protein	19	9.08685	9.72035	19.0469	16.8918	9.4036	17.9693	1.9109
sp|Q9D820|PRXD1_MOUSE	Prorsd1	PRXD1_MOUSE Prolyl-tRNA synthetase associated domain-containing protein 1	10	9.47083	8.49636	16.0378	18.2793	8.9836	17.1586	1.90999
sp|Q9WUU8|TNIP1_MOUSE	Tnip1	TNIP1_MOUSE TNFAIP3-interacting protein 1	12	9.01166	9.05675	16.5774	17.846	9.0342	17.2117	1.90517
sp|Q62092|NSG1_MOUSE	Nsg1	NSG1_MOUSE Neuron-specific protein family member 1	8	10.649	9.41766	19.4349	18.6557	10.0333	19.0453	1.8982
sp|Q01721|GAS1_MOUSE	Gas1	GAS1_MOUSE Growth arrest-specific protein 1	6	10.0865	10.2862	17.7436	20.8364	10.1864	19.29	1.89371
sp|P27046|MA2A1_MOUSE	Man2a1	MA2A1_MOUSE Alpha-mannosidase 2	50	8.9141	8.67898	17.3982	15.8941	8.79654	16.6462	1.89235
sp|Q91VN0|LRP5_MOUSE	Lrp5	LRP5_MOUSE Low-density lipoprotein receptor-related protein 5	7	11.8518	10.3019	20.8553	21.0487	11.0769	20.952	1.89151
sp|Q64261|CDK6_MOUSE	Cdk6	CDK6_MOUSE Cyclin-dependent kinase 6	8	8.0295	8.04865	15.155	15.1567	8.03907	15.1559	1.88528
sp|O08665|SEM3A_MOUSE	Sema3a	SEM3A_MOUSE Semaphorin-3A	17	10.4467	9.61376	18.4776	19.2655	10.0302	18.8716	1.88147
tr|D3YYU8|D3YYU8_MOUSE	Obsl1	D3YYU8_MOUSE Protein Obsl1	37	9.25174	9.27602	16.8335	17.9698	9.26388	17.4016	1.87844
sp|Q9DBV4|MXRA8_MOUSE	Mxra8	MXRA8_MOUSE Matrix-remodeling-associated protein 8	16	7.30318	7.2966	13.6696	13.7384	7.29989	13.704	1.87728
sp|Q9JM58|CRLF1_MOUSE	Crlf1	CRLF1_MOUSE Cytokine receptor-like factor 1	6	9.06878	8.99643	17.5163	16.3473	9.0326	16.9318	1.87452
sp|Q80TR1|LPHN1_MOUSE	Lphn1	LPHN1_MOUSE Latrophilin-1	5	8.46467	9.26263	16.6638	16.5592	8.86365	16.6115	1.87411
sp|P70271|PDLI4_MOUSE	Pdlim4	PDLI4_MOUSE PDZ and LIM domain protein 4	13	8.62062	9.73928	16.6621	17.7254	9.17995	17.1937	1.87297
sp|Q9CY52|THG1_MOUSE	Thg1l	THG1_MOUSE Probable tRNA(His) guanylyltransferase	5	8.51275	8.43396	16.1619	15.5704	8.47336	15.8662	1.87248
sp|Q8VCQ6|SMS1_MOUSE	Sgms1	SMS1_MOUSE Phosphatidylcholine:ceramide cholinephosphotransferase 1	2	9.8836	9.26508	17.446	18.4025	9.57434	17.9243	1.87211
sp|Q8VHC3|SELM_MOUSE	Selm	SELM_MOUSE Selenoprotein M	2	8.97932	8.41576	14.9826	17.5703	8.69754	16.2764	1.87139
sp|O35874|SATT_MOUSE	Slc1a4	SATT_MOUSE Neutral amino acid transporter A	10	8.73262	8.96602	16.2817	16.6813	8.84932	16.4815	1.86246
sp|Q61508|ECM1_MOUSE	Ecm1	ECM1_MOUSE Extracellular matrix protein 1	13	10.2206	9.68087	17.9616	19.0948	9.95076	18.5282	1.86199
sp|Q8JZX9|BORG1_MOUSE	Cdc42ep2	BORG1_MOUSE Cdc42 effector protein 2	5	10.7987	9.70768	18.7951	19.3783	10.2532	19.0867	1.86154
sp|Q8K4G5|ABLM1_MOUSE	Ablim1	ABLM1_MOUSE Actin-binding LIM protein 1	23	7.78984	9.82361	15.794	16.9366	8.80672	16.3653	1.85827
sp|P52795|EFNB1_MOUSE	Efnb1	EFNB1_MOUSE Ephrin-B1	6	8.51641	9.71242	16.6112	17.084	9.11442	16.8476	1.84846
sp|P70208|PLXA3_MOUSE	Plxna3	PLXA3_MOUSE Plexin-A3	4	10.2888	9.89896	18.4102	18.8846	10.0939	18.6474	1.8474
sp|Q60847|COCA1_MOUSE	Col12a1	COCA1_MOUSE Collagen alpha-1(XII) chain	127	11.3456	12.8927	22.6569	22.1109	12.1191	22.3839	1.84699
sp|Q01705|NOTC1_MOUSE	Notch1	NOTC1_MOUSE Neurogenic locus notch homolog protein 1	19	8.49909	8.29765	15.6916	15.3248	8.39837	15.5082	1.84657
sp|O88572|LRP6_MOUSE	Lrp6	LRP6_MOUSE Low-density lipoprotein receptor-related protein 6	12	11.613	11.4577	20.3641	22.1569	11.5354	21.2605	1.84307
sp|A2ARI4|LGR4_MOUSE	Lgr4	LGR4_MOUSE Leucine-rich repeat-containing G-protein coupled receptor 4	7	10.4304	11.8751	19.8896	21.1081	11.1527	20.4988	1.83801
sp|Q99K85|SERC_MOUSE	Psat1	SERC_MOUSE Phosphoserine aminotransferase	48	8.4247	8.25339	15.2313	15.3069	8.33905	15.2691	1.83104
sp|P48381|RFX3_MOUSE	Rfx3	RFX3_MOUSE Transcription factor RFX3	3	7.96818	8.82587	14.8205	15.8275	8.39702	15.324	1.82493
sp|Q8K1S3|UNC5B_MOUSE	Unc5b	UNC5B_MOUSE Netrin receptor UNC5B	19	10.148	10.3349	18.4938	18.8559	10.2414	18.6749	1.82346
sp|Q52KI8|SRRM1_MOUSE	Srrm1	SRRM1_MOUSE Serine/arginine repetitive matrix protein 1	10	11.6104	5.88293	13.7215	18.1414	8.74668	15.9314	1.82142
sp|Q7TQH7|LRP10_MOUSE	Lrp10	LRP10_MOUSE Low-density lipoprotein receptor-related protein 10	7	9.5988	7.98247	16.2621	15.7188	8.79064	15.9904	1.81903
sp|P15261|INGR1_MOUSE	Ifngr1	INGR1_MOUSE Interferon gamma receptor 1	5	10.0886	9.66533	17.5371	18.3113	9.87697	17.9242	1.81474
sp|O08539|BIN1_MOUSE	Bin1	BIN1_MOUSE Myc box-dependent-interacting protein 1	18	8.77822	9.51701	15.8245	17.2086	9.14762	16.5165	1.80555
sp|Q6A058|ARMX2_MOUSE	Armcx2	ARMX2_MOUSE Armadillo repeat-containing X-linked protein 2	8	9.54472	9.7372	18.1102	16.6954	9.64096	17.4028	1.80509
sp|Q9ESN9|JIP3_MOUSE	Mapk8ip3	JIP3_MOUSE C-Jun-amino-terminal kinase-interacting protein 3	4	8.96925	8.35039	15.0526	16.1787	8.65982	15.6156	1.80323
sp|Q6PG16|HJURP_MOUSE	Hjurp	HJURP_MOUSE Holliday junction recognition protein	7	8.99244	9.88418	16.9235	17.0773	9.43831	17.0004	1.80121
sp|Q9EQT3|RHOU_MOUSE	Rhou	RHOU_MOUSE Rho-related GTP-binding protein RhoU	2	11.4111	8.8629	18.6337	17.7817	10.137	18.2077	1.79616
sp|Q3U3R4|LMF1_MOUSE	Lmf1	LMF1_MOUSE Lipase maturation factor 1	2	10.177	8.62638	17.0246	16.7197	9.40167	16.8722	1.7946
sp|Q02248|CTNB1_MOUSE	Ctnnb1	CTNB1_MOUSE Catenin beta-1	33	8.87169	9.22244	16.0446	16.3892	9.04706	16.2169	1.7925
sp|Q9R013|CATF_MOUSE	Ctsf	CATF_MOUSE Cathepsin F	3	12.1272	12.2794	21.4307	22.2821	12.2033	21.8564	1.79103
sp|Q91ZV3|DCBD2_MOUSE	Dcbld2	DCBD2_MOUSE Discoidin, CUB and LCCL domain-containing protein 2	4	10.7048	9.52393	17.8553	18.3585	10.1144	18.1069	1.79021
sp|O88425|NDK6_MOUSE	Nme6	NDK6_MOUSE Nucleoside diphosphate kinase 6	2	9.82114	8.88443	17.013	16.4505	9.35279	16.7318	1.78896
sp|Q3UPH1|PRRC1_MOUSE	Prrc1	PRRC1_MOUSE Protein PRRC1	8	8.74132	9.33728	15.7616	16.5715	9.0393	16.1666	1.78848
sp|Q64151|SEM4C_MOUSE	Sema4c	SEM4C_MOUSE Semaphorin-4C	3	8.89617	8.48569	15.147	15.8983	8.69093	15.5227	1.78608
sp|Q5DU14|MYO16_MOUSE	Myo16	MYO16_MOUSE Unconventional myosin-XVI	3	11.083	8.39587	17.6992	17.0885	9.73946	17.3939	1.78592
sp|Q9Z110|P5CS_MOUSE	Aldh18a1	P5CS_MOUSE Delta-1-pyrroline-5-carboxylate synthase	61	9.52238	8.63151	15.9549	16.4371	9.07694	16.196	1.7843
sp|Q9JJE7|FADS3_MOUSE	Fads3	FADS3_MOUSE Fatty acid desaturase 3	4	10.3102	8.97967	18.1451	16.1862	9.64495	17.1657	1.77976
sp|P01029|CO4B_MOUSE	C4b	CO4B_MOUSE Complement C4-B	21	8.31952	7.4472	12.9427	15.0913	7.88336	14.017	1.77805
sp|Q924X6|LRP8_MOUSE	Lrp8	LRP8_MOUSE Low-density lipoprotein receptor-related protein 8	6	10.8045	9.88591	17.7545	19.0258	10.3452	18.3902	1.77765
sp|P11087|CO1A1_MOUSE	Col1a1	CO1A1_MOUSE Collagen alpha-1(I) chain	155	11.0858	13.2545	20.8365	22.4133	12.1701	21.6249	1.77689
sp|P56375|ACYP2_MOUSE	Acyp2	ACYP2_MOUSE Acylphosphatase-2	3	8.08408	8.53235	14.3512	15.1482	8.30822	14.7497	1.77532
sp|P33896|INAR1_MOUSE	Ifnar1	INAR1_MOUSE Interferon alpha/beta receptor 1	7	10.4724	10.0303	17.363	18.9659	10.2514	18.1645	1.77191
sp|Q60675|LAMA2_MOUSE	Lama2	LAMA2_MOUSE Laminin subunit alpha-2	8	11.272	11.1032	19.5292	19.9581	11.1876	19.7436	1.76477
sp|Q80W68|KIRR1_MOUSE	Kirrel	KIRR1_MOUSE Kin of IRRE-like protein 1	23	9.44115	9.17583	16.0583	16.7777	9.30849	16.418	1.76376
sp|Q9EPS3|GLCE_MOUSE	Glce	GLCE_MOUSE D-glucuronyl C5-epimerase	9	9.66557	9.93715	18.1035	16.427	9.80136	17.2652	1.76151
sp|P97346|NXN_MOUSE	Nxn	NXN_MOUSE Nucleoredoxin	18	9.19149	9.83649	16.2025	17.261	9.51399	16.7317	1.75864
sp|Q8K1G2|LBN_MOUSE	Evc2	LBN_MOUSE Limbin	5	10.0643	9.79069	17.8489	17.0626	9.92748	17.4558	1.75833
sp|Q811J3|IREB2_MOUSE	Ireb2	IREB2_MOUSE Iron-responsive element-binding protein 2	11	9.7453	8.90295	16.0404	16.7488	9.32413	16.3946	1.7583
tr|E9PWI3|E9PWI3_MOUSE	Mcc	E9PWI3_MOUSE Protein Mcc	6	9.01044	9.47901	16.4158	16.0534	9.24472	16.2346	1.75609
sp|P59024|FKB14_MOUSE	Fkbp14	FKB14_MOUSE Peptidyl-prolyl cis-trans isomerase FKBP14	6	9.77041	9.97369	16.9269	17.737	9.87205	17.3319	1.75566
sp|Q5Y5T2|ZDH18_MOUSE	Zdhhc18	ZDH18_MOUSE Palmitoyltransferase ZDHHC18	5	6.63275	7.11273	11.758	12.3567	6.87274	12.0573	1.75437
sp|O88829|SIAT9_MOUSE	St3gal5	SIAT9_MOUSE Lactosylceramide alpha-2,3-sialyltransferase	4	10.0413	9.81295	18.9222	15.8388	9.92712	17.3805	1.75081
sp|Q8BN58|RHG28_MOUSE	Arhgap28	RHG28_MOUSE Rho GTPase-activating protein 28	16	7.37483	7.97354	13.9883	12.8685	7.67419	13.4284	1.74981
sp|P97875|JDP2_MOUSE	Jdp2	JDP2_MOUSE Jun dimerization protein 2	3	11.0502	10.0742	18.1704	18.7163	10.5622	18.4434	1.74616
sp|Q8R373|CLMP_MOUSE	Clmp	CLMP_MOUSE CXADR-like membrane protein	6	11.0016	11.767	19.032	20.6919	11.3843	19.8619	1.74468
sp|Q925I1|ATAD3_MOUSE	Atad3	ATAD3_MOUSE ATPase family AAA domain-containing protein 3	29	9.37594	9.06783	16.2252	15.9447	9.22188	16.0849	1.74421
sp|Q61398|PCOC1_MOUSE	Pcolce	PCOC1_MOUSE Procollagen C-endopeptidase enhancer 1	33	10.0161	10.1739	17.3648	17.8018	10.095	17.5833	1.74179
sp|Q60876|4EBP1_MOUSE	Eif4ebp1	4EBP1_MOUSE Eukaryotic translation initiation factor 4E-binding protein 1	3	9.49086	10.7118	16.3605	18.7531	10.1013	17.5568	1.73806
sp|Q00493|CBPE_MOUSE	Cpe	CBPE_MOUSE Carboxypeptidase E	17	13.3479	10.5284	19.9279	21.4551	11.9381	20.6915	1.73323
sp|Q8K371|AMOL2_MOUSE	Amotl2	AMOL2_MOUSE Angiomotin-like protein 2	12	8.25724	8.84811	14.3314	15.2647	8.55268	14.798	1.73022
sp|Q03173|ENAH_MOUSE	Enah	ENAH_MOUSE Protein enabled homolog	18	9.74015	9.12514	15.3811	17.2279	9.43264	16.3045	1.72852
sp|Q9CYR6|AGM1_MOUSE	Pgm3	AGM1_MOUSE Phosphoacetylglucosamine mutase	14	9.55662	9.44794	16.2005	16.6304	9.50228	16.4155	1.72753
sp|Q6ZQ73|CAND2_MOUSE	Cand2	CAND2_MOUSE Cullin-associated NEDD8-dissociated protein 2	21	9.75394	10.228	17.3471	17.1711	9.99098	17.2591	1.72747
sp|Q9D711|PIR_MOUSE	Pir	PIR_MOUSE Pirin	7	8.93363	10.2934	15.9839	17.2116	9.61353	16.5978	1.7265
tr|F6U238|F6U238_MOUSE	Maml2	F6U238_MOUSE Protein Maml2 (Fragment)	3	9.87178	8.70848	16.179	15.8962	9.29013	16.0376	1.72631
sp|Q68FD9|K1549_MOUSE	Kiaa1549	K1549_MOUSE UPF0606 protein KIAA1549	3	10.7851	10.0939	17.4733	18.555	10.4395	18.0141	1.72557
tr|E9PUK3|E9PUK3_MOUSE	Fnbp1l	E9PUK3_MOUSE Formin-binding protein 1-like	13	10.1207	10.0362	16.7704	17.9979	10.0785	17.3842	1.72488
sp|Q9Z2M6|UBL3_MOUSE	Ubl3	UBL3_MOUSE Ubiquitin-like protein 3	5	9.85331	9.82143	16.5719	17.3581	9.83737	16.965	1.72454
sp|Q99LX5|MMTA2_MOUSE	Mmtag2	MMTA2_MOUSE Multiple myeloma tumor-associated protein 2 homolog	3	11.1022	7.8323	15.3452	17.1942	9.46726	16.2697	1.71853
sp|Q8VD12|Z385A_MOUSE	Znf385a	Z385A_MOUSE Zinc finger protein 385A	6	9.70376	10.6948	16.8075	18.1667	10.1993	17.4871	1.71454
sp|P02469|LAMB1_MOUSE	Lamb1	LAMB1_MOUSE Laminin subunit beta-1	27	8.94885	8.60251	14.2443	15.8132	8.77568	15.0288	1.71255
tr|A2ATK9|A2ATK9_MOUSE	Fam171a1	A2ATK9_MOUSE Family with sequence similarity 171, member A1	3	10.3645	10.9171	17.3235	19.1121	10.6408	18.2178	1.71206
sp|P11352|GPX1_MOUSE	Gpx1	GPX1_MOUSE Glutathione peroxidase 1	4	8.84895	8.99986	14.4077	16.1368	8.9244	15.2723	1.71129
sp|Q9QXS6|DREB_MOUSE	Dbn1	DREB_MOUSE Drebrin	26	9.7941	9.93834	16.0115	17.6894	9.86622	16.8505	1.70789
sp|Q99K46|UBP11_MOUSE	Usp11	UBP11_MOUSE Ubiquitin carboxyl-terminal hydrolase 11	4	10.9151	10.7087	17.9742	18.9115	10.8119	18.4428	1.70579
sp|Q8BJ37|TYDP1_MOUSE	Tdp1	TYDP1_MOUSE Tyrosyl-DNA phosphodiesterase 1	10	9.89502	9.9186	16.9628	16.7962	9.90681	16.8795	1.70382
sp|Q61286|HTF4_MOUSE	Tcf12	HTF4_MOUSE Transcription factor 12	4	10.0262	10.121	16.8405	17.4821	10.0736	17.1613	1.70359
tr|B1ASP2|B1ASP2_MOUSE	Jak1	B1ASP2_MOUSE Tyrosine-protein kinase	41	9.09453	9.11992	16.2735	14.7535	9.10723	15.5135	1.70343
sp|Q3UV16|IPIL2_MOUSE	Itpripl2	IPIL2_MOUSE Inositol 1,4,5-trisphosphate receptor-interacting protein-like 2	5	9.64595	9.36191	16.9671	15.4044	9.50393	16.1858	1.70306
tr|D3YTP3|D3YTP3_MOUSE	Mtx3	D3YTP3_MOUSE Protein Mtx3	3	10.3491	11.0739	17.4546	19.0228	10.7115	18.2387	1.70273
sp|Q7TPW1|NEXN_MOUSE	Nexn	NEXN_MOUSE Nexilin	10	10.1204	10.0435	17.057	17.2758	10.0819	17.1664	1.70269
sp|Q8K396|MND1_MOUSE	Mnd1	MND1_MOUSE Meiotic nuclear division protein 1 homolog	6	9.45788	10.2682	15.7652	17.8137	9.86302	16.7894	1.70226
sp|O70401|TSN6_MOUSE	Tspan6	TSN6_MOUSE Tetraspanin-6	6	9.39316	10.0619	16.8082	16.2677	9.72755	16.538	1.70012
sp|Q9QZI9|SERC3_MOUSE	Serinc3	SERC3_MOUSE Serine incorporator 3	5	9.63776	10.0516	16.5787	16.8108	9.84466	16.6947	1.69582
sp|O88792|JAM1_MOUSE	F11r	JAM1_MOUSE Junctional adhesion molecule A	5	8.75546	8.7047	15.0995	14.5073	8.73008	14.8034	1.69568
sp|Q68FD7|FNIP1_MOUSE	Fnip1	FNIP1_MOUSE Folliculin-interacting protein 1	5	10.3296	9.2924	16.1889	17.0598	9.81099	16.6243	1.69446
sp|Q00993|UFO_MOUSE	Axl	UFO_MOUSE Tyrosine-protein kinase receptor UFO	21	7.71306	7.06498	12.3404	12.6328	7.38902	12.4866	1.68988
sp|Q9QXL2|KI21A_MOUSE	Kif21a	KI21A_MOUSE Kinesin-like protein KIF21A	10	9.33378	10.1698	16.3802	16.431	9.75182	16.4056	1.68231
sp|Q9Z2X8|KEAP1_MOUSE	Keap1	KEAP1_MOUSE Kelch-like ECH-associated protein 1	26	7.93305	7.90021	13.1105	13.4973	7.91663	13.3039	1.6805
sp|P11688|ITA5_MOUSE	Itga5	ITA5_MOUSE Integrin alpha-5	36	9.45497	9.7277	15.5085	16.6669	9.59134	16.0877	1.67731
sp|Q640L3|CCPG1_MOUSE	Ccpg1	CCPG1_MOUSE Cell cycle progression protein 1	12	10.478	10.419	18.2057	16.8437	10.4485	17.5247	1.67725
sp|P62080|TSN5_MOUSE	Tspan5	TSN5_MOUSE Tetraspanin-5	4	9.50271	9.43509	16.0172	15.6987	9.4689	15.8579	1.67474
sp|Q8C4X2|KC1G3_MOUSE	Csnk1g3	KC1G3_MOUSE Casein kinase I isoform gamma-3	4	9.58938	9.09837	15.9511	15.3269	9.34388	15.639	1.67371
sp|Q09143|CTR1_MOUSE	Slc7a1	CTR1_MOUSE High affinity cationic amino acid transporter 1	9	9.02554	9.43308	15.4987	15.3509	9.22931	15.4248	1.67129
sp|Q60862|ORC2_MOUSE	Orc2	ORC2_MOUSE Origin recognition complex subunit 2	8	9.38811	9.89387	15.8932	16.2947	9.64099	16.094	1.66933
sp|Q9Z0G4|WISP2_MOUSE	Wisp2	WISP2_MOUSE WNT1-inducible-signaling pathway protein 2	2	7.61459	6.23273	11.6334	11.4592	6.92366	11.5463	1.66766
sp|Q9JHD1|KAT2B_MOUSE	Kat2b	KAT2B_MOUSE Histone acetyltransferase KAT2B	7	9.98302	9.42777	15.9886	16.3691	9.7054	16.1789	1.667
sp|Q9DBU5|RNF6_MOUSE	Rnf6	RNF6_MOUSE E3 ubiquitin-protein ligase RNF6	4	10.6031	9.99541	18.2381	16.0565	10.2993	17.1473	1.66491
sp|O08784|TCOF_MOUSE	Tcof1	TCOF_MOUSE Treacle protein	37	11.4401	6.4005	14.2492	15.4339	8.9203	14.8415	1.66379
sp|Q9D074-4|MGRN1_MOUSE	Mgrn1	MGRN1_MOUSE Isoform 4 of E3 ubiquitin-protein ligase MGRN1	11	10.7179	10.8025	17.1105	18.643	10.7602	17.8767	1.66137
sp|P16882|GHR_MOUSE	Ghr	GHR_MOUSE Growth hormone receptor	2	11.0088	9.33065	17.2004	16.5718	10.1697	16.8861	1.66043
sp|Q5DTX6|JCAD_MOUSE	Jcad	JCAD_MOUSE Junctional protein associated with coronary artery disease	16	9.80301	10.5562	16.059	17.6854	10.1796	16.8722	1.65745
sp|P37889|FBLN2_MOUSE	Fbln2	FBLN2_MOUSE Fibulin-2	11	11.7702	9.49701	17.2764	17.9103	10.6336	17.5934	1.65451
sp|Q8VBY2|KKCC1_MOUSE	Camkk1	KKCC1_MOUSE Calcium/calmodulin-dependent protein kinase kinase 1	2	12.2888	11.7976	19.5542	20.2539	12.0432	19.9041	1.65272
sp|Q5U5V2|HYKK_MOUSE	Hykk	HYKK_MOUSE Hydroxylysine kinase	6	9.77283	10.876	17.1073	17.0081	10.3244	17.0577	1.65217
sp|Q9CQF6|ADPPT_MOUSE	Aasdhppt	ADPPT_MOUSE L-aminoadipate-semialdehyde dehydrogenase-phosphopantetheinyl transferase	6	9.42737	9.89917	16.0304	15.8375	9.66327	15.934	1.64892
sp|P63034|CYH2_MOUSE	Cyth2	CYH2_MOUSE Cytohesin-2	2	9.54289	9.19536	15.5851	15.2566	9.36913	15.4209	1.64592
sp|Q8C436|MT21D_MOUSE	Vcpkmt	MT21D_MOUSE Protein-lysine methyltransferase METTL21D	2	10.5985	9.78418	16.2633	17.1939	10.1913	16.7286	1.64145
sp|Q9WV84|NDKM_MOUSE	Nme4	NDKM_MOUSE Nucleoside diphosphate kinase, mitochondrial	3	10.3531	10.5922	17.3939	16.9276	10.4726	17.1608	1.63863
sp|Q99MK9|RASF1_MOUSE	Rassf1	RASF1_MOUSE Ras association domain-containing protein 1	13	9.14067	9.94203	16.0793	15.0969	9.54135	15.5881	1.63374
sp|P43135|COT2_MOUSE	Nr2f2	COT2_MOUSE COUP transcription factor 2	9	10.0898	10.2943	16.7932	16.5056	10.192	16.6494	1.63357
sp|O35316|SC6A6_MOUSE	Slc6a6	SC6A6_MOUSE Sodium- and chloride-dependent taurine transporter	9	10.4884	10.7577	18.1974	16.4786	10.6231	17.338	1.6321
sp|Q62179|SEM4B_MOUSE	Sema4b	SEM4B_MOUSE Semaphorin-4B	3	10.1014	10.4873	16.8675	16.7295	10.2943	16.7985	1.63182
sp|O70421|FZD1_MOUSE	Fzd1	FZD1_MOUSE Frizzled-1	5	9.82081	11.1843	15.9475	18.2838	10.5026	17.1156	1.62966
sp|Q9CX83|ARMX1_MOUSE	Armcx1	ARMX1_MOUSE Armadillo repeat-containing X-linked protein 1	3	11.0499	11.2431	18.4595	17.8029	11.1465	18.1312	1.62662
sp|Q9QYK7|RNF11_MOUSE	Rnf11	RNF11_MOUSE RING finger protein 11	2	13.4758	6.7596	16.9706	15.835	10.1177	16.4028	1.6212
sp|P07141|CSF1_MOUSE	Csf1	CSF1_MOUSE Macrophage colony-stimulating factor 1	2	7.47082	5.76441	10.5385	10.9042	6.61761	10.7213	1.62012
sp|Q05860-5|FMN1_MOUSE	Fmn1	FMN1_MOUSE Isoform 5 of Formin-1	21	9.46641	8.48005	14.5584	14.4669	8.97323	14.5126	1.61732
sp|B0V2N1|PTPRS_MOUSE	Ptprs	PTPRS_MOUSE Receptor-type tyrosine-protein phosphatase S	37	12.1465	12.119	19.2221	20.0214	12.1328	19.6218	1.61726
sp|Q8K007|SULF1_MOUSE	Sulf1	SULF1_MOUSE Extracellular sulfatase Sulf-1	16	11.9304	9.2431	17.2253	17.004	10.5867	17.1147	1.61661
sp|Q99KW9|TIP_MOUSE	Itfg1	TIP_MOUSE T-cell immunomodulatory protein	7	10.581	10.3081	16.2641	17.4602	10.4446	16.8622	1.61444
sp|Q8CBQ5|P4K2B_MOUSE	Pi4k2b	P4K2B_MOUSE Phosphatidylinositol 4-kinase type 2-beta	9	10.4356	9.91153	17.2821	15.5666	10.1736	16.4243	1.61441
sp|Q91W40|KLC3_MOUSE	Klc3	KLC3_MOUSE Kinesin light chain 3	5	9.69004	10.8329	15.7882	17.3433	10.2615	16.5657	1.61436
sp|P98154|IDD_MOUSE	Dgcr2	IDD_MOUSE Integral membrane protein DGCR2/IDD	3	10.3145	10.0675	16.7749	16.0724	10.191	16.4236	1.61158
tr|D3Z2R5|D3Z2R5_MOUSE	Sepn1	D3Z2R5_MOUSE Protein Sepn1	4	10.3586	9.68249	15.8994	16.3383	10.0206	16.1188	1.60858
sp|Q9DCI3|MENTO_MOUSE	Stard3nl	MENTO_MOUSE MLN64 N-terminal domain homolog	2	10.4978	10.1321	14.1911	18.9764	10.315	16.5837	1.60773
sp|Q8K2Q5|CHCH7_MOUSE	Chchd7	CHCH7_MOUSE Coiled-coil-helix-coiled-coil-helix domain-containing protein 7	2	10.6144	9.49325	16.8552	15.454	10.0538	16.1546	1.60681
sp|Q7TME2|SPAG5_MOUSE	Spag5	SPAG5_MOUSE Sperm-associated antigen 5	13	10.848	10.9364	17.0145	17.8711	10.8922	17.4428	1.60141
sp|Q7TNP2|2AAB_MOUSE	Ppp2r1b	2AAB_MOUSE Serine/threonine-protein phosphatase 2A 65 kDa regulatory subunit A beta isoform	17	9.19438	9.76051	14.5998	15.707	9.47745	15.1534	1.59889
sp|Q9D4B1|SMS2_MOUSE	Sgms2	SMS2_MOUSE Phosphatidylcholine:ceramide cholinephosphotransferase 2	2	9.43022	7.26628	14.1985	12.4717	8.34825	13.3351	1.59735
tr|Q14B01|Q14B01_MOUSE	Rnf113a2	Q14B01_MOUSE Protein Rnf113a2	5	9.75484	9.86877	15.7686	15.5433	9.8118	15.6559	1.59562
tr|B1AUF1|B1AUF1_MOUSE	Ski	B1AUF1_MOUSE Ski oncogene	3	8.99449	9.64011	15.6119	14.1216	9.3173	14.8667	1.5956
sp|Q8R550|SH3K1_MOUSE	Sh3kbp1	SH3K1_MOUSE SH3 domain-containing kinase-binding protein 1	24	8.72324	9.25287	14.0935	14.5766	8.98806	14.3351	1.5949
tr|E9Q6D6|E9Q6D6_MOUSE	Zfp277	E9Q6D6_MOUSE Protein Zfp277	4	9.64324	9.10119	14.8862	14.9941	9.37222	14.9402	1.59409
sp|Q9CSB4|PAR3L_MOUSE	Pard3b	PAR3L_MOUSE Partitioning defective 3 homolog B	2	9.8727	10.5645	16.1936	16.376	10.2186	16.2848	1.59364
sp|Q9ERD7|TBB3_MOUSE	Tubb3	TBB3_MOUSE Tubulin beta-3 chain	6	10.356	9.98324	16.0088	16.3092	10.1696	16.159	1.58895
sp|Q8BGQ4|POMT2_MOUSE	Pomt2	POMT2_MOUSE Protein O-mannosyl-transferase 2	2	9.006	10.2128	16.3996	14.134	9.60941	15.2668	1.58874
sp|Q8C8R3-4|ANK2_MOUSE	Ank2	ANK2_MOUSE Isoform 4 of Ankyrin-2	14	10.2654	10.4849	16.708	16.2416	10.3752	16.4748	1.5879
sp|Q8CGU1|CACO1_MOUSE	Calcoco1	CACO1_MOUSE Calcium-binding and coiled-coil domain-containing protein 1	21	10.8979	10.1323	15.5836	17.7641	10.5151	16.6739	1.58571
sp|Q6RHR9|MAGI1_MOUSE	Magi1	MAGI1_MOUSE Membrane-associated guanylate kinase, WW and PDZ domain-containing protein 1	13	10.2814	10.4592	15.9768	16.9024	10.3703	16.4396	1.58526
sp|Q8K2Z8|UB2Q2_MOUSE	Ube2q2	UB2Q2_MOUSE Ubiquitin-conjugating enzyme E2 Q2	2	10.5994	10.1682	14.8661	18.0211	10.3838	16.4436	1.58359
tr|Q3UEB4|Q3UEB4_MOUSE	Mvk	Q3UEB4_MOUSE Mevalonate kinase	2	9.44367	11.1693	15.007	17.6348	10.3065	16.3209	1.58355
sp|P58021|TM9S2_MOUSE	Tm9sf2	TM9S2_MOUSE Transmembrane 9 superfamily member 2	14	10.1004	9.69406	16.0454	15.2727	9.8972	15.6591	1.58217
sp|Q9CZD3|SYG_MOUSE	Gars	SYG_MOUSE Glycine--tRNA ligase	42	8.68183	9.33993	14.0903	14.4195	9.01088	14.2549	1.58197
sp|Q8K221|ARFP2_MOUSE	Arfip2	ARFP2_MOUSE Arfaptin-2	4	10.3034	10.2118	15.3879	17.0403	10.2576	16.2141	1.58069
sp|Q80XR2|AT2C1_MOUSE	Atp2c1	AT2C1_MOUSE Calcium-transporting ATPase type 2C member 1	18	10.793	10.6981	17.0534	16.8492	10.7455	16.9513	1.57752
sp|Q09200|B4GN1_MOUSE	B4galnt1	B4GN1_MOUSE Beta-1,4 N-acetylgalactosaminyltransferase 1	3	11.0184	11.7018	18.334	17.5036	11.3601	17.9188	1.57734
sp|Q8BVL3|SNX17_MOUSE	Snx17	SNX17_MOUSE Sorting nexin-17	13	9.79603	10.3874	14.9658	16.8168	10.0917	15.8913	1.57468
sp|Q9Z2I8|SUCB2_MOUSE	Suclg2	SUCB2_MOUSE Succinyl-CoA ligase [GDP-forming] subunit beta, mitochondrial	20	9.63112	10.3965	15.2265	16.3098	10.0138	15.7682	1.57464
sp|Q99J39|DCMC_MOUSE	Mlycd	DCMC_MOUSE Malonyl-CoA decarboxylase, mitochondrial	3	10.4188	11.5172	18.2506	16.2906	10.968	17.2706	1.57464
sp|Q9DAM7|TM263_MOUSE	Tmem263	TM263_MOUSE Transmembrane protein 263	12	9.7225	10.0275	14.658	16.4342	9.87502	15.5461	1.57429
sp|P01027|CO3_MOUSE	C3	CO3_MOUSE Complement C3	13	9.94157	10.2116	15.5788	16.145	10.0766	15.8619	1.57414
sp|Q8VDK1|NIT1_MOUSE	Nit1	NIT1_MOUSE Nitrilase homolog 1	9	10.496	10.3321	15.6505	17.134	10.4141	16.3922	1.57405
sp|P62274|RS29_MOUSE	Rps29	RS29_MOUSE 40S ribosomal protein S29	6	10.0317	10.1285	11.5995	20.0961	10.0801	15.8478	1.57219
sp|P13808|B3A2_MOUSE	Slc4a2	B3A2_MOUSE Anion exchange protein 2	13	9.89614	10.6399	15.5251	16.76	10.268	16.1426	1.57212
sp|Q8BYI8|K1467_MOUSE	Kiaa1467	K1467_MOUSE Uncharacterized protein KIAA1467	3	11.6838	11.0773	17.8172	17.9517	11.3806	17.8844	1.57149
sp|P61622|ITA11_MOUSE	Itga11	ITA11_MOUSE Integrin alpha-11	14	10.8838	9.21125	15.2973	16.2519	10.0475	15.7746	1.57
sp|Q8VBW1|SC6A8_MOUSE	Slc6a8	SC6A8_MOUSE Sodium- and chloride-dependent creatine transporter 1	2	11.3379	11.2372	18.0877	17.3074	11.2876	17.6976	1.56788
sp|Q9EQH4|TAF8_MOUSE	Taf8	TAF8_MOUSE Transcription initiation factor TFIID subunit 8	4	10.383	9.96823	15.3086	16.5878	10.1756	15.9482	1.56729
tr|Q9EQN9|Q9EQN9_MOUSE	Slc19a2	Q9EQN9_MOUSE High affinity thiamine transporter THTR-1	2	11.0648	11.6569	18.3936	17.1853	11.3608	17.7894	1.56586
sp|Q00977|CXB2_MOUSE	Gjb2	CXB2_MOUSE Gap junction beta-2 protein	2	11.6644	5.85157	15.8672	11.5555	8.75798	13.7114	1.56558
sp|A2A8L5|PTPRF_MOUSE	Ptprf	PTPRF_MOUSE Receptor-type tyrosine-protein phosphatase F	26	12.2982	12.4003	18.9432	19.708	12.3493	19.3256	1.56492
tr|Q7TNL7|Q7TNL7_MOUSE	Dusp9	Q7TNL7_MOUSE Dual specificity protein phosphatase	2	9.67309	10.5661	14.6961	16.9704	10.1196	15.8333	1.56461
sp|Q9JK30|ORC3_MOUSE	Orc3	ORC3_MOUSE Origin recognition complex subunit 3	13	9.89277	10.2174	16.54	14.9229	10.0551	15.7314	1.56453
sp|P35441|TSP1_MOUSE	Thbs1	TSP1_MOUSE Thrombospondin-1	58	11.2976	8.57053	15.1747	15.7922	9.93407	15.4835	1.55862
sp|Q9WUV0|ORC5_MOUSE	Orc5	ORC5_MOUSE Origin recognition complex subunit 5	8	9.85662	10.3939	16.2295	15.3002	10.1253	15.7648	1.55698
sp|P56818|BACE1_MOUSE	Bace1	BACE1_MOUSE Beta-secretase 1	3	11.516	11.8928	17.8536	18.5922	11.7044	18.2229	1.55692
sp|Q9CQM5|TXD17_MOUSE	Txndc17	TXD17_MOUSE Thioredoxin domain-containing protein 17	6	10.7814	9.31194	10.4273	20.8487	10.0466	15.638	1.55654
sp|Q91Z92|B3GT6_MOUSE	B3galt6	B3GT6_MOUSE Beta-1,3-galactosyltransferase 6	4	9.74496	10.5227	17.0716	14.4174	10.1338	15.7445	1.55366
sp|Q6NZK5|K1328_MOUSE	Kiaa1328	K1328_MOUSE Uncharacterized protein KIAA1328	4	11.405	10.6034	17.1044	17.0024	11.0042	17.0534	1.54971
sp|Q922H2|PDK3_MOUSE	Pdk3	PDK3_MOUSE [Pyruvate dehydrogenase (acetyl-transferring)] kinase isozyme 3, mitochondrial	12	9.23217	8.88288	14.4466	13.6206	9.05753	14.0336	1.54939
sp|Q9QYP6|AZI2_MOUSE	Azi2	AZI2_MOUSE 5-azacytidine-induced protein 2	5	7.83164	7.63931	11.9133	12.0561	7.73547	11.9847	1.54932
sp|Q91VR7|MLP3A_MOUSE	Map1lc3a	MLP3A_MOUSE Microtubule-associated proteins 1A/1B light chain 3A	4	11.6442	10.711	17.4312	17.2039	11.1776	17.3176	1.54931
sp|Q9CUS9|SPPL3_MOUSE	Sppl3	SPPL3_MOUSE Signal peptide peptidase-like 3	2	11.4906	10.8677	18.4595	16.1457	11.1792	17.3026	1.54776
sp|Q8VIG6|TRAIP_MOUSE	Traip	TRAIP_MOUSE E3 ubiquitin-protein ligase TRAIP	6	11.081	10.4536	16.3849	16.9318	10.7673	16.6583	1.54712
sp|Q9D0R2|SYTC_MOUSE	Tars	SYTC_MOUSE Threonine--tRNA ligase, cytoplasmic	52	9.22944	9.17302	14.7027	13.7635	9.20123	14.2331	1.54687
sp|Q04857|CO6A1_MOUSE	Col6a1	CO6A1_MOUSE Collagen alpha-1(VI) chain	33	11.3436	13.4975	17.9388	20.4703	12.4205	19.2045	1.54619
sp|Q8R127|SCPDL_MOUSE	Sccpdh	SCPDL_MOUSE Saccharopine dehydrogenase-like oxidoreductase	3	11.417	10.8902	17.5219	16.9403	11.1536	17.2311	1.5449
sp|P30558|PAR1_MOUSE	F2r	PAR1_MOUSE Proteinase-activated receptor 1	3	11.4595	11.3708	17.1214	18.1466	11.4151	17.634	1.54479
sp|Q60738|ZNT1_MOUSE	Slc30a1	ZNT1_MOUSE Zinc transporter 1	6	9.68685	9.51818	14.9439	14.7146	9.60251	14.8293	1.54431
sp|P61793|LPAR1_MOUSE	Lpar1	LPAR1_MOUSE Lysophosphatidic acid receptor 1	2	8.34011	11.3524	15.6797	14.6821	9.84625	15.1809	1.5418
sp|Q8BIE6|FRM4A_MOUSE	Frmd4a	FRM4A_MOUSE FERM domain-containing protein 4A	4	10.094	8.35797	14.0724	14.328	9.22598	14.2002	1.53916
sp|Q62059|CSPG2_MOUSE	Vcan	CSPG2_MOUSE Versican core protein	4	10.0766	9.53075	14.3224	15.8556	9.80366	15.089	1.53912
sp|Q9D379|HYEP_MOUSE	Ephx1	HYEP_MOUSE Epoxide hydrolase 1	21	9.72976	12.8132	18.0584	16.6379	11.2715	17.3481	1.53912
sp|Q05793|PGBM_MOUSE	Hspg2	PGBM_MOUSE Basement membrane-specific heparan sulfate proteoglycan core protein	67	12.8922	12.6013	18.932	20.261	12.7468	19.5965	1.53737
sp|Q8BTH8|KC1G1_MOUSE	Csnk1g1	KC1G1_MOUSE Casein kinase I isoform gamma-1	7	9.34548	9.42442	14.2697	14.5864	9.38495	14.4281	1.53736
sp|Q05816|FABP5_MOUSE	Fabp5	FABP5_MOUSE Fatty acid-binding protein, epidermal	18	11.3543	9.79432	15.8593	16.6261	10.5743	16.2427	1.53605
sp|Q8VDL4|ADPGK_MOUSE	Adpgk	ADPGK_MOUSE ADP-dependent glucokinase	11	9.94033	9.92392	15.2915	15.185	9.93213	15.2383	1.53424
sp|O08736|CASPC_MOUSE	Casp12	CASPC_MOUSE Caspase-12	14	4.65507	5.70633	8.39424	7.49769	5.1807	7.94596	1.53376
sp|O54804|CHKA_MOUSE	Chka	CHKA_MOUSE Choline kinase alpha	3	9.55664	9.10124	15.3595	13.2454	9.32894	14.3025	1.53313
sp|Q8VHD6|GTR10_MOUSE	Slc2a10	GTR10_MOUSE Solute carrier family 2, facilitated glucose transporter member 10	2	11.544	9.588	16.0435	16.3238	10.566	16.1836	1.53167
tr|B1B0C7|B1B0C7_MOUSE	Hspg2	B1B0C7_MOUSE Basement membrane-specific heparan sulfate proteoglycan core protein	14	13.7728	11.399	18.6813	19.8312	12.5859	19.2563	1.52999
sp|Q7TN29|SMAP2_MOUSE	Smap2	SMAP2_MOUSE Stromal membrane-associated protein 2	9	9.33212	9.9611	14.7274	14.7762	9.64661	14.7518	1.52922
sp|A2A6T1|CDR2L_MOUSE	Cdr2l	CDR2L_MOUSE Cerebellar degeneration-related protein 2-like	5	10.2231	9.69683	15.0481	15.3961	9.95997	15.2221	1.52833
tr|F8WIT2|F8WIT2_MOUSE	Anxa6	F8WIT2_MOUSE Annexin	2	10.4634	10.9746	15.876	16.8752	10.719	16.3756	1.52772
sp|Q52KR2|LRIG2_MOUSE	Lrig2	LRIG2_MOUSE Leucine-rich repeats and immunoglobulin-like domains protein 2	6	10.8855	10.8906	16.0463	17.2137	10.8881	16.63	1.52736
sp|O35153|BET1L_MOUSE	Bet1l	BET1L_MOUSE BET1-like protein	3	11.0835	9.95624	14.6682	17.4491	10.5199	16.0587	1.52651
tr|F6SRV1|F6SRV1_MOUSE	Sf1	F6SRV1_MOUSE Splicing factor 1 (Fragment)	2	9.11235	9.6297	14.9613	13.6142	9.37103	14.2878	1.52468
sp|Q8CJ26|NRADD_MOUSE	Nradd	NRADD_MOUSE Death domain-containing membrane protein NRADD	6	10.9894	10.0988	15.7995	16.3364	10.5441	16.068	1.52388
sp|Q9QZM4|TR10B_MOUSE	Tnfrsf10b	TR10B_MOUSE Tumor necrosis factor receptor superfamily member 10B	7	10.9047	11.3845	16.9875	16.9474	11.1446	16.9675	1.52248
sp|Q8C3F2|F120C_MOUSE	Fam120c	F120C_MOUSE Constitutive coactivator of PPAR-gamma-like protein 2	10	10.0317	10.2921	15.8393	15.0898	10.1619	15.4646	1.52181
sp|O09118|NET1_MOUSE	Ntn1	NET1_MOUSE Netrin-1	9	9.74947	9.89107	15.3576	14.5273	9.82027	14.9424	1.52159
sp|Q9ESL4-2|MLTK_MOUSE	Zak	MLTK_MOUSE Isoform 2 of Mitogen-activated protein kinase kinase kinase MLT	3	10.1828	10.1892	15.0114	15.9681	10.186	15.4897	1.52069
tr|A3KFU8|A3KFU8_MOUSE	Pabpc4	A3KFU8_MOUSE Protein Pabpc4	18	9.75832	9.94506	15.0635	14.8948	9.85169	14.9792	1.52047
sp|P10852-2|4F2_MOUSE	Slc3a2	4F2_MOUSE Isoform 2 of 4F2 cell-surface antigen heavy chain	26	9.12478	9.50432	13.9401	14.3847	9.31455	14.1624	1.52046
sp|P19324|SERPH_MOUSE	Serpinh1	SERPH_MOUSE Serpin H1	149	11.0037	9.77438	16.0239	15.5499	10.389	15.7869	1.51957
sp|P61588|RND3_MOUSE	Rnd3	RND3_MOUSE Rho-related GTP-binding protein RhoE	4	10.891	11.8707	17.6019	16.9506	11.3809	17.2763	1.51801
sp|Q8VHG2|AMOT_MOUSE	Amot	AMOT_MOUSE Angiomotin	14	10.7786	10.5296	15.9314	16.4045	10.6541	16.168	1.51753
sp|P28301|LYOX_MOUSE	Lox	LYOX_MOUSE Protein-lysine 6-oxidase	10	10.9209	10.7241	16.1333	16.6126	10.8225	16.373	1.51286
sp|D3YZG8|MTD2L_MOUSE	Mthfd2l	MTD2L_MOUSE Probable bifunctional methylenetetrahydrofolate dehydrogenase/cyclohydrolase 2	9	10.3633	10.6852	14.9287	16.8944	10.5243	15.9115	1.51189
tr|E9Q6C7|E9Q6C7_MOUSE	Lphn2	E9Q6C7_MOUSE Latrophilin-2	34	9.51915	9.97838	14.5106	14.9416	9.74877	14.7261	1.51056
sp|O88561|S27A3_MOUSE	Slc27a3	S27A3_MOUSE Long-chain fatty acid transport protein 3	12	10.3531	10.7236	15.7489	16.0595	10.5383	15.9042	1.50918
sp|Q8BUV6|LSM11_MOUSE	Lsm11	LSM11_MOUSE U7 snRNA-associated Sm-like protein LSm11	3	11.8813	10.7703	16.8616	17.3057	11.3258	17.0836	1.50838
sp|Q6P6L0|FIL1L_MOUSE	Filip1l	FIL1L_MOUSE Filamin A-interacting protein 1-like	31	8.58334	8.55949	12.1375	13.7036	8.57141	12.9206	1.5074
sp|Q9Z127|LAT1_MOUSE	Slc7a5	LAT1_MOUSE Large neutral amino acids transporter small subunit 1	5	8.82816	10.3857	16.302	12.6409	9.60694	14.4715	1.50636
sp|Q9QYH6|MAGD1_MOUSE	Maged1	MAGD1_MOUSE Melanoma-associated antigen D1	9	10.2134	10.3608	15.8447	15.1321	10.2871	15.4884	1.50562
sp|P06837|NEUM_MOUSE	Gap43	NEUM_MOUSE Neuromodulin	4	10.5809	9.72497	14.116	16.4161	10.153	15.2661	1.50361
sp|Q61553|FSCN1_MOUSE	Fscn1	FSCN1_MOUSE Fascin	53	9.36896	9.5526	13.8834	14.5445	9.46078	14.214	1.50241
sp|Q8CH72|TRI32_MOUSE	Trim32	TRI32_MOUSE E3 ubiquitin-protein ligase TRIM32	31	10.4233	10.4905	15.429	15.9909	10.4569	15.71	1.50235
sp|P97927|LAMA4_MOUSE	Lama4	LAMA4_MOUSE Laminin subunit alpha-4	22	10.7027	11.5662	16.2351	17.2045	11.1344	16.7198	1.50163
sp|Q05AH6|CK084_MOUSE		CK084_MOUSE Uncharacterized protein C11orf84 homolog	2	10.3748	12.0394	16.763	16.8445	11.2071	16.8037	1.49938
sp|Q3UHN9|NDST1_MOUSE	Ndst1	NDST1_MOUSE Bifunctional heparan sulfate N-deacetylase/N-sulfotransferase 1	6	11.2101	10.3648	16.4686	15.8768	10.7875	16.1727	1.49921
sp|Q02788|CO6A2_MOUSE	Col6a2	CO6A2_MOUSE Collagen alpha-2(VI) chain	18	12.019	14.0961	19.2569	19.8902	13.0576	19.5736	1.49902
sp|Q91W45|PAI2B_MOUSE	Paip2b	PAI2B_MOUSE Polyadenylate-binding protein-interacting protein 2B	2	11.7347	9.7515	13.5337	18.6651	10.7431	16.0994	1.49858
sp|P70275|SEM3E_MOUSE	Sema3e	SEM3E_MOUSE Semaphorin-3E	4	11.2391	11.5403	16.623	17.4974	11.3897	17.0602	1.49786
sp|Q8BUV8|GP107_MOUSE	Gpr107	GP107_MOUSE Protein GPR107	7	10.423	9.70941	15.4572	14.6951	10.0662	15.0761	1.4977
sp|Q71FD7|FBLI1_MOUSE	Fblim1	FBLI1_MOUSE Filamin-binding LIM protein 1	4	12.2656	10.3774	16.6751	17.2368	11.3215	16.9559	1.49767
sp|Q80WW9|DDRGK_MOUSE	Ddrgk1	DDRGK_MOUSE DDRGK domain-containing protein 1	2	9.3797	11.3015	15.226	15.7185	10.3406	15.4722	1.49626
sp|Q9ET54-4|PALLD_MOUSE	Palld	PALLD_MOUSE Isoform 4 of Palladin	38	10.7749	11.2988	15.9927	17.0299	11.0369	16.5113	1.49601
sp|O54998|FKBP7_MOUSE	Fkbp7	FKBP7_MOUSE Peptidyl-prolyl cis-trans isomerase FKBP7	11	10.9329	10.6688	15.361	16.9259	10.8009	16.1435	1.49464
sp|P54763|EPHB2_MOUSE	Ephb2	EPHB2_MOUSE Ephrin type-B receptor 2	28	10.2006	10.7675	15.7065	15.5759	10.484	15.6412	1.49191
sp|Q9ESX4|NO40_MOUSE	Zcchc17	NO40_MOUSE Nucleolar protein of 40 kDa	2	13.2566	6.29524	13.4393	15.6945	9.7759	14.5669	1.49008
sp|Q9ESL4|MLTK_MOUSE	Zak	MLTK_MOUSE Mitogen-activated protein kinase kinase kinase MLT	15	10.5403	9.67461	15.1593	14.9607	10.1074	15.06	1.48999
sp|Q9DBR4|APBB2_MOUSE	Apbb2	APBB2_MOUSE Amyloid beta A4 precursor protein-binding family B member 2	23	10.7722	10.2147	15.5818	15.66	10.4935	15.6209	1.48863
sp|Q9EPK6|SIL1_MOUSE	Sil1	SIL1_MOUSE Nucleotide exchange factor SIL1	4	8.85846	8.98579	12.9686	13.5871	8.92213	13.2779	1.48819
sp|Q5NC05|TTF2_MOUSE	Ttf2	TTF2_MOUSE Transcription termination factor 2	18	10.0875	9.64722	15.0955	14.2673	9.86734	14.6814	1.48788
sp|Q8BH04|PCKGM_MOUSE	Pck2	PCKGM_MOUSE Phosphoenolpyruvate carboxykinase [GTP], mitochondrial	45	10.1478	10.4578	14.9679	15.6896	10.3028	15.3287	1.48782
sp|Q9WVJ9|FBLN4_MOUSE	Efemp2	FBLN4_MOUSE EGF-containing fibulin-like extracellular matrix protein 2	10	10.4711	9.48477	14.148	15.5407	9.97792	14.8444	1.48772
sp|Q9D0I4|STX17_MOUSE	Stx17	STX17_MOUSE Syntaxin-17	4	10.8858	10.5663	15.5917	16.3224	10.7261	15.957	1.48769
tr|Q8BLU0|Q8BLU0_MOUSE	Flrt2	Q8BLU0_MOUSE Fibronectin leucine rich transmembrane protein 2	5	10.1485	10.6812	15.0468	15.9175	10.4149	15.4821	1.48654
tr|A2AFG7|A2AFG7_MOUSE	L1cam	A2AFG7_MOUSE Neural cell adhesion molecule L1	7	13.0795	12.2985	17.4297	20.2762	12.689	18.853	1.48577
sp|Q61190|I10R2_MOUSE	Il10rb	I10R2_MOUSE Interleukin-10 receptor subunit beta	4	11.3084	11.2965	15.5722	18.0099	11.3024	16.791	1.48561
tr|E9Q4P1|E9Q4P1_MOUSE	Wdfy1	E9Q4P1_MOUSE Protein Wdfy1	11	8.99263	9.35609	13.791	13.467	9.17436	13.629	1.48555
sp|Q80Y20|ALKB8_MOUSE	Alkbh8	ALKB8_MOUSE Alkylated DNA repair protein alkB homolog 8	4	10.8872	11.1356	16.6873	15.9845	11.0114	16.3359	1.48354
sp|Q8BSZ2|AP3S2_MOUSE	Ap3s2	AP3S2_MOUSE AP-3 complex subunit sigma-2	2	8.5191	8.78223	12.95	12.7031	8.65066	12.8265	1.48272
sp|Q8VHX6|FLNC_MOUSE	Flnc	FLNC_MOUSE Filamin-C	146	9.50143	10.1729	14.3594	14.8105	9.83719	14.5849	1.48263
tr|F8VQ06|F8VQ06_MOUSE	Ltbp3	F8VQ06_MOUSE Latent-transforming growth factor beta-binding protein 3	12	12.3613	11.9808	16.9513	19.1366	12.1711	18.044	1.48253
tr|E9Q456|E9Q456_MOUSE	Tpm1	E9Q456_MOUSE Tropomyosin alpha-1 chain	12	11.7894	7.0538	11.0138	16.8814	9.42161	13.9476	1.48038
sp|Q31125|S39A7_MOUSE	Slc39a7	S39A7_MOUSE Zinc transporter SLC39A7	5	9.29832	9.05456	13.9287	13.2325	9.17644	13.5806	1.47994
sp|Q9WTS6|TEN3_MOUSE	Tenm3	TEN3_MOUSE Teneurin-3	2	9.91971	11.8898	16.0794	16.1866	10.9047	16.133	1.47945
sp|P20067-2|ID1_MOUSE	Id1	ID1_MOUSE Isoform Short of DNA-binding protein inhibitor ID-1	3	15.2514	13.6627	21.382	21.3911	14.4571	21.3865	1.47931
sp|Q8BP47|SYNC_MOUSE	Nars	SYNC_MOUSE Asparagine--tRNA ligase, cytoplasmic	43	9.73859	10.0444	14.6166	14.6068	9.89151	14.6117	1.4772
sp|Q9CQX0|OTUB2_MOUSE	Otub2	OTUB2_MOUSE Ubiquitin thioesterase OTUB2	2	8.94038	9.8339	12.9255	14.8027	9.38714	13.8641	1.47693
sp|P61294|RAB6B_MOUSE	Rab6b	RAB6B_MOUSE Ras-related protein Rab-6B	2	9.95751	9.75164	14.2866	14.8131	9.85458	14.5498	1.47646
sp|Q3TVW5|TCHP_MOUSE	Tchp	TCHP_MOUSE Trichoplein keratin filament-binding protein	2	10.4448	11.0095	15.1146	16.5495	10.7272	15.8321	1.47589
sp|Q9CZI9|AEN_MOUSE	Aen	AEN_MOUSE Apoptosis-enhancing nuclease	3	8.01976	7.82686	11.9056	11.4715	7.92331	11.6886	1.47521
tr|E9Q8L9|E9Q8L9_MOUSE	Rab11fip1	E9Q8L9_MOUSE Rab11 family-interacting protein 1	4	10.1397	10.6679	15.5871	15.1033	10.4038	15.3452	1.47496
sp|Q99LD8|DDAH2_MOUSE	Ddah2	DDAH2_MOUSE N(G),N(G)-dimethylarginine dimethylaminohydrolase 2	12	10.8638	11.9559	15.7558	17.884	11.4099	16.8199	1.47415
sp|Q61884|MNS1_MOUSE	Mns1	MNS1_MOUSE Meiosis-specific nuclear structural protein 1	5	11.654	11.4115	16.2923	17.6939	11.5327	16.9931	1.47347
sp|P62746|RHOB_MOUSE	Rhob	RHOB_MOUSE Rho-related GTP-binding protein RhoB	7	11.1428	11.4497	15.7779	17.5079	11.2962	16.6429	1.47331
sp|Q9CX84|RGS19_MOUSE	Rgs19	RGS19_MOUSE Regulator of G-protein signaling 19	3	10.1803	10.8069	15.1379	15.7748	10.4936	15.4563	1.47293
sp|P04925|PRIO_MOUSE	Prnp	PRIO_MOUSE Major prion protein	3	9.97382	10.767	14.7637	15.7464	10.3704	15.2551	1.47102
tr|F7CB97|F7CB97_MOUSE	Clip1	F7CB97_MOUSE CAP-Gly domain-containing linker protein 1 (Fragment)	15	9.24861	9.23585	13.6719	13.5173	9.24223	13.5946	1.47092
sp|Q99LH9|3BP5L_MOUSE	Sh3bp5l	3BP5L_MOUSE SH3 domain-binding protein 5-like	5	10.4092	10.0427	14.7792	15.2699	10.2259	15.0245	1.46926
sp|Q8BRV5|K1671_MOUSE	Kiaa1671	K1671_MOUSE Uncharacterized protein KIAA1671	2	11.5657	9.66122	15.2792	15.889	10.6134	15.5841	1.46834
sp|Q6ZQF0|TOPB1_MOUSE	Topbp1	TOPB1_MOUSE DNA topoisomerase 2-binding protein 1	33	10.105	10.1516	14.9413	14.7974	10.1283	14.8693	1.4681
sp|A2A5Z6|SMUF2_MOUSE	Smurf2	SMUF2_MOUSE E3 ubiquitin-protein ligase SMURF2	17	10.2782	10.58	16.1183	14.4771	10.4291	15.2977	1.46684
tr|E9Q7M2|E9Q7M2_MOUSE	Tsc22d2	E9Q7M2_MOUSE Protein Tsc22d2	5	10.8301	10.7606	15.3945	16.2598	10.7953	15.8271	1.46611
sp|Q6P5H2|NEST_MOUSE	Nes	NEST_MOUSE Nestin	52	9.63578	10.4869	14.1497	15.3434	10.0613	14.7465	1.46567
sp|O09127|EPHA8_MOUSE	Epha8	EPHA8_MOUSE Ephrin type-A receptor 8	2	10.5948	11.3072	16.5734	15.5272	10.951	16.0503	1.46565
sp|Q3UYI5|RGL3_MOUSE	Rgl3	RGL3_MOUSE Ral guanine nucleotide dissociation stimulator-like 3	4	10.8229	12.5827	16.595	17.7052	11.7028	17.1501	1.46547
tr|D3Z5S8|D3Z5S8_MOUSE	Fam46a	D3Z5S8_MOUSE MCG11933	5	3.81638	5.15169	6.84329	6.28388	4.48403	6.56358	1.46377
sp|Q9QZI8|SERC1_MOUSE	Serinc1	SERC1_MOUSE Serine incorporator 1	14	10.6981	10.2408	17.1284	13.5131	10.4695	15.3207	1.46337
sp|Q8CHT1|NGEF_MOUSE	Ngef	NGEF_MOUSE Ephexin-1	2	9.73774	8.4097	13.6379	12.8925	9.07372	13.2652	1.46194
tr|A2AN61|A2AN61_MOUSE	Ciz1	A2AN61_MOUSE CDKN1A interacting zinc finger protein 1, isoform CRA_d	5	10.1333	10.6703	14.1856	16.2216	10.4018	15.2036	1.46163
sp|Q9JL61|RFX5_MOUSE	Rfx5	RFX5_MOUSE DNA-binding protein Rfx5	3	7.56963	9.39202	12.5091	12.2813	8.48082	12.3952	1.46156
sp|Q61112|CAB45_MOUSE	Sdf4	CAB45_MOUSE 45 kDa calcium-binding protein	15	11.0193	9.48435	14.0104	15.9448	10.2518	14.9776	1.46097
sp|Q91XC0|AJUBA_MOUSE	Ajuba	AJUBA_MOUSE LIM domain-containing protein ajuba	2	11.169	10.3136	14.3719	17.0087	10.7413	15.6903	1.46074
sp|Q8CB44|GRAM4_MOUSE	Gramd4	GRAM4_MOUSE GRAM domain-containing protein 4	11	10.691	12.2103	17.3511	16.0805	11.4507	16.7158	1.45981
sp|Q8K0C9|GMDS_MOUSE	Gmds	GMDS_MOUSE GDP-mannose 4,6 dehydratase	14	9.77373	10.7262	15.0872	14.8283	10.2499	14.9577	1.4593
sp|Q3UQU0|BRD9_MOUSE	Brd9	BRD9_MOUSE Bromodomain-containing protein 9	8	12.0245	9.85288	15.9034	16.0181	10.9387	15.9607	1.45911
sp|Q9D281|NXP20_MOUSE	Fam114a1	NXP20_MOUSE Protein Noxp20	23	10.4649	11.4517	15.2455	16.7073	10.9583	15.9764	1.45793
tr|Q8BSH3|Q8BSH3_MOUSE	Tpm1	Q8BSH3_MOUSE Tropomyosin alpha-1 chain	2	12.7987	7.17637	14.2139	14.9081	9.98751	14.561	1.45792
sp|Q9JMK0|B4GT5_MOUSE	B4galt5	B4GT5_MOUSE Beta-1,4-galactosyltransferase 5	2	5.21139	5.57448	7.9003	7.824	5.39293	7.86215	1.45786
sp|Q8VDR9|DOCK6_MOUSE	Dock6	DOCK6_MOUSE Dedicator of cytokinesis protein 6	5	10.2818	10.9806	16.1493	14.8231	10.6312	15.4862	1.45668
sp|Q99N50|SYTL2_MOUSE	Sytl2	SYTL2_MOUSE Synaptotagmin-like protein 2	13	11.8566	13.0893	18.0808	18.2556	12.473	18.1682	1.4566
sp|Q8CFV4|NRN1_MOUSE	Nrn1	NRN1_MOUSE Neuritin	3	10.4442	9.7925	13.6075	15.8521	10.1183	14.7298	1.45575
sp|P70206|PLXA1_MOUSE	Plxna1	PLXA1_MOUSE Plexin-A1	36	10.4288	10.5172	15.443	15.0203	10.473	15.2317	1.45438
sp|Q3TCT4|ENTP7_MOUSE	Entpd7	ENTP7_MOUSE Ectonucleoside triphosphate diphosphohydrolase 7	2	12.2173	11.1745	17.9457	16.0658	11.6959	17.0057	1.45399
sp|P14824|ANXA6_MOUSE	Anxa6	ANXA6_MOUSE Annexin A6	78	10.493	11.7111	14.9736	17.3032	11.1021	16.1384	1.45364
sp|Q8C0T5|SI1L1_MOUSE	Sipa1l1	SI1L1_MOUSE Signal-induced proliferation-associated 1-like protein 1	10	10.5624	10.0613	14.732	15.2341	10.3119	14.9831	1.45299
sp|Q9ESK9|RBCC1_MOUSE	Rb1cc1	RBCC1_MOUSE RB1-inducible coiled-coil protein 1	40	10.3609	10.9795	15.775	15.229	10.6702	15.502	1.45284
tr|Q3ZAQ4|Q3ZAQ4_MOUSE	Atg9a	Q3ZAQ4_MOUSE Autophagy 9-like 1 protein	12	12.0069	11.6753	16.9376	17.4645	11.8411	17.201	1.45266
sp|Q922X9|ANM7_MOUSE	Prmt7	ANM7_MOUSE Protein arginine N-methyltransferase 7	7	9.87033	10.768	14.4806	15.4797	10.3191	14.9802	1.45169
sp|Q91YT8|TM63A_MOUSE	Tmem63a	TM63A_MOUSE Transmembrane protein 63A	10	9.79904	12.0596	15.6334	16.0932	10.9293	15.8633	1.45145
sp|Q8BXK4|BMT2_MOUSE		BMT2_MOUSE Probable methyltransferase BTM2 homolog	2	10.7362	11.4353	16.3087	15.8669	11.0858	16.0878	1.45122
sp|P19788|MGP_MOUSE	Mgp	MGP_MOUSE Matrix Gla protein	4	10.9162	8.75705	13.0113	15.5291	9.83664	14.2702	1.45072
tr|G5E8T3|G5E8T3_MOUSE	Srp19	G5E8T3_MOUSE Signal recognition particle 19 kDa protein	9	10.2167	10.1054	15.3707	14.1091	10.1611	14.7399	1.45062
sp|Q8C0M9|ASGL1_MOUSE	Asrgl1	ASGL1_MOUSE Isoaspartyl peptidase/L-asparaginase	7	10.1936	12.3529	15.5639	17.1374	11.2732	16.3507	1.4504
sp|P24369|PPIB_MOUSE	Ppib	PPIB_MOUSE Peptidyl-prolyl cis-trans isomerase B	27	10.3727	10.4103	15.1437	14.9964	10.3915	15.0701	1.45023
sp|Q66K08|CILP1_MOUSE	Cilp	CILP1_MOUSE Cartilage intermediate layer protein 1	2	11.5268	9.59957	15.5568	15.0683	10.5632	15.3126	1.44961
sp|P50096|IMDH1_MOUSE	Impdh1	IMDH1_MOUSE Inosine-5'-monophosphate dehydrogenase 1	9	10.1784	10.468	15.3929	14.5345	10.3232	14.9637	1.44952
tr|Q6NXL1|Q6NXL1_MOUSE	Sec24d	Q6NXL1_MOUSE Protein Sec24d	32	10.1112	10.682	15.0916	15.0337	10.3966	15.0627	1.44881
sp|Q8BMG1|ATRIP_MOUSE	Atrip	ATRIP_MOUSE ATR-interacting protein	5	10.1421	11.0349	14.9792	15.694	10.5885	15.3366	1.44843
sp|Q8BTZ5|ANR46_MOUSE	Ankrd46	ANR46_MOUSE Ankyrin repeat domain-containing protein 46	3	12.3422	11.8598	17.4269	17.5829	12.101	17.5049	1.44657
sp|Q8BNE1|F115A_MOUSE	Fam115a	F115A_MOUSE Protein FAM115A	5	12.1645	13.9868	18.8412	18.9806	13.0756	18.9109	1.44627
sp|Q3V1T4|P3H1_MOUSE	Lepre1	P3H1_MOUSE Prolyl 3-hydroxylase 1	28	10.9871	10.8118	15.2544	16.2695	10.8995	15.7619	1.44612
sp|Q8BJU2|TSN9_MOUSE	Tspan9	TSN9_MOUSE Tetraspanin-9	4	10.8646	12.143	16.4685	16.7777	11.5038	16.6231	1.44501
sp|Q9CQ48|NUDC2_MOUSE	Nudcd2	NUDC2_MOUSE NudC domain-containing protein 2	11	11.0428	10.1206	15.0889	15.489	10.5817	15.2889	1.44484
tr|F8VQC1|F8VQC1_MOUSE	Srp72	F8VQC1_MOUSE Signal recognition particle subunit SRP72	38	10.1052	10.5174	14.7334	15.0603	10.3113	14.8968	1.44471
sp|Q80YV4-2|PANK4_MOUSE	Pank4	PANK4_MOUSE Isoform 2 of Pantothenate kinase 4	18	9.94242	11.0214	14.7914	15.4588	10.4819	15.1251	1.44297
sp|A2AM29|AF9_MOUSE	Mllt3	AF9_MOUSE Protein AF-9	6	9.39918	9.25269	13.665	13.233	9.32593	13.449	1.44211
sp|Q6ZPR6|IBTK_MOUSE	Ibtk	IBTK_MOUSE Inhibitor of Bruton tyrosine kinase	9	9.13481	9.35693	13.3864	13.2726	9.24587	13.3295	1.44167
sp|Q69Z38|PEAK1_MOUSE	Peak1	PEAK1_MOUSE Pseudopodium-enriched atypical kinase 1	18	9.7828	9.6746	14.1113	13.9343	9.7287	14.0228	1.44138
sp|Q8VE47|UBA5_MOUSE	Uba5	UBA5_MOUSE Ubiquitin-like modifier-activating enzyme 5	19	10.8915	10.1713	14.2189	16.1322	10.5314	15.1756	1.44098
sp|Q8K0C4|CP51A_MOUSE	Cyp51a1	CP51A_MOUSE Lanosterol 14-alpha demethylase	17	10.6504	11.6632	16.9424	15.1942	11.1568	16.0683	1.44023
sp|Q9JKF6|PVRL1_MOUSE	Pvrl1	PVRL1_MOUSE Nectin-1	4	12.361	11.2652	16.9684	16.9664	11.8131	16.9674	1.43632
sp|P26350|PTMA_MOUSE	Ptma	PTMA_MOUSE Prothymosin alpha	7	10.7204	10.261	13.3071	16.8171	10.4907	15.0621	1.43576
sp|Q8BPI1|KTU_MOUSE	Dnaaf2	KTU_MOUSE Protein kintoun	3	11.0832	10.7311	14.1213	17.1935	10.9071	15.6574	1.43552
sp|P32921|SYWC_MOUSE	Wars	SYWC_MOUSE Tryptophan--tRNA ligase, cytoplasmic	29	9.41798	9.48422	13.7528	13.3109	9.4511	13.5318	1.43177
sp|P05201|AATC_MOUSE	Got1	AATC_MOUSE Aspartate aminotransferase, cytoplasmic	24	10.2875	10.0159	14.4157	14.6339	10.1517	14.5248	1.43078
sp|P23336|GGTA1_MOUSE	Ggta1	GGTA1_MOUSE N-acetyllactosaminide alpha-1,3-galactosyltransferase	4	10.8541	11.1503	15.5168	15.9606	11.0022	15.7387	1.4305
sp|Q3UFF7|LYPL1_MOUSE	Lyplal1	LYPL1_MOUSE Lysophospholipase-like protein 1	3	11.0699	12.0935	16.0807	17.0381	11.5817	16.5594	1.42978
sp|P60521|GBRL2_MOUSE	Gabarapl2	GBRL2_MOUSE Gamma-aminobutyric acid receptor-associated protein-like 2	6	10.9849	10.3062	15.3553	15.0728	10.6455	15.214	1.42915
sp|Q9DBU3|RIOK3_MOUSE	Riok3	RIOK3_MOUSE Serine/threonine-protein kinase RIO3	12	9.85076	10.1315	13.7158	14.8219	9.99114	14.2688	1.42815
sp|Q9ERI2|RB27A_MOUSE	Rab27a	RB27A_MOUSE Ras-related protein Rab-27A	4	13.1297	12.197	18.7825	17.3842	12.6633	18.0834	1.42801
sp|Q7TN75|PEG10_MOUSE	Peg10	PEG10_MOUSE Retrotransposon-derived protein PEG10	2	8.42548	9.86874	13.1115	12.9923	9.14711	13.0519	1.42689
sp|Q9DB96|NGDN_MOUSE	Ngdn	NGDN_MOUSE Neuroguidin	2	9.88905	8.56014	12.1272	14.1817	9.22459	13.1545	1.42602
sp|Q8C1Z8|TM10A_MOUSE	Trmt10a	TM10A_MOUSE tRNA methyltransferase 10 homolog A	9	10.2181	9.69741	13.9051	14.4916	9.95777	14.1984	1.42586
sp|P30282|CCND3_MOUSE	Ccnd3	CCND3_MOUSE G1/S-specific cyclin-D3	2	7.19452	7.15163	10.097	10.3555	7.17307	10.2262	1.42564
sp|Q3V1M1|IGS10_MOUSE	Igsf10	IGS10_MOUSE Immunoglobulin superfamily member 10	21	12.6431	11.9779	18.1586	16.9223	12.3105	17.5405	1.42484
sp|Q8CCH7|FOG2_MOUSE	Zfpm2	FOG2_MOUSE Zinc finger protein ZFPM2	9	9.94879	10.5561	13.8708	15.3163	10.2524	14.5936	1.42343
sp|Q9D365|SPCS3_MOUSE	Spcs3	SPCS3_MOUSE Signal peptidase complex subunit 3	3	10.3511	9.79469	15.4885	13.1826	10.0729	14.3356	1.42318
tr|B2RXC2|B2RXC2_MOUSE	Itpkb	B2RXC2_MOUSE Inositol 1,4,5-trisphosphate 3-kinase B	5	9.03774	9.99884	12.7211	14.364	9.51829	13.5425	1.42279
sp|Q9JJN2|ZFHX4_MOUSE	Zfhx4	ZFHX4_MOUSE Zinc finger homeobox protein 4	8	9.91826	9.95415	14.1849	14.0739	9.9362	14.1294	1.42201
sp|Q78IS1|TMED3_MOUSE	Tmed3	TMED3_MOUSE Transmembrane emp24 domain-containing protein 3	4	9.79946	10.5124	14.1688	14.6433	10.1559	14.4061	1.41849
sp|Q8BYY4|TT39B_MOUSE	Ttc39b	TT39B_MOUSE Tetratricopeptide repeat protein 39B	8	8.81488	8.73687	12.9986	11.8982	8.77588	12.4484	1.41848
sp|P19182|IFRD1_MOUSE	Ifrd1	IFRD1_MOUSE Interferon-related developmental regulator 1	5	7.6312	8.34591	11.8941	10.7673	7.98856	11.3307	1.41837
sp|O08739|AMPD3_MOUSE	Ampd3	AMPD3_MOUSE AMP deaminase 3	4	9.33052	10.662	14.0156	14.3397	9.99624	14.1777	1.4183
sp|D3YYI7|RN217_MOUSE	Rnf217	RN217_MOUSE Probable E3 ubiquitin-protein ligase RNF217	3	10.8009	10.116	14.7983	14.8679	10.4584	14.8331	1.41829
sp|Q99P65|S29A3_MOUSE	Slc29a3	S29A3_MOUSE Equilibrative nucleoside transporter 3	3	11.9183	11.6945	17.1422	16.3456	11.8064	16.7439	1.4182
sp|O35280|CHK1_MOUSE	Chek1	CHK1_MOUSE Serine/threonine-protein kinase Chk1	11	10.9743	10.7998	15.5963	15.2789	10.887	15.4376	1.41798
sp|O35887|CALU_MOUSE	Calu	CALU_MOUSE Calumenin	39	9.69087	11.996	15.4932	15.2384	10.8434	15.3658	1.41706
sp|O88839|ADA15_MOUSE	Adam15	ADA15_MOUSE Disintegrin and metalloproteinase domain-containing protein 15	7	10.7355	11.4197	14.8422	16.5486	11.0776	15.6954	1.41686
sp|Q922F4|TBB6_MOUSE	Tubb6	TBB6_MOUSE Tubulin beta-6 chain	28	10.6587	10.8294	14.1482	16.288	10.744	15.2181	1.41643
sp|O35047|HOP2_MOUSE	Psmc3ip	HOP2_MOUSE Homologous-pairing protein 2 homolog	3	11.1215	11.5049	15.9002	16.1048	11.3132	16.0025	1.4145
sp|P14576|SRP54_MOUSE	Srp54	SRP54_MOUSE Signal recognition particle 54 kDa protein	33	10.3728	10.3285	15.0949	14.1772	10.3506	14.6361	1.41403
tr|A2AQ53|A2AQ53_MOUSE	Fbn1	A2AQ53_MOUSE Fibrillin-1	54	10.151	10.0063	14.1747	14.3254	10.0787	14.25	1.41388
sp|Q6F3F9|GP126_MOUSE	Gpr126	GP126_MOUSE G-protein coupled receptor 126	3	11.0196	10.4952	14.9584	15.4508	10.7574	15.2046	1.41341
sp|Q3UQ28|PXDN_MOUSE	Pxdn	PXDN_MOUSE Peroxidasin homolog	35	11.7697	11.1311	15.6032	16.7451	11.4504	16.1741	1.41254
sp|Q99LH4|ZN672_MOUSE	Znf672	ZN672_MOUSE Zinc finger protein 672	3	9.87727	10.6726	14.5871	14.437	10.275	14.512	1.41237
sp|Q9JHZ2|ANKH_MOUSE	Ankh	ANKH_MOUSE Progressive ankylosis protein	2	12.6152	10.4232	17.228	15.2783	11.5192	16.2531	1.41096
sp|Q62000|MIME_MOUSE	Ogn	MIME_MOUSE Mimecan	15	11.7059	11.9062	15.7899	17.5075	11.806	16.6487	1.41018
sp|Q3U2P1|SC24A_MOUSE	Sec24a	SC24A_MOUSE Protein transport protein Sec24A	17	10.0128	10.4337	14.8136	14.0058	10.2232	14.4097	1.4095
sp|Q9D0B6|PBDC1_MOUSE	Pbdc1	PBDC1_MOUSE Protein PBDC1	16	11.2771	10.6328	13.9136	16.9673	10.9549	15.4405	1.40945
sp|Q02257|PLAK_MOUSE	Jup	PLAK_MOUSE Junction plakoglobin	25	12.3892	12.0135	16.8531	17.5401	12.2014	17.1966	1.4094
sp|Q9ERY9|ERG28_MOUSE	ORF11	ERG28_MOUSE Probable ergosterol biosynthetic protein 28	2	11.2914	9.97661	15.9941	13.9683	10.634	14.9812	1.4088
sp|Q5FWI3|TMEM2_MOUSE	Tmem2	TMEM2_MOUSE Transmembrane protein 2	35	10.657	10.5712	14.9397	14.9637	10.6141	14.9517	1.40866
sp|Q9WUI1|MK11_MOUSE	Mapk11	MK11_MOUSE Mitogen-activated protein kinase 11	3	11.0838	11.0102	14.9961	16.12	11.047	15.5581	1.40835
sp|Q8BKU8|TM87B_MOUSE	Tmem87b	TM87B_MOUSE Transmembrane protein 87B	4	12.5199	11.4629	16.8154	16.9517	11.9914	16.8835	1.40797
sp|Q67FY2|BCL9L_MOUSE	Bcl9l	BCL9L_MOUSE B-cell CLL/lymphoma 9-like protein	11	10.4052	10.9425	14.2849	15.6992	10.6738	14.992	1.40456
tr|E9QQ10|E9QQ10_MOUSE	Akap9	E9QQ10_MOUSE A-kinase anchor protein 9	46	10.9294	10.8905	15.6456	15.0013	10.91	15.3235	1.40454
sp|Q05769|PGH2_MOUSE	Ptgs2	PGH2_MOUSE Prostaglandin G/H synthase 2	2	5.2248	5.31055	7.81107	6.98366	5.26768	7.39736	1.40429
sp|O89051|ITM2B_MOUSE	Itm2b	ITM2B_MOUSE Integral membrane protein 2B	12	7.37534	6.15853	10.044	8.96109	6.76694	9.50253	1.40426
sp|Q9CZ52|ANTR1_MOUSE	Antxr1	ANTR1_MOUSE Anthrax toxin receptor 1	3	13.0387	12.4582	18.0746	17.7136	12.7484	17.8941	1.40363
sp|Q45VK7|DYHC2_MOUSE	Dync2h1	DYHC2_MOUSE Cytoplasmic dynein 2 heavy chain 1	10	11.7821	14.208	18.6501	17.8176	12.9951	18.2339	1.40314
sp|P36895|BMR1A_MOUSE	Bmpr1a	BMR1A_MOUSE Bone morphogenetic protein receptor type-1A	10	11.8479	11.0699	16.7682	15.3882	11.4589	16.0782	1.40313
sp|Q6P6I6|GRL1A_MOUSE	Polr2m	GRL1A_MOUSE DNA-directed RNA polymerase II subunit GRINL1A	7	10.5011	9.88222	14.2624	14.3367	10.1917	14.2995	1.40306
sp|Q6P2L7|CASC4_MOUSE	Casc4	CASC4_MOUSE Protein CASC4	17	11.4094	11.0242	15.5896	15.8635	11.2168	15.7266	1.40206
sp|Q8CBR6|TSK_MOUSE	Tsku	TSK_MOUSE Tsukushin	2	10.9819	10.9702	15.8936	14.8555	10.9761	15.3745	1.40073
sp|Q9CR24|NUDT8_MOUSE	Nudt8	NUDT8_MOUSE Nucleoside diphosphate-linked moiety X motif 8, mitochondrial	2	10.8575	12.0321	15.3428	16.7083	11.4448	16.0255	1.40024
tr|Q80YQ1|Q80YQ1_MOUSE	Thbs1	Q80YQ1_MOUSE Thrombospondin 1	2	11.7459	9.203	14.2943	15.0387	10.4744	14.6665	1.40022
sp|Q3UFY0|RRP36_MOUSE	Rrp36	RRP36_MOUSE Ribosomal RNA processing protein 36 homolog	6	10.589	10.1073	14.8391	14.1354	10.3482	14.4872	1.39998
sp|Q8BFX3|KCTD3_MOUSE	Kctd3	KCTD3_MOUSE BTB/POZ domain-containing protein KCTD3	2	10.3154	10.8958	14.321	15.3678	10.6056	14.8444	1.39967
tr|A0JNY3|A0JNY3_MOUSE	Gphn	A0JNY3_MOUSE Gephyrin	20	10.2306	10.5548	14.1041	14.9855	10.3927	14.5448	1.39952
sp|Q60575-3|KIF1B_MOUSE	Kif1b	KIF1B_MOUSE Isoform 3 of Kinesin-like protein KIF1B	10	10.5795	10.1661	14.7054	14.3203	10.3728	14.5128	1.39912
sp|Q80XK6|ATG2B_MOUSE	Atg2b	ATG2B_MOUSE Autophagy-related protein 2 homolog B	31	11.0681	11.1954	15.3163	15.8314	11.1317	15.5739	1.39905
sp|Q75N73|S39AE_MOUSE	Slc39a14	S39AE_MOUSE Zinc transporter ZIP14	3	11.7492	10.3648	14.5477	16.3778	11.057	15.4627	1.39845
sp|Q9CR60|GOT1B_MOUSE	Golt1b	GOT1B_MOUSE Vesicle transport protein GOT1B	3	10.5913	9.47362	15.2247	12.8341	10.0325	14.0294	1.3984
sp|Q9DCL2|FA96A_MOUSE	Fam96a	FA96A_MOUSE MIP18 family protein FAM96A	2	9.70067	12.0895	15.4681	14.9577	10.8951	15.2129	1.39631
sp|A6H5Y3|METH_MOUSE	Mtr	METH_MOUSE Methionine synthase	11	11.3159	10.7219	15.2165	15.5448	11.0189	15.3806	1.39584
sp|O89116|VTI1A_MOUSE	Vti1a	VTI1A_MOUSE Vesicle transport through interaction with t-SNAREs homolog 1A	7	10.488	10.0152	14.2137	14.4049	10.2516	14.3093	1.3958
sp|Q7TNE3|SPAG7_MOUSE	Spag7	SPAG7_MOUSE Sperm-associated antigen 7	8	11.4734	11.5928	14.8215	17.3677	11.5331	16.0946	1.39551
sp|P50284|TNR3_MOUSE	Ltbr	TNR3_MOUSE Tumor necrosis factor receptor superfamily member 3	2	12.6914	10.7098	16.767	15.8851	11.7006	16.3261	1.39532
sp|P21550|ENOB_MOUSE	Eno3	ENOB_MOUSE Beta-enolase	8	11.4239	12.1172	16.1248	16.6559	11.7705	16.3904	1.39249
sp|Q9Z1J1|TF7L1_MOUSE	Tcf7l1	TF7L1_MOUSE Transcription factor 7-like 1	4	13.6518	13.1703	18.2957	19.044	13.4111	18.6699	1.39212
sp|B2RX14|TUT4_MOUSE	Zcchc11	TUT4_MOUSE Terminal uridylyltransferase 4	16	8.66992	9.54031	12.9678	12.3809	9.10511	12.6743	1.392
sp|Q00899|TYY1_MOUSE	Yy1	TYY1_MOUSE Transcriptional repressor protein YY1	4	11.1767	9.16685	14.3623	13.94	10.1718	14.1512	1.39122
sp|Q9JJF3|NO66_MOUSE	No66	NO66_MOUSE Bifunctional lysine-specific demethylase and histidyl-hydroxylase NO66	4	10.6395	9.81703	14.4302	14.0289	10.2283	14.2296	1.3912
sp|Q80SY4|MIB1_MOUSE	Mib1	MIB1_MOUSE E3 ubiquitin-protein ligase MIB1	18	10.8764	10.343	14.6324	14.8581	10.6097	14.7452	1.38979
sp|P97762|RP9_MOUSE	rp9	RP9_MOUSE Retinitis pigmentosa 9 protein homolog	3	13.6789	7.80541	15.7705	14.0755	10.7421	14.923	1.3892
sp|Q6P5F7|TTYH3_MOUSE	Ttyh3	TTYH3_MOUSE Protein tweety homolog 3	2	10.851	12.3308	15.4321	16.7701	11.5909	16.1011	1.38911
sp|Q91WM1|STRBP_MOUSE	Strbp	STRBP_MOUSE Spermatid perinuclear RNA-binding protein	22	11.6102	11.1636	15.6991	15.9095	11.3869	15.8043	1.38794
sp|Q11204|SIA4B_MOUSE	St3gal2	SIA4B_MOUSE CMP-N-acetylneuraminate-beta-galactosamide-alpha-2,3-sialyltransferase 2	4	11.3783	12.8604	17.8507	15.7438	12.1193	16.7973	1.38599
sp|P54761|EPHB4_MOUSE	Ephb4	EPHB4_MOUSE Ephrin type-B receptor 4	13	11.9831	12.292	18.3824	15.2435	12.1376	16.8129	1.3852
sp|Q8VCH6|DHC24_MOUSE	Dhcr24	DHC24_MOUSE Delta(24)-sterol reductase	7	11.6045	10.796	15.413	15.6162	11.2002	15.5146	1.3852
sp|Q8VCG3|WDR74_MOUSE	Wdr74	WDR74_MOUSE WD repeat-containing protein 74	6	10.812	9.90669	13.8391	14.8497	10.3593	14.3444	1.38468
sp|Q8VHH7|ADCY3_MOUSE	Adcy3	ADCY3_MOUSE Adenylate cyclase type 3	9	11.3435	13.3126	16.8524	17.2084	12.328	17.0304	1.38144
sp|Q8K135|K319L_MOUSE	Kiaa0319l	K319L_MOUSE Dyslexia-associated protein KIAA0319-like protein	8	10.9938	10.3748	14.8435	14.6499	10.6843	14.7467	1.38022
sp|Q9D486|CMIP_MOUSE	Cmip	CMIP_MOUSE C-Maf-inducing protein	7	11.4093	11.0796	15.584	15.4517	11.2445	15.5178	1.38004
sp|P26231|CTNA1_MOUSE	Ctnna1	CTNA1_MOUSE Catenin alpha-1	51	11.1494	11.003	15.4203	15.138	11.0762	15.2792	1.37946
sp|Q91WU6|ZDHC7_MOUSE	Zdhhc7	ZDHC7_MOUSE Palmitoyltransferase ZDHHC7	2	11.6656	11.9302	15.855	16.6906	11.7979	16.2728	1.3793
sp|Q8VEJ4|NLE1_MOUSE	Nle1	NLE1_MOUSE Notchless protein homolog 1	9	9.73191	10.5532	13.3699	14.6036	10.1426	13.9868	1.37901
sp|Q3TN34|MILK2_MOUSE	Micall2	MILK2_MOUSE MICAL-like protein 2	30	10.1491	10.1179	14.0285	13.91	10.1335	13.9692	1.37852
sp|O70281|TPST1_MOUSE	Tpst1	TPST1_MOUSE Protein-tyrosine sulfotransferase 1	4	11.8212	11.1413	15.4209	16.2211	11.4813	15.821	1.37799
sp|Q921H8|THIKA_MOUSE	Acaa1a	THIKA_MOUSE 3-ketoacyl-CoA thiolase A, peroxisomal	26	9.28864	9.2102	12.6957	12.7912	9.24942	12.7435	1.37776
sp|Q80YR6|COM1_MOUSE	Rbbp8	COM1_MOUSE DNA endonuclease RBBP8	2	10.5326	9.37947	14.123	13.3024	9.95602	13.7127	1.37733
tr|E9PVG7|E9PVG7_MOUSE	Map4k4	E9PVG7_MOUSE Mitogen-activated protein kinase kinase kinase kinase 4	6	10.5057	11.1573	16.0792	13.7504	10.8315	14.9148	1.37698
sp|Q9D819|IPYR_MOUSE	Ppa1	IPYR_MOUSE Inorganic pyrophosphatase	45	8.63401	7.96368	10.8555	11.9774	8.29884	11.4165	1.37567
sp|Q8K003|TMA7_MOUSE	Tma7	TMA7_MOUSE Translation machinery-associated protein 7	3	11.0328	10.9078	14.2833	15.8948	10.9703	15.089	1.37544
sp|Q6P9S7|GLT10_MOUSE	Galnt10	GLT10_MOUSE Polypeptide N-acetylgalactosaminyltransferase 10	9	11.6304	11.7965	16.6163	15.5817	11.7135	16.099	1.3744
sp|Q8C1F4|CGAT2_MOUSE	Csgalnact2	CGAT2_MOUSE Chondroitin sulfate N-acetylgalactosaminyltransferase 2	5	11.956	11.7435	15.9283	16.6357	11.8497	16.282	1.37404
sp|Q99JW1|AB17A_MOUSE	Abhd17a	AB17A_MOUSE Alpha/beta hydrolase domain-containing protein 17A	9	11.0809	11.0236	14.6651	15.6991	11.0522	15.1821	1.37367
sp|Q7TPE5|S7A6O_MOUSE	Slc7a6os	S7A6O_MOUSE Probable RNA polymerase II nuclear localization protein SLC7A6OS	6	10.8027	10.1132	13.5094	15.221	10.4579	14.3652	1.37362
sp|Q05D44|IF2P_MOUSE	Eif5b	IF2P_MOUSE Eukaryotic translation initiation factor 5B	58	11.2598	7.88113	13.2405	13.0514	9.57048	13.146	1.3736
sp|P43883|PLIN2_MOUSE	Plin2	PLIN2_MOUSE Perilipin-2	12	9.99728	12.3921	15.2879	15.4325	11.1947	15.3602	1.3721
sp|Q4VAA2|CDV3_MOUSE	Cdv3	CDV3_MOUSE Protein CDV3	19	9.77341	9.69368	12.7815	13.9213	9.73355	13.3514	1.37169
tr|E9Q286|E9Q286_MOUSE	BC018507	E9Q286_MOUSE Protein BC018507	9	11.533	11.146	15.1191	15.9767	11.3395	15.5479	1.37113
sp|P58465|CTDSL_MOUSE	Ctdspl	CTDSL_MOUSE CTD small phosphatase-like protein	4	12.2889	11.7285	15.7571	17.1732	12.0087	16.4652	1.3711
sp|Q8BMA6|SRP68_MOUSE	Srp68	SRP68_MOUSE Signal recognition particle subunit SRP68	31	10.6248	10.936	15.7579	13.7866	10.7804	14.7722	1.37029
sp|P41230|KDM5C_MOUSE	Kdm5c	KDM5C_MOUSE Lysine-specific demethylase 5C	14	12.1362	11.7278	16.3449	16.3538	11.932	16.3493	1.37021
tr|G5E8F4|G5E8F4_MOUSE	Fpgt	G5E8F4_MOUSE MCG140999	2	10.8247	11.6436	13.995	16.7857	11.2342	15.3903	1.36996
sp|Q8BMJ2|SYLC_MOUSE	Lars	SYLC_MOUSE Leucine--tRNA ligase, cytoplasmic	84	9.90959	10.3826	14.3995	13.3807	10.1461	13.8901	1.36901
sp|B1AY10|NFX1_MOUSE	Nfx1	NFX1_MOUSE Transcriptional repressor NF-X1	9	10.4296	10.5336	14.1824	14.4937	10.4816	14.3381	1.36793
sp|Q91YJ3|THYN1_MOUSE	Thyn1	THYN1_MOUSE Thymocyte nuclear protein 1	9	10.735	10.8386	14.5081	15.0031	10.7868	14.7556	1.36793
sp|Q91VH1|ADR1_MOUSE	Adipor1	ADR1_MOUSE Adiponectin receptor protein 1	2	12.4433	10.4047	15.5095	15.7437	11.424	15.6266	1.36788
sp|Q61271|ACV1B_MOUSE	Acvr1b	ACV1B_MOUSE Activin receptor type-1B	4	12.7488	11.5295	16.9966	16.2057	12.1391	16.6012	1.36757
sp|P35689|ERCC5_MOUSE	Ercc5	ERCC5_MOUSE DNA repair protein complementing XP-G cells homolog	2	10.7097	11.9988	15.9341	15.1213	11.3542	15.5277	1.36757
sp|A2AM05|CNTLN_MOUSE	Cntln	CNTLN_MOUSE Centlein	10	10.8543	11.1034	14.0463	15.9761	10.9789	15.0112	1.36728
sp|Q60605-2|MYL6_MOUSE	Myl6	MYL6_MOUSE Isoform Smooth muscle of Myosin light polypeptide 6	4	11.0312	9.84663	11.9971	16.5464	10.4389	14.2718	1.36717
sp|Q8CH25|SLTM_MOUSE	Sltm	SLTM_MOUSE SAFB-like transcription modulator	22	10.797	10.6863	14.6994	14.6614	10.7417	14.6804	1.36668
sp|Q9D0F3|LMAN1_MOUSE	Lman1	LMAN1_MOUSE Protein ERGIC-53	26	10.6324	10.9953	14.4918	15.0631	10.8139	14.7774	1.36653
sp|Q8BX05|GLPK5_MOUSE	Gk5	GLPK5_MOUSE Putative glycerol kinase 5	2	9.03386	10.4725	12.7607	13.891	9.75321	13.3259	1.36631
sp|Q8VCM3|ZFY21_MOUSE	Zfyve21	ZFY21_MOUSE Zinc finger FYVE domain-containing protein 21	3	12.6008	12.8062	17.5206	17.1881	12.7035	17.3543	1.36611
sp|Q5SUR0|PUR4_MOUSE	Pfas	PUR4_MOUSE Phosphoribosylformylglycinamidine synthase	50	10.604	10.8268	14.0278	15.243	10.7154	14.6354	1.36583
sp|Q924S8|SPRE1_MOUSE	Spred1	SPRE1_MOUSE Sprouty-related, EVH1 domain-containing protein 1	5	10.4806	10.4466	14.3302	14.2449	10.4636	14.2876	1.36546
sp|Q8C7K6|PCYXL_MOUSE	Pcyox1l	PCYXL_MOUSE Prenylcysteine oxidase-like	5	11.906	11.3001	14.3393	17.343	11.603	15.8412	1.36526
sp|O08795-2|GLU2B_MOUSE	Prkcsh	GLU2B_MOUSE Isoform 2 of Glucosidase 2 subunit beta	18	10.8323	10.0963	13.2162	15.356	10.4643	14.2861	1.36522
sp|Q5SVL6|RPGP2_MOUSE	Rap1gap2	RPGP2_MOUSE Rap1 GTPase-activating protein 2	4	10.5934	9.40548	13.4298	13.8727	9.99942	13.6513	1.36521
sp|Q99LL3|CHSTC_MOUSE	Chst12	CHSTC_MOUSE Carbohydrate sulfotransferase 12	3	12.8001	13.9381	17.5941	18.8956	13.3691	18.2449	1.36471
sp|Q69ZZ6|TMCC1_MOUSE	Tmcc1	TMCC1_MOUSE Transmembrane and coiled-coil domains protein 1	3	10.9419	11.001	14.6249	15.3138	10.9714	14.9693	1.36439
sp|Q80XJ3|TTC28_MOUSE	Ttc28	TTC28_MOUSE Tetratricopeptide repeat protein 28	10	11.8219	13.3966	17.2284	17.1783	12.6093	17.2033	1.36434
sp|Q5SSK3|TEFM_MOUSE	Tefm	TEFM_MOUSE Transcription elongation factor, mitochondrial	4	10.3644	10.6084	14.808	13.8009	10.4864	14.3044	1.3641
sp|Q8VE88|F1142_MOUSE	Fam114a2	F1142_MOUSE Protein FAM114A2	13	11.0111	11.4345	14.7307	15.8503	11.2228	15.2905	1.36245
sp|Q9CQC5|BORG2_MOUSE	Cdc42ep3	BORG2_MOUSE Cdc42 effector protein 3	2	11.8629	9.76233	14.4254	15.0247	10.8126	14.7251	1.36184
sp|Q8BP22|F92A1_MOUSE	Fam92a1	F92A1_MOUSE Protein FAM92A1	3	12.8299	10.1415	15.5385	15.7423	11.4857	15.6404	1.36173
sp|O88708|ORC4_MOUSE	Orc4	ORC4_MOUSE Origin recognition complex subunit 4	7	9.9397	10.5835	14.6121	13.3333	10.2616	13.9727	1.36165
sp|Q99KN9|EPN4_MOUSE	Clint1	EPN4_MOUSE Clathrin interactor 1	17	10.0806	11.1352	13.7245	15.1575	10.6079	14.441	1.36134
sp|Q9QZH3|PPIE_MOUSE	Ppie	PPIE_MOUSE Peptidyl-prolyl cis-trans isomerase E	12	10.3796	10.9794	13.8953	15.1726	10.6795	14.5339	1.36092
sp|E9Q5G3|KIF23_MOUSE	Kif23	KIF23_MOUSE Kinesin-like protein KIF23	34	13.0712	12.8502	17.3988	17.878	12.9607	17.6384	1.36091
sp|P0C7N9|PSMG4_MOUSE	Psmg4	PSMG4_MOUSE Proteasome assembly chaperone 4	4	9.6688	10.2909	13.9424	13.2198	9.97984	13.5811	1.36085
sp|Q3UMQ8|NAF1_MOUSE	Naf1	NAF1_MOUSE H/ACA ribonucleoprotein complex non-core subunit NAF1	2	10.6028	10.8098	14.2608	14.8559	10.7063	14.5584	1.35979
sp|Q64674|SPEE_MOUSE	Srm	SPEE_MOUSE Spermidine synthase	27	10.4941	10.1952	14.0546	14.0764	10.3446	14.0655	1.35969
sp|P35761|TTK_MOUSE	Ttk	TTK_MOUSE Dual specificity protein kinase TTK	14	11.1946	11.1811	14.7619	15.6376	11.1878	15.1997	1.3586
sp|Q05A36|MEX3C_MOUSE	Mex3c	MEX3C_MOUSE RNA-binding E3 ubiquitin-protein ligase MEX3C	3	12.6059	10.6646	15.4193	16.1855	11.6353	15.8024	1.35814
tr|Q6GT24|Q6GT24_MOUSE	Prdx6	Q6GT24_MOUSE Peroxiredoxin 6	18	9.87324	10.0652	13.2531	13.8138	9.96921	13.5335	1.35753
sp|O08912|GALT1_MOUSE	Galnt1	GALT1_MOUSE Polypeptide N-acetylgalactosaminyltransferase 1	16	11.6877	10.8698	15.5765	15.0307	11.2787	15.3036	1.35685
sp|Q61753|SERA_MOUSE	Phgdh	SERA_MOUSE D-3-phosphoglycerate dehydrogenase	56	10.2925	10.534	13.4926	14.7648	10.4133	14.1287	1.35679
tr|Q9D8U0|Q9D8U0_MOUSE	Ifrd2	Q9D8U0_MOUSE Interferon-related developmental regulator 2	2	11.8482	9.09398	14.602	13.7994	10.4711	14.2007	1.35618
sp|Q60769|TNAP3_MOUSE	Tnfaip3	TNAP3_MOUSE Tumor necrosis factor alpha-induced protein 3	11	7.57884	8.25359	10.8516	10.6028	7.91621	10.7272	1.35509
sp|Q7TSA6|CS055_MOUSE		CS055_MOUSE Uncharacterized protein C19orf55 homolog	2	12.2378	11.3246	15.3343	16.5526	11.7812	15.9435	1.35329
sp|Q3V1V3|ESF1_MOUSE	Esf1	ESF1_MOUSE ESF1 homolog	18	10.5511	9.41235	13.5634	13.4525	9.98172	13.508	1.35327
sp|P09602|HMGN2_MOUSE	Hmgn2	HMGN2_MOUSE Non-histone chromosomal protein HMG-17	2	12.2885	10.2289	13.7987	16.6698	11.2587	15.2342	1.35311
sp|Q9CX48|ZCH10_MOUSE	Zcchc10	ZCH10_MOUSE Zinc finger CCHC domain-containing protein 10	3	9.88977	10.3124	14.4782	12.8548	10.1011	13.6665	1.35297
sp|Q9D8S4|ORN_MOUSE	Rexo2	ORN_MOUSE Oligoribonuclease, mitochondrial	10	11.0851	10.8611	14.8637	14.8131	10.9731	14.8384	1.35225
tr|Q99K73|Q99K73_MOUSE	Nrf1	Q99K73_MOUSE Nrf1 protein	2	10.2941	11.2544	14.2698	14.863	10.7742	14.5664	1.35197
sp|Q01405|SC23A_MOUSE	Sec23a	SC23A_MOUSE Protein transport protein Sec23A	30	10.2865	11.3303	14.8766	14.3457	10.8084	14.6112	1.35184
sp|Q9R008|KIME_MOUSE	Mvk	KIME_MOUSE Mevalonate kinase	12	10.6838	12.6007	15.1041	16.3693	11.6423	15.7367	1.35168
sp|Q8BU30|SYIC_MOUSE	Iars	SYIC_MOUSE Isoleucine--tRNA ligase, cytoplasmic	72	10.2808	10.3057	14.4191	13.398	10.2932	13.9085	1.35123
tr|E9Q828|E9Q828_MOUSE	Atp2b4	E9Q828_MOUSE Protein Atp2b4	19	10.9742	12.5038	16.1512	15.5623	11.739	15.8567	1.35077
sp|O08992|SDCB1_MOUSE	Sdcbp	SDCB1_MOUSE Syntenin-1	2	11.8456	8.50617	9.69937	17.7793	10.1759	13.7393	1.35019
sp|P24547|IMDH2_MOUSE	Impdh2	IMDH2_MOUSE Inosine-5'-monophosphate dehydrogenase 2	40	10.2863	11.1769	14.2444	14.73	10.7316	14.4872	1.34996
sp|P82198|BGH3_MOUSE	Tgfbi	BGH3_MOUSE Transforming growth factor-beta-induced protein ig-h3	7	9.38893	10.0747	12.3864	13.8857	9.73179	13.136	1.3498
sp|Q8BUI3|LRWD1_MOUSE	LRWD1	LRWD1_MOUSE Leucine-rich repeat and WD repeat-containing protein 1	6	10.5814	11.8504	15.4254	14.8111	11.2159	15.1182	1.34793
sp|Q61140|BCAR1_MOUSE	Bcar1	BCAR1_MOUSE Breast cancer anti-estrogen resistance protein 1	7	11.3594	12.2836	15.7536	16.0858	11.8215	15.9197	1.34668
sp|Q8K1R7|NEK9_MOUSE	Nek9	NEK9_MOUSE Serine/threonine-protein kinase Nek9	14	10.5313	12.2065	15.0174	15.584	11.3689	15.3007	1.34584
sp|Q9R1J0|NSDHL_MOUSE	Nsdhl	NSDHL_MOUSE Sterol-4-alpha-carboxylate 3-dehydrogenase, decarboxylating	7	11.8365	11.9377	15.8664	16.1283	11.8871	15.9974	1.34577
sp|Q5DW34|EHMT1_MOUSE	Ehmt1	EHMT1_MOUSE Histone-lysine N-methyltransferase EHMT1	19	11.6459	11.3241	15.4217	15.477	11.485	15.4493	1.34518
sp|Q9D0J8|PTMS_MOUSE	Ptms	PTMS_MOUSE Parathymosin	2	11.9621	9.48616	12.1665	16.6831	10.7241	14.4248	1.34508
sp|B9EHT4|CLIP3_MOUSE	Clip3	CLIP3_MOUSE CAP-Gly domain-containing linker protein 3	3	12.4316	12.366	17.0523	16.3015	12.3988	16.6769	1.34504
sp|P11276|FINC_MOUSE	Fn1	FINC_MOUSE Fibronectin	146	12.8756	12.7018	16.5627	17.8319	12.7887	17.1973	1.34473
sp|Q9WVG6|CARM1_MOUSE	Carm1	CARM1_MOUSE Histone-arginine methyltransferase CARM1	21	10.6063	10.8782	14.682	14.2023	10.7422	14.4421	1.34443
sp|Q9D1C1|UBE2C_MOUSE	Ube2c	UBE2C_MOUSE Ubiquitin-conjugating enzyme E2 C	11	12.7895	12.0605	16.2728	17.1149	12.425	16.6938	1.34357
sp|Q6DID7|WLS_MOUSE	Wls	WLS_MOUSE Protein wntless homolog	12	8.45608	9.84895	12.3134	12.2618	9.15251	12.2876	1.34254
sp|Q9QYE6|GOGA5_MOUSE	Golga5	GOGA5_MOUSE Golgin subfamily A member 5	24	10.8806	10.6993	14.3495	14.6035	10.7899	14.4765	1.34167
sp|Q9JMC3|DNJA4_MOUSE	Dnaja4	DNJA4_MOUSE DnaJ homolog subfamily A member 4	3	11.63	10.9251	13.9894	16.2698	11.2775	15.1296	1.34157
sp|Q7TMM9|TBB2A_MOUSE	Tubb2a	TBB2A_MOUSE Tubulin beta-2A chain	34	10.3248	11.6894	14.044	15.4744	11.0071	14.7592	1.34088
sp|Q9DC04|RGS3_MOUSE	Rgs3	RGS3_MOUSE Regulator of G-protein signaling 3	3	10.1402	9.93905	13.3707	13.5458	10.0396	13.4582	1.34051
sp|Q62523|ZYX_MOUSE	Zyx	ZYX_MOUSE Zyxin	18	10.0985	10.7629	13.7675	14.1927	10.4307	13.9801	1.34028
sp|Q9D7B7|GPX8_MOUSE	Gpx8	GPX8_MOUSE Probable glutathione peroxidase 8	12	11.7358	11.086	15.634	14.9468	11.4109	15.2904	1.33999
sp|Q8VHL1|SETD7_MOUSE	Setd7	SETD7_MOUSE Histone-lysine N-methyltransferase SETD7	6	11.1613	12.2328	14.9417	16.3958	11.6971	15.6688	1.33955
sp|Q9Z0P7|SUFU_MOUSE	Sufu	SUFU_MOUSE Suppressor of fused homolog	7	11.3994	11.8055	14.9029	16.1764	11.6025	15.5396	1.33933
sp|P56873|SSA27_MOUSE	Sssca1	SSA27_MOUSE Sjoegren syndrome/scleroderma autoantigen 1 homolog	9	12.9386	9.61059	14.7759	15.422	11.2746	15.099	1.3392
sp|Q91W92|BORG5_MOUSE	Cdc42ep1	BORG5_MOUSE Cdc42 effector protein 1	6	11.7958	12.0015	15.6407	16.226	11.8987	15.9333	1.33909
sp|Q9QZC7|PKHB2_MOUSE	Plekhb2	PKHB2_MOUSE Pleckstrin homology domain-containing family B member 2	3	11.44	9.90806	14.7413	13.8449	10.674	14.2931	1.33906
sp|Q8CFE2|CD027_MOUSE		CD027_MOUSE UPF0609 protein C4orf27 homolog	13	10.5731	11.4079	14.5745	14.8432	10.9905	14.7089	1.33833
sp|Q9ERR7|SEP15_MOUSE	42993	SEP15_MOUSE 15 kDa selenoprotein	4	9.8858	10.7469	12.5704	15.0322	10.3163	13.8013	1.33781
sp|O35625|AXIN1_MOUSE	Axin1	AXIN1_MOUSE Axin-1	2	10.1996	11.4813	14.0819	14.9126	10.8404	14.4973	1.33733
sp|P97366|EVI5_MOUSE	Evi5	EVI5_MOUSE Ecotropic viral integration site 5 protein	12	11.4176	11.4736	14.8463	15.7666	11.4456	15.3065	1.33733
sp|P48967|MPIP3_MOUSE	Cdc25c	MPIP3_MOUSE M-phase inducer phosphatase 3	3	11.5719	12.9053	15.8799	16.8469	12.2386	16.3634	1.33703
sp|Q69Z61|PWP2A_MOUSE	Pwwp2a	PWP2A_MOUSE PWWP domain-containing protein 2A	2	10.9241	11.4968	15.4648	14.5079	11.2105	14.9864	1.33682
sp|O08989|RASM_MOUSE	Mras	RASM_MOUSE Ras-related protein M-Ras	5	9.83321	11.0241	14.1942	13.686	10.4286	13.9401	1.33671
sp|Q9EPX5|FXL12_MOUSE	Fbxl12	FXL12_MOUSE F-box/LRR-repeat protein 12	2	11.579	10.6702	15.1364	14.5879	11.1246	14.8621	1.33597
sp|Q9CYX7|RRP15_MOUSE	Rrp15	RRP15_MOUSE RRP15-like protein	8	11.0517	9.44513	14.1946	13.1728	10.2484	13.6837	1.3352
sp|Q9CYL5|GAPR1_MOUSE	Glipr2	GAPR1_MOUSE Golgi-associated plant pathogenesis-related protein 1	13	9.35281	10.0551	12.8801	13.0289	9.70396	12.9545	1.33497
sp|Q9QUS6|TRIM1_MOUSE	Mid2	TRIM1_MOUSE Probable E3 ubiquitin-protein ligase MID2	2	12.4092	13.1112	17.6545	16.4023	12.7602	17.0284	1.33449
sp|Q9Z2Y3|HOME1_MOUSE	Homer1	HOME1_MOUSE Homer protein homolog 1	4	10.2127	11.3228	14.1266	14.6019	10.7677	14.3642	1.33401
sp|Q91WQ3|SYYC_MOUSE	Yars	SYYC_MOUSE Tyrosine--tRNA ligase, cytoplasmic	53	10.3912	10.9126	13.7706	14.6413	10.6519	14.2059	1.33366
sp|Q8C1M2|ZN428_MOUSE	Znf428	ZN428_MOUSE Zinc finger protein 428	2	13.6288	9.49857	17.7699	13.0708	11.5637	15.4203	1.33351
sp|Q9JKS4|LDB3_MOUSE	Ldb3	LDB3_MOUSE LIM domain-binding protein 3	2	12.2611	12.3598	15.6704	17.1523	12.3105	16.4113	1.33312
sp|Q6P6J0|ADAT2_MOUSE	Adat2	ADAT2_MOUSE tRNA-specific adenosine deaminase 2	2	10.9685	11.2519	14.5401	15.079	11.1102	14.8096	1.33297
sp|Q9EPV8|UBL5_MOUSE	Ubl5	UBL5_MOUSE Ubiquitin-like protein 5	5	12.1658	11.4301	14.7597	16.6912	11.7979	15.7254	1.3329
sp|Q8BXN9|TM87A_MOUSE	Tmem87a	TM87A_MOUSE Transmembrane protein 87A	9	10.7106	10.4886	13.994	14.2567	10.5996	14.1253	1.33263
sp|P58774|TPM2_MOUSE	Tpm2	TPM2_MOUSE Tropomyosin beta chain	20	11.1771	10.1088	12.3655	15.9978	10.6429	14.1816	1.33249
sp|Q6NZE7|F122B_MOUSE	Fam122b	F122B_MOUSE Protein FAM122B	2	12.9848	15.584	18.6327	19.4332	14.2844	19.0329	1.33243
sp|Q8C3I8|F203A_MOUSE	Fam203a	F203A_MOUSE Protein FAM203A	5	10.5381	10.9213	13.4756	15.1175	10.7297	14.2965	1.33242
sp|Q8BQU3|ACN9_MOUSE	Acn9	ACN9_MOUSE Protein ACN9 homolog, mitochondrial	2	11.6225	11.1783	14.7666	15.6101	11.4004	15.1883	1.33226
sp|Q69ZQ1|K1161_MOUSE	Kiaa1161	K1161_MOUSE Uncharacterized family 31 glucosidase KIAA1161	3	13.7659	11.6834	17.1047	16.7789	12.7247	16.9418	1.33141
sp|P08071|TRFL_MOUSE	Ltf	TRFL_MOUSE Lactotransferrin	2	12.8814	10.6337	15.988	15.3164	11.7576	15.6522	1.33125
sp|Q8BK62|OLFL3_MOUSE	Olfml3	OLFL3_MOUSE Olfactomedin-like protein 3	4	11.8776	11.1334	15.2654	15.361	11.5055	15.3132	1.33094
sp|Q3UJP5|CH037_MOUSE		CH037_MOUSE Protein C8orf37 homolog	6	11.2129	11.5542	14.6642	15.6365	11.3836	15.1504	1.3309
sp|P98156|VLDLR_MOUSE	Vldlr	VLDLR_MOUSE Very low-density lipoprotein receptor	14	9.79025	12.039	13.726	15.3162	10.9146	14.5211	1.33043
sp|Q923A2|SPDLY_MOUSE	Spdl1	SPDLY_MOUSE Protein Spindly	5	10.6212	10.8451	14.1466	14.4093	10.7331	14.2779	1.33027
sp|Q80Y44|DDX10_MOUSE	Ddx10	DDX10_MOUSE Probable ATP-dependent RNA helicase DDX10	16	9.92518	9.32456	13.405	12.1778	9.62487	12.7914	1.329
sp|P97360|ETV6_MOUSE	Etv6	ETV6_MOUSE Transcription factor ETV6	4	7.82855	7.60513	10.0469	10.4457	7.71684	10.2463	1.32778
tr|D3YXZ3|D3YXZ3_MOUSE	Klc2	D3YXZ3_MOUSE Kinesin light chain 2	13	10.1419	11.3189	13.1766	15.3179	10.7304	14.2473	1.32775
sp|Q8C5Q4|GRSF1_MOUSE	Grsf1	GRSF1_MOUSE G-rich sequence factor 1	17	11.975	10.6642	14.4922	15.5665	11.3196	15.0293	1.32772
sp|Q91W53|GOGA7_MOUSE	Golga7	GOGA7_MOUSE Golgin subfamily A member 7	6	11.7992	10.529	14.0494	15.5949	11.1641	14.8221	1.32766
sp|Q8BV57|SRCRL_MOUSE	Ssc5d	SRCRL_MOUSE Soluble scavenger receptor cysteine-rich domain-containing protein SSC5D	2	8.56361	9.59265	11.7376	12.361	9.07813	12.0493	1.32728
sp|Q8VE37|RCC1_MOUSE	Rcc1	RCC1_MOUSE Regulator of chromosome condensation	22	11.668	10.6148	15.3493	14.2164	11.1414	14.7829	1.32684
sp|Q99MD9|NASP_MOUSE	Nasp	NASP_MOUSE Nuclear autoantigenic sperm protein	42	10.6869	10.6804	13.7474	14.6014	10.6837	14.1744	1.32674
sp|Q8R0K4|CC137_MOUSE	Ccdc137	CC137_MOUSE Coiled-coil domain-containing protein 137	4	10.1906	11.0169	14.5559	13.5586	10.6037	14.0573	1.32569
sp|Q3U2J5|CMKMT_MOUSE	Camkmt	CMKMT_MOUSE Calmodulin-lysine N-methyltransferase	2	11.9491	13.2697	16.0107	17.3985	12.6094	16.7046	1.32478
sp|Q9EQQ9|NCOAT_MOUSE	Mgea5	NCOAT_MOUSE Bifunctional protein NCOAT	27	10.9772	12.0504	14.8068	15.695	11.5138	15.2509	1.32458
sp|Q8WTY4|CPIN1_MOUSE	Ciapin1	CPIN1_MOUSE Anamorsin	16	11.2821	10.7289	14.5481	14.6059	11.0055	14.577	1.32452
sp|Q80VJ2|SRA1_MOUSE	Sra1	SRA1_MOUSE Steroid receptor RNA activator 1	5	11.6416	10.8275	14.0442	15.716	11.2346	14.8801	1.32449
sp|Q8CFE6|S38A2_MOUSE	Slc38a2	S38A2_MOUSE Sodium-coupled neutral amino acid transporter 2	3	12.1512	11.8434	18.147	13.6231	11.9973	15.8851	1.32405
tr|B7ZNL3|B7ZNL3_MOUSE	Tpm1	B7ZNL3_MOUSE Tpm1 protein	18	12.2814	7.95106	11.0313	15.7455	10.1162	13.3884	1.32346
sp|Q924W7|ST5_MOUSE	St5	ST5_MOUSE Suppression of tumorigenicity 5 protein	17	10.6233	10.9421	14.7469	13.7924	10.7827	14.2697	1.32339
sp|Q8BSY0|ASPH_MOUSE	Asph	ASPH_MOUSE Aspartyl/asparaginyl beta-hydroxylase	37	10.48	10.6395	14.4602	13.4771	10.5598	13.9687	1.32282
sp|B1AXD8|AKIR2_MOUSE	Akirin2	AKIR2_MOUSE Akirin-2	5	11.1509	10.6716	14.5931	14.2738	10.9112	14.4335	1.32281
sp|Q9CYD3|CRTAP_MOUSE	Crtap	CRTAP_MOUSE Cartilage-associated protein	17	11.2581	12.1583	15.1251	15.8478	11.7082	15.4865	1.3227
sp|Q9D273|MMAB_MOUSE	Mmab	MMAB_MOUSE Cob(I)yrinic acid a,c-diamide adenosyltransferase, mitochondrial	8	11.5328	12.1759	15.1351	16.2234	11.8543	15.6792	1.32266
sp|Q9JHI8|NOX4_MOUSE	Nox4	NOX4_MOUSE NADPH oxidase 4	2	10.3437	8.2675	12.8725	11.735	9.3056	12.3038	1.32219
sp|Q9CPP0|NPM3_MOUSE	Npm3	NPM3_MOUSE Nucleoplasmin-3	5	10.913	8.89023	12.7649	13.4184	9.90161	13.0916	1.32217
tr|A2A8R0|A2A8R0_MOUSE	Zfyve9	A2A8R0_MOUSE MCG17975	8	11.7624	11.7312	15.4879	15.5701	11.7468	15.529	1.32198
sp|Q91VK1|BZW2_MOUSE	Bzw2	BZW2_MOUSE Basic leucine zipper and W2 domain-containing protein 2	23	10.93	10.8866	15.589	13.2514	10.9083	14.4202	1.32194
sp|Q6P7W0|SENP6_MOUSE	Senp6	SENP6_MOUSE Sentrin-specific protease 6	5	10.8981	11.4119	14.6871	14.7995	11.155	14.7433	1.32167
sp|Q62384|ZPR1_MOUSE	Zpr1	ZPR1_MOUSE Zinc finger protein ZPR1	15	11.695	9.11355	14.3977	13.1028	10.4043	13.7503	1.3216
sp|P55302|AMRP_MOUSE	Lrpap1	AMRP_MOUSE Alpha-2-macroglobulin receptor-associated protein	26	11.5105	10.7232	14.5071	14.8593	11.1168	14.6832	1.32081
sp|Q9QZF2|GPC1_MOUSE	Gpc1	GPC1_MOUSE Glypican-1	17	12.007	10.5788	14.8176	15.0029	11.2929	14.9103	1.32032
sp|Q6P6M7|SPCS_MOUSE	Sepsecs	SPCS_MOUSE O-phosphoseryl-tRNA(Sec) selenium transferase	7	11.201	12.3657	16.2287	14.8811	11.7833	15.5549	1.32008
sp|Q80W49-2|CRBG3_MOUSE	Crybg3	CRBG3_MOUSE Isoform 2 of Beta/gamma crystallin domain-containing protein 3	8	10.534	11.6198	13.9831	15.2581	11.0769	14.6206	1.31992
sp|O35495|CDK14_MOUSE	Cdk14	CDK14_MOUSE Cyclin-dependent kinase 14	7	9.39908	9.79953	12.9348	12.4034	9.5993	12.6691	1.3198
sp|P58283|RN216_MOUSE	Rnf216	RN216_MOUSE E3 ubiquitin-protein ligase RNF216	5	11.1192	12.2712	14.6135	16.2202	11.6952	15.4169	1.31822
sp|Q8VE98|CD276_MOUSE	Cd276	CD276_MOUSE CD276 antigen	5	10.74	11.5742	14.3658	15.044	11.1571	14.7049	1.31798
sp|Q3TD49|SPP2B_MOUSE	Sppl2b	SPP2B_MOUSE Signal peptide peptidase-like 2B	8	10.9354	11.5391	14.5977	15.0185	11.2373	14.8081	1.31777
tr|Q6P5B5|Q6P5B5_MOUSE	Fxr2	Q6P5B5_MOUSE Fragile X mental retardation syndrome-related protein 2	26	11.0091	11.6197	13.906	15.9106	11.3144	14.9083	1.31764
sp|Q80ZJ1|RAP2A_MOUSE	Rap2a	RAP2A_MOUSE Ras-related protein Rap-2a	2	11.0976	10.5308	14.1407	14.3556	10.8142	14.2482	1.31754
sp|Q6P073|UB2J2_MOUSE	Ube2j2	UB2J2_MOUSE Ubiquitin-conjugating enzyme E2 J2	2	10.2154	10.5368	14.7654	12.5734	10.3761	13.6694	1.31739
sp|Q3TWI9|TM63B_MOUSE	Tmem63b	TM63B_MOUSE Transmembrane protein 63B	2	11.9809	11.7399	14.5603	16.6763	11.8604	15.6183	1.31685
sp|P26645|MARCS_MOUSE	Marcks	MARCS_MOUSE Myristoylated alanine-rich C-kinase substrate	19	12.3596	12.9005	14.5091	18.7454	12.63	16.6273	1.31648
sp|P49312|ROA1_MOUSE	Hnrnpa1	ROA1_MOUSE Heterogeneous nuclear ribonucleoprotein A1	40	11.4132	10.5573	13.683	15.2406	10.9852	14.4618	1.31648
sp|Q3UQI9|F188B_MOUSE	Fam188b	F188B_MOUSE Protein FAM188B	3	10.8549	11.4158	14.4316	14.8837	11.1353	14.6576	1.31632
sp|Q9WTK5|NFKB2_MOUSE	Nfkb2	NFKB2_MOUSE Nuclear factor NF-kappa-B p100 subunit	24	9.62295	10.537	13.2008	13.3352	10.08	13.268	1.31628
sp|Q80XC2|TRM61_MOUSE	Trmt61a	TRM61_MOUSE tRNA (adenine(58)-N(1))-methyltransferase catalytic subunit TRMT61A	6	9.6549	10.1392	13.5581	12.4956	9.89707	13.0269	1.31624
tr|Q3TMX5|Q3TMX5_MOUSE	Manf	Q3TMX5_MOUSE Arginine-rich, mutated in early stage tumors, isoform CRA_b	12	10.602	10.2969	12.9669	14.5321	10.4495	13.7495	1.31581
sp|Q99020|ROAA_MOUSE	Hnrnpab	ROAA_MOUSE Heterogeneous nuclear ribonucleoprotein A/B	42	11.7834	10.6481	14.6826	14.7882	11.2158	14.7354	1.31381
sp|Q3UFB2|BCD1_MOUSE	Znhit6	BCD1_MOUSE Box C/D snoRNA protein 1	9	11.1825	11.2541	14.0781	15.3989	11.2183	14.7385	1.31379
sp|Q62351|TFR1_MOUSE	Tfrc	TFR1_MOUSE Transferrin receptor protein 1	39	11.845	9.40596	14.3613	13.5445	10.6255	13.9529	1.31316
sp|Q8VE19|MIO_MOUSE	Mios	MIO_MOUSE WD repeat-containing protein mio	9	10.4505	11.4872	13.8978	14.9047	10.9689	14.4013	1.31292
sp|Q8K4J6|MKL1_MOUSE	Mkl1	MKL1_MOUSE MKL/myocardin-like protein 1	11	10.7356	12.1606	14.5129	15.5411	11.4481	15.027	1.31262
sp|Q9JK84|PAR6G_MOUSE	Pard6g	PAR6G_MOUSE Partitioning defective 6 homolog gamma	2	11.9204	12.4526	16.7093	15.2831	12.1865	15.9962	1.31262
sp|Q9CRT8|XPOT_MOUSE	Xpot	XPOT_MOUSE Exportin-T	23	11.2337	10.7845	15.2969	13.5921	11.0091	14.4445	1.31205
sp|Q5S006|LRRK2_MOUSE	Lrrk2	LRRK2_MOUSE Leucine-rich repeat serine/threonine-protein kinase 2	4	11.4776	11.8204	15.4544	15.1065	11.649	15.2804	1.31174
sp|Q8K2D6|DCTD_MOUSE	Dctd	DCTD_MOUSE Deoxycytidylate deaminase	4	12.1956	11.3479	15.5885	15.2844	11.7718	15.4365	1.31131
tr|Q6A099|Q6A099_MOUSE	Gbf1	Q6A099_MOUSE MKIAA0248 protein (Fragment)	42	10.6597	11.223	14.5495	14.1197	10.9413	14.3346	1.31014
sp|Q69ZP3|PNKD_MOUSE	Pnkd	PNKD_MOUSE Probable hydrolase PNKD	3	13.6562	10.8517	16.1256	15.9824	12.254	16.054	1.31011
sp|Q8C850|SCAR3_MOUSE	Scara3	SCAR3_MOUSE Scavenger receptor class A member 3	3	12.6692	13.542	16.5731	17.7538	13.1056	17.1634	1.30963
sp|P26043|RADI_MOUSE	Rdx	RADI_MOUSE Radixin	29	11.1145	11.083	14.6229	14.4472	11.0987	14.5351	1.30961
sp|Q9Z2F7|BNI3L_MOUSE	Bnip3l	BNI3L_MOUSE BCL2/adenovirus E1B 19 kDa protein-interacting protein 3-like	3	12.8188	11.1345	14.3708	16.9885	11.9766	15.6797	1.30919
sp|Q3UPL0|SC31A_MOUSE	Sec31a	SC31A_MOUSE Protein transport protein Sec31A	40	10.8618	11.0436	14.2329	14.4363	10.9527	14.3346	1.30878
sp|Q9Z247|FKBP9_MOUSE	Fkbp9	FKBP9_MOUSE Peptidyl-prolyl cis-trans isomerase FKBP9	32	10.7314	11.0279	13.3501	15.1275	10.8796	14.2388	1.30876
sp|Q8R060|ZWILC_MOUSE	Zwilch	ZWILC_MOUSE Protein zwilch homolog	11	11.2658	12.5155	15.6108	15.5081	11.8907	15.5594	1.30854
sp|Q8BS90|BORA_MOUSE	Bora	BORA_MOUSE Protein aurora borealis	2	12.1131	12.7205	15.5453	16.9456	12.4168	16.2455	1.30834
sp|P62960|YBOX1_MOUSE	Ybx1	YBOX1_MOUSE Nuclease-sensitive element-binding protein 1	16	10.4861	10.3514	12.9645	14.2854	10.4188	13.625	1.30774
sp|P15105|GLNA_MOUSE	Glul	GLNA_MOUSE Glutamine synthetase	3	11.1333	11.5252	13.2926	16.3152	11.3292	14.8039	1.3067
sp|Q6P9P6|KIF11_MOUSE	Kif11	KIF11_MOUSE Kinesin-like protein KIF11	52	11.8174	11.2682	15.0481	15.1068	11.5428	15.0774	1.30622
sp|Q9D8B4|NDUAB_MOUSE	Ndufa11	NDUAB_MOUSE NADH dehydrogenase [ubiquinone] 1 alpha subcomplex subunit 11	3	11.8328	11.0247	10.0247	19.8231	11.4288	14.9239	1.30582
sp|Q99JF5|MVD1_MOUSE	Mvd	MVD1_MOUSE Diphosphomevalonate decarboxylase	23	11.7698	11.9579	15.2925	15.6847	11.8638	15.4886	1.30553
sp|Q9R117|TYK2_MOUSE	Tyk2	TYK2_MOUSE Non-receptor tyrosine-protein kinase TYK2	4	12.5006	10.0545	16.637	12.8051	11.2776	14.7211	1.30534
tr|F7BE84|F7BE84_MOUSE	Ankrd50	F7BE84_MOUSE Protein Ankrd50 (Fragment)	10	11.2361	11.369	15.1235	14.3741	11.3025	14.7488	1.30491
sp|Q9WU78|PDC6I_MOUSE	Pdcd6ip	PDC6I_MOUSE Programmed cell death 6-interacting protein	64	10.8602	11.4212	14.1335	14.9412	11.1407	14.5373	1.30488
sp|Q5BKP2|UBP13_MOUSE	Usp13	UBP13_MOUSE Ubiquitin carboxyl-terminal hydrolase 13	2	11.7711	10.5233	13.8131	15.2747	11.1472	14.5439	1.30471
sp|Q9QZE5|COPG1_MOUSE	Copg1	COPG1_MOUSE Coatomer subunit gamma-1	53	10.4428	10.8659	14.2588	13.5236	10.6544	13.8912	1.3038
sp|Q9Z0M6|CD97_MOUSE	Cd97	CD97_MOUSE CD97 antigen	11	11.7234	13.1653	17.8333	14.61	12.4443	16.2217	1.30354
sp|P60882|MEGF8_MOUSE	Megf8	MEGF8_MOUSE Multiple epidermal growth factor-like domains protein 8	3	15.0907	12.5441	17.6414	18.3709	13.8174	18.0061	1.30315
sp|Q9JKK8|ATR_MOUSE	Atr	ATR_MOUSE Serine/threonine-protein kinase ATR	15	10.9607	11.8505	15.3812	14.3423	11.4056	14.8617	1.30302
sp|Q9DAK9|PHP14_MOUSE	Phpt1	PHP14_MOUSE 14 kDa phosphohistidine phosphatase	6	11.225	11.6296	14.1707	15.6081	11.4273	14.8894	1.30296
sp|Q8R2R1|POMT1_MOUSE	Pomt1	POMT1_MOUSE Protein O-mannosyl-transferase 1	4	11.5877	12.748	15.8886	15.7941	12.1679	15.8413	1.3019
sp|Q9CZ91|SRFB1_MOUSE	Srfbp1	SRFB1_MOUSE Serum response factor-binding protein 1	12	10.1025	9.44652	13.1977	12.2519	9.77452	12.7248	1.30183
sp|Q9JKR6|HYOU1_MOUSE	Hyou1	HYOU1_MOUSE Hypoxia up-regulated protein 1	61	11.0739	10.4897	13.68	14.3884	10.7818	14.0342	1.30165
sp|A2AG58|CX023_MOUSE		CX023_MOUSE Uncharacterized protein CXorf23 homolog	9	10.5802	9.39642	12.7986	13.2026	9.98833	13.0006	1.30158
sp|Q9JHQ5|LZTL1_MOUSE	Lztfl1	LZTL1_MOUSE Leucine zipper transcription factor-like protein 1	12	10.3504	10.8423	13.12	14.4511	10.5963	13.7855	1.30097
sp|Q8C9S4|CJ118_MOUSE	Otg1	CJ118_MOUSE Uncharacterized protein C10orf118 homolog	17	10.9608	11.5481	13.7233	15.5507	11.2544	14.637	1.30055
sp|Q6NZR2|MSD2_MOUSE	Msantd2	MSD2_MOUSE Myb/SANT-like DNA-binding domain-containing protein 2	6	9.11586	10.5972	12.8416	12.7956	9.85652	12.8186	1.30052
sp|P70347|TANK_MOUSE	Tank	TANK_MOUSE TRAF family member-associated NF-kappa-B activator	2	10.7577	10.8987	12.6668	15.4938	10.8282	14.0803	1.30033
sp|Q99N57|RAF1_MOUSE	Raf1	RAF1_MOUSE RAF proto-oncogene serine/threonine-protein kinase	4	11.5254	10.6961	14.8746	14.0171	11.1108	14.4459	1.30017
tr|Q9CZN7|Q9CZN7_MOUSE	Shmt2	Q9CZN7_MOUSE Serine hydroxymethyltransferase	56	11.2043	10.7384	13.8544	14.6622	10.9714	14.2583	1.29959
sp|P97355|SPSY_MOUSE	Sms	SPSY_MOUSE Spermine synthase	11	10.8639	10.7162	13.3931	14.6459	10.7901	14.0195	1.2993
sp|O88643|PAK1_MOUSE	Pak1	PAK1_MOUSE Serine/threonine-protein kinase PAK 1	24	10.4144	10.3778	13.2679	13.7317	10.3961	13.4998	1.29855
sp|Q7TPV2|DZIP3_MOUSE	Dzip3	DZIP3_MOUSE E3 ubiquitin-protein ligase DZIP3	15	10.3767	11.0219	13.9619	13.8124	10.6993	13.8871	1.29795
sp|Q06348|PRRX2_MOUSE	Prrx2	PRRX2_MOUSE Paired mesoderm homeobox protein 2	6	12.8864	13.2328	16.3716	17.5283	13.0596	16.9499	1.29789
sp|P40338|VHL_MOUSE	Vhl	VHL_MOUSE Von Hippel-Lindau disease tumor suppressor	5	10.3232	12.3377	13.2596	16.1399	11.3305	14.6998	1.29736
sp|Q62193|RFA2_MOUSE	Rpa2	RFA2_MOUSE Replication protein A 32 kDa subunit	8	11.7285	11.4185	14.8651	15.1617	11.5735	15.0134	1.29722
sp|Q2PFD7|PSD3_MOUSE	Psd3	PSD3_MOUSE PH and SEC7 domain-containing protein 3	3	8.74909	9.73261	11.7156	12.2436	9.24085	11.9796	1.29637
sp|Q9Z1K5|ARI1_MOUSE	Arih1	ARI1_MOUSE E3 ubiquitin-protein ligase ARIH1	19	10.5968	10.402	13.6347	13.5759	10.4994	13.6053	1.29582
sp|P70280|VAMP7_MOUSE	Vamp7	VAMP7_MOUSE Vesicle-associated membrane protein 7	14	11.7277	11.4417	15.5841	14.4267	11.5847	15.0054	1.29528
sp|P70698|PYRG1_MOUSE	Ctps1	PYRG1_MOUSE CTP synthase 1	35	10.0972	10.533	13.5005	13.2139	10.3151	13.3572	1.29491
sp|Q8C0C4|CCSE1_MOUSE	Ccser1	CCSE1_MOUSE Serine-rich coiled-coil domain-containing protein 1	2	11.0299	13.0285	15.1299	16.0195	12.0292	15.5747	1.29474
sp|Q8BJ05|ZC3HE_MOUSE	Zc3h14	ZC3HE_MOUSE Zinc finger CCCH domain-containing protein 14	11	10.7204	11.1863	13.2397	15.1158	10.9534	14.1778	1.29438
sp|Q9CQG2|MET16_MOUSE	Mettl16	MET16_MOUSE Methyltransferase-like protein 16	12	10.7387	11.1707	14.8328	13.5255	10.9547	14.1791	1.29434
sp|A3KGB4|TBC8B_MOUSE	Tbc1d8b	TBC8B_MOUSE TBC1 domain family member 8B	22	11.7337	12.1387	15.3074	15.5838	11.9362	15.4456	1.29401
sp|Q9JJT9|PHAX_MOUSE	Phax	PHAX_MOUSE Phosphorylated adapter RNA export protein	12	10.5819	10.8342	13.2775	14.4348	10.7081	13.8561	1.29399
tr|Q9ESU7|Q9ESU7_MOUSE	Slc1a5	Q9ESU7_MOUSE Neutral amino acid transporter ASCT2	6	11.3281	12.2104	15.2174	15.2363	11.7692	15.2268	1.29378
sp|P24788|CD11B_MOUSE	Cdk11b	CD11B_MOUSE Cyclin-dependent kinase 11B	30	10.5831	10.8858	13.8476	13.9254	10.7345	13.8865	1.29364
sp|P59808|SASH1_MOUSE	Sash1	SASH1_MOUSE SAM and SH3 domain-containing protein 1	8	11.7836	12.3796	15.1103	16.122	12.0816	15.6162	1.29256
tr|Q3UWE6|Q3UWE6_MOUSE	Wdr20	Q3UWE6_MOUSE MCG14935, isoform CRA_a	3	10.7269	11.1826	13.8873	14.4271	10.9547	14.1572	1.29234
sp|Q9Z0N1|IF2G_MOUSE	Eif2s3x	IF2G_MOUSE Eukaryotic translation initiation factor 2 subunit 3, X-linked	29	10.326	10.7876	14.3147	12.9691	10.5568	13.6419	1.29223
sp|Q68FG0|ZC4H2_MOUSE	Zc4h2	ZC4H2_MOUSE Zinc finger C4H2 domain-containing protein	2	14.0907	14.0077	17.9207	18.3575	14.0492	18.1391	1.29111
sp|Q922H4|GMPPA_MOUSE	Gmppa	GMPPA_MOUSE Mannose-1-phosphate guanyltransferase alpha	6	10.3433	11.2157	14.2874	13.5471	10.7795	13.9173	1.29108
sp|P59267|ZDHC2_MOUSE	Zdhhc2	ZDHC2_MOUSE Palmitoyltransferase ZDHHC2	2	12.5292	11.4965	14.9335	16.082	12.0129	15.5078	1.29093
sp|Q7TT36|GP125_MOUSE	Gpr125	GP125_MOUSE Probable G-protein coupled receptor 125	2	13.8655	10.8198	15.1914	16.6721	12.3427	15.9317	1.29079
sp|A2RTL5|RSRC2_MOUSE	Rsrc2	RSRC2_MOUSE Arginine/serine-rich coiled-coil protein 2	5	10.6189	10.7518	12.8701	14.7121	10.6853	13.7911	1.29066
sp|Q9D0R9|WDR89_MOUSE	Wdr89	WDR89_MOUSE WD repeat-containing protein 89	6	11.4279	10.898	14.6238	14.1861	11.1629	14.405	1.29043
sp|P49962|SRP09_MOUSE	Srp9	SRP09_MOUSE Signal recognition particle 9 kDa protein	8	11.1278	11.5898	14.6718	14.6416	11.3588	14.6567	1.29034
sp|Q9CQS2|NOP10_MOUSE	Nop10	NOP10_MOUSE H/ACA ribonucleoprotein complex subunit 3	5	11.5751	10.798	14.4417	14.4263	11.1866	14.434	1.2903
sp|Q61070|EI24_MOUSE	Ei24	EI24_MOUSE Etoposide-induced protein 2.4	2	11.4936	11.7445	15.3255	14.649	11.6191	14.9873	1.28989
sp|P47856|GFPT1_MOUSE	Gfpt1	GFPT1_MOUSE Glutamine--fructose-6-phosphate aminotransferase [isomerizing] 1	37	10.9462	11.5263	14.9478	14.0349	11.2363	14.4914	1.2897
sp|Q9CQ65|MTAP_MOUSE	Mtap	MTAP_MOUSE S-methyl-5'-thioadenosine phosphorylase	22	10.4919	11.0024	13.5475	14.1685	10.7471	13.858	1.28946
sp|Q8BTI8|SRRM2_MOUSE	Srrm2	SRRM2_MOUSE Serine/arginine repetitive matrix protein 2	53	11.9219	9.17261	13.121	14.0775	10.5473	13.5993	1.28936
sp|A2AAY5|SPD2B_MOUSE	Sh3pxd2b	SPD2B_MOUSE SH3 and PX domain-containing protein 2B	29	10.8983	11.4444	14.5757	14.2296	11.1713	14.4027	1.28925
sp|Q8BMQ3|BNC2_MOUSE	Bnc2	BNC2_MOUSE Zinc finger protein basonuclin-2	5	12.4538	12.6825	16.6919	15.7134	12.5682	16.2026	1.28918
sp|Q9JJQ0|PIGB_MOUSE	Pigb	PIGB_MOUSE GPI mannosyltransferase 3	2	11.7078	11.3619	15.496	14.2447	11.5349	14.8703	1.28916
sp|Q9ESD7|DYSF_MOUSE	Dysf	DYSF_MOUSE Dysferlin	41	11.4695	12.0421	15.6731	14.6361	11.7558	15.1546	1.28912
sp|P29594|CASP2_MOUSE	Casp2	CASP2_MOUSE Caspase-2	4	9.49046	8.75183	11.3566	12.1538	9.12114	11.7552	1.28878
sp|P21981|TGM2_MOUSE	Tgm2	TGM2_MOUSE Protein-glutamine gamma-glutamyltransferase 2	18	6.23156	6.52509	8.14267	8.29743	6.37832	8.22005	1.28875
sp|Q99JX3|GORS2_MOUSE	Gorasp2	GORS2_MOUSE Golgi reassembly-stacking protein 2	10	11.212	10.6857	13.8643	14.3485	10.9489	14.1064	1.28839
sp|Q80W37|SPN1_MOUSE	Snupn	SPN1_MOUSE Snurportin-1	3	10.0211	11.7097	12.8965	15.0896	10.8654	13.993	1.28785
sp|P15379|CD44_MOUSE	Cd44	CD44_MOUSE CD44 antigen	12	9.2417	9.37796	12.2786	11.6997	9.30983	11.9892	1.2878
sp|Q5Y5T1|ZDH20_MOUSE	Zdhhc20	ZDH20_MOUSE Probable palmitoyltransferase ZDHHC20	3	11.8874	11.5511	14.7996	15.3797	11.7193	15.0896	1.28759
sp|Q3TFD2|PCAT1_MOUSE	Lpcat1	PCAT1_MOUSE Lysophosphatidylcholine acyltransferase 1	8	11.2488	10.6711	14.812	13.3949	10.9599	14.1035	1.28682
sp|P97499|TEP1_MOUSE	Tep1	TEP1_MOUSE Telomerase protein component 1	4	11.0912	12.2387	13.8392	16.1705	11.6649	15.0048	1.28632
sp|P25318|CO8A2_MOUSE	Col8a2	CO8A2_MOUSE Collagen alpha-2(VIII) chain	4	14.9342	8.40813	14.16	15.8651	11.6712	15.0125	1.28629
sp|O89016|ABCD4_MOUSE	Abcd4	ABCD4_MOUSE ATP-binding cassette sub-family D member 4	6	11.3564	10.8999	14.3222	14.3	11.1281	14.3111	1.28603
sp|Q9R0Q6|ARC1A_MOUSE	Arpc1a	ARC1A_MOUSE Actin-related protein 2/3 complex subunit 1A	8	11.0698	11.6013	14.3066	14.8477	11.3355	14.5771	1.28597
sp|Q8BG79|C19L2_MOUSE	Cwf19l2	C19L2_MOUSE CWF19-like protein 2	11	10.6056	9.66096	13.3123	12.7497	10.1333	13.031	1.28596
sp|Q8R3Q2|PP6R2_MOUSE	Ppp6r2	PP6R2_MOUSE Serine/threonine-protein phosphatase 6 regulatory subunit 2	5	10.8646	12.1074	14.6375	14.8935	11.486	14.7655	1.28552
sp|Q00547|HMMR_MOUSE	Hmmr	HMMR_MOUSE Hyaluronan mediated motility receptor	25	12.5752	12.8007	16.4933	16.1251	12.688	16.3092	1.28541
sp|Q8R3C6|RBM19_MOUSE	Rbm19	RBM19_MOUSE Probable RNA-binding protein 19	21	10.9864	9.93926	13.9676	12.9252	10.4628	13.4464	1.28516
sp|O88630|GOSR1_MOUSE	Gosr1	GOSR1_MOUSE Golgi SNAP receptor complex member 1	8	10.6634	11.7557	15.3272	13.4842	11.2095	14.4057	1.28513
sp|Q8R420|ABCA3_MOUSE	Abca3	ABCA3_MOUSE ATP-binding cassette sub-family A member 3	11	12.358	12.8016	16.4791	15.8535	12.5798	16.1663	1.2851
sp|Q91XQ6|LAP4B_MOUSE	Laptm4b	LAP4B_MOUSE Lysosomal-associated transmembrane protein 4B	2	12.1633	10.119	13.181	15.4429	11.1412	14.312	1.28461
tr|A2A9B9|A2A9B9_MOUSE	Sec14l1	A2A9B9_MOUSE Protein Sec14l1	24	12.6296	12.2045	15.6447	16.2558	12.417	15.9502	1.28454
tr|Q564G0|Q564G0_MOUSE	Guk1	Q564G0_MOUSE Guanylate kinase	5	11.3017	10.6915	12.9567	15.2896	10.9966	14.1232	1.28432
sp|Q80ST9|LCA5_MOUSE	Lca5	LCA5_MOUSE Lebercilin	4	12.5174	11.9625	15.7568	15.6747	12.24	15.7158	1.28397
sp|Q8C460|ERI3_MOUSE	Eri3	ERI3_MOUSE ERI1 exoribonuclease 3	7	11.0109	12.5604	14.1351	16.0904	11.7857	15.1128	1.2823
sp|Q9EQQ2|YIPF5_MOUSE	Yipf5	YIPF5_MOUSE Protein YIPF5	2	11.0158	11.5554	14.2002	14.7389	11.2856	14.4695	1.28212
sp|Q8BHF7|PGPS1_MOUSE	Pgs1	PGPS1_MOUSE CDP-diacylglycerol--glycerol-3-phosphate 3-phosphatidyltransferase, mitochondrial	9	10.2985	10.3557	13.5422	12.9383	10.3271	13.2402	1.28209
sp|O35623|BET1_MOUSE	Bet1	BET1_MOUSE BET1 homolog	2	10.1756	13.3128	14.6481	15.4616	11.7442	15.0549	1.2819
sp|Q6P9L6|KIF15_MOUSE	Kif15	KIF15_MOUSE Kinesin-like protein KIF15	46	11.8121	12.2373	15.0475	15.7779	12.0247	15.4127	1.28175
sp|Q8BP27|SFR1_MOUSE	Sfr1	SFR1_MOUSE Swi5-dependent recombination DNA repair protein 1 homolog	8	12.8129	11.9539	14.6338	17.1082	12.3834	15.871	1.28164
sp|Q9WUA2|SYFB_MOUSE	Farsb	SYFB_MOUSE Phenylalanine--tRNA ligase beta subunit	26	11.1409	10.874	14.296	13.9176	11.0074	14.1068	1.28157
sp|Q6NZP1|ZRAB3_MOUSE	Zranb3	ZRAB3_MOUSE DNA annealing helicase and endonuclease ZRANB3	6	12.066	13.2761	16.1094	16.3626	12.671	16.236	1.28135
sp|Q811S7|UBIP1_MOUSE	Ubp1	UBIP1_MOUSE Upstream-binding protein 1	12	11.263	11.6875	14.1008	15.3058	11.4752	14.7033	1.28131
sp|Q8BMP6|GCP60_MOUSE	Acbd3	GCP60_MOUSE Golgi resident protein GCP60	18	11.0856	11.4703	14.2683	14.625	11.278	14.4466	1.28096
sp|Q9Z2Q2|KNOP1_MOUSE	Knop1	KNOP1_MOUSE Lysine-rich nucleolar protein 1	8	12.8597	6.08583	11.7396	12.5206	9.47278	12.1301	1.28052
sp|Q80UX8|ABHDD_MOUSE	Abhd13	ABHDD_MOUSE Alpha/beta hydrolase domain-containing protein 13	2	12.3672	10.4426	15.6735	13.5317	11.4049	14.6026	1.28038
sp|Q921V5|MGAT2_MOUSE	Mgat2	MGAT2_MOUSE Alpha-1,6-mannosyl-glycoprotein 2-beta-N-acetylglucosaminyltransferase	14	11.3388	10.8556	14.5552	13.8549	11.0972	14.2051	1.28006
sp|Q8C351|LAYN_MOUSE	Layn	LAYN_MOUSE Layilin	4	9.69798	10.3758	12.3338	13.3593	10.0369	12.8466	1.27994
sp|Q8BVF7|APH1A_MOUSE	Aph1a	APH1A_MOUSE Gamma-secretase subunit APH-1A	2	10.2512	11.6111	14.2076	13.7726	10.9312	13.9901	1.27984
sp|Q8C0D0|TRUB1_MOUSE	Trub1	TRUB1_MOUSE Probable tRNA pseudouridine synthase 1	3	12.5941	12.0853	15.0655	16.5189	12.3397	15.7922	1.27979
sp|Q9WVM1|RGAP1_MOUSE	Racgap1	RGAP1_MOUSE Rac GTPase-activating protein 1	25	13.5974	13.2781	17.9855	16.4044	13.4377	17.1949	1.2796
sp|Q9D7E3|OVCA2_MOUSE	Ovca2	OVCA2_MOUSE Ovarian cancer-associated gene 2 protein homolog	6	10.2774	11.7345	13.7567	14.4075	11.006	14.0821	1.2795
sp|P46935|NEDD4_MOUSE	Nedd4	NEDD4_MOUSE E3 ubiquitin-protein ligase NEDD4	63	12.6601	13.2605	16.8509	16.3101	12.9603	16.5805	1.27933
sp|A2ALW5|DJC25_MOUSE	Dnajc25	DJC25_MOUSE DnaJ homolog subfamily C member 25	11	9.97901	10.6516	14.3985	11.9933	10.3153	13.1959	1.27926
sp|P97864|CASP7_MOUSE	Casp7	CASP7_MOUSE Caspase-7	11	7.34473	8.64514	9.81597	10.6384	7.99494	10.2272	1.27921
sp|A2A699|F1712_MOUSE	Fam171a2	F1712_MOUSE Protein FAM171A2	5	13.7121	13.0137	16.1294	18.0495	13.3629	17.0894	1.27887
tr|E9Q035|E9Q035_MOUSE	Gm20425	E9Q035_MOUSE Protein Gm20425	14	10.9645	10.7983	14.2728	13.5589	10.8814	13.9158	1.27887
sp|P10711|TCEA1_MOUSE	Tcea1	TCEA1_MOUSE Transcription elongation factor A protein 1	22	9.57905	10.0887	11.8931	13.2583	9.83386	12.5757	1.27882
tr|E9Q2I4|E9Q2I4_MOUSE	Elmsan1	E9Q2I4_MOUSE Protein Elmsan1	13	11.3824	11.2738	14.9227	14.0502	11.3281	14.4864	1.27881
sp|Q9D903|EBP2_MOUSE	Ebna1bp2	EBP2_MOUSE Probable rRNA-processing protein EBP2	12	10.6081	10.0101	12.9828	13.3831	10.3091	13.1829	1.27877
sp|Q8R2U7|LRC42_MOUSE	Lrrc42	LRC42_MOUSE Leucine-rich repeat-containing protein 42	3	12.1312	10.9333	14.6697	14.8236	11.5322	14.7467	1.27874
sp|Q6NSU3|GL8D1_MOUSE	Glt8d1	GL8D1_MOUSE Glycosyltransferase 8 domain-containing protein 1	9	11.8844	12.6667	16.4232	14.9663	12.2755	15.6947	1.27854
sp|Q8C145|S39A6_MOUSE	Slc39a6	S39A6_MOUSE Zinc transporter ZIP6	5	10.9988	12.5565	14.542	15.5707	11.7777	15.0564	1.27838
sp|Q9D1M7|FKB11_MOUSE	Fkbp11	FKB11_MOUSE Peptidyl-prolyl cis-trans isomerase FKBP11	6	10.5245	10.9739	13.9316	13.5511	10.7492	13.7413	1.27836
sp|P27546-2|MAP4_MOUSE	Map4	MAP4_MOUSE Isoform 2 of Microtubule-associated protein 4	95	10.6056	11.7548	14.5292	14.0479	11.1802	14.2886	1.27802
sp|Q9Z0Z3|SKP2_MOUSE	Skp2	SKP2_MOUSE S-phase kinase-associated protein 2	6	11.179	11.6839	14.6217	14.5955	11.4315	14.6086	1.27793
sp|P62267|RS23_MOUSE	Rps23	RS23_MOUSE 40S ribosomal protein S23	10	11.5673	10.4997	12.8712	15.3281	11.0335	14.0997	1.27789
sp|P35550|FBRL_MOUSE	Fbl	FBRL_MOUSE rRNA 2'-O-methyltransferase fibrillarin	20	11.1812	10.558	12.9269	14.8506	10.8696	13.8888	1.27776
tr|E9QN52|E9QN52_MOUSE	Lrrfip2	E9QN52_MOUSE Leucine-rich repeat flightless-interacting protein 2	16	10.7592	10.3622	12.8272	14.1506	10.5607	13.4889	1.27727
sp|Q9WVL0|MAAI_MOUSE	Gstz1	MAAI_MOUSE Maleylacetoacetate isomerase	5	11.5431	11.8535	15.0275	14.8531	11.6983	14.9403	1.27713
sp|Q60875|ARHG2_MOUSE	Arhgef2	ARHG2_MOUSE Rho guanine nucleotide exchange factor 2	42	11.2127	11.2804	14.8754	13.8482	11.2465	14.3618	1.277
sp|Q99LJ8|NGBR_MOUSE	Nus1	NGBR_MOUSE Nogo-B receptor	3	11.4352	8.97015	13.878	12.177	10.2027	13.0275	1.27687
sp|Q3UZ18|NARG2_MOUSE	Narg2	NARG2_MOUSE NMDA receptor-regulated protein 2	5	12.5258	11.0477	15.6539	14.4459	11.7868	15.0499	1.27685
tr|E9Q512|E9Q512_MOUSE	Trip11	E9Q512_MOUSE Protein Trip11	63	10.6372	11.1182	13.4546	14.3208	10.8777	13.8877	1.27671
sp|P58774-2|TPM2_MOUSE	Tpm2	TPM2_MOUSE Isoform 2 of Tropomyosin beta chain	10	11.0947	10.8174	12.2912	15.6784	10.9561	13.9848	1.27644
sp|Q71KT5|ERG24_MOUSE	Tm7sf2	ERG24_MOUSE Delta(14)-sterol reductase	5	11.4663	13.509	16.3696	15.5071	12.4877	15.9383	1.27633
sp|Q8CGC7|SYEP_MOUSE	Eprs	SYEP_MOUSE Bifunctional glutamate/proline--tRNA ligase	113	10.7669	11.4805	15.0706	13.3095	11.1237	14.1901	1.27566
sp|Q9JKF7|RM39_MOUSE	Mrpl39	RM39_MOUSE 39S ribosomal protein L39, mitochondrial	10	12.3586	11.5678	14.6232	15.8912	11.9632	15.2572	1.27534
tr|A2ANY6|A2ANY6_MOUSE	Mdn1	A2ANY6_MOUSE Midasin	64	11.0196	10.8304	14.5683	13.2952	10.925	13.9317	1.27521
sp|Q8R3J4|MTER1_MOUSE	Mterfd1	MTER1_MOUSE mTERF domain-containing protein 1, mitochondrial	2	12.2566	12.2393	15.9057	15.3229	12.248	15.6143	1.27485
tr|E9Q5C9|E9Q5C9_MOUSE	Nolc1	E9Q5C9_MOUSE Protein Nolc1	25	11.4612	9.98464	13.503	13.8367	10.7229	13.6698	1.27482
sp|O35664|INAR2_MOUSE	Ifnar2	INAR2_MOUSE Interferon alpha/beta receptor 2	3	10.0099	9.51824	12.3545	12.54	9.76405	12.4473	1.27481
sp|Q505F5|LRC47_MOUSE	Lrrc47	LRC47_MOUSE Leucine-rich repeat-containing protein 47	28	10.7959	11.1332	13.836	14.1183	10.9645	13.9771	1.27476
sp|Q8BM55|TM214_MOUSE	Tmem214	TM214_MOUSE Transmembrane protein 214	22	11.4815	11.2544	15.4069	13.5718	11.368	14.4893	1.27457
sp|P25322|CCND1_MOUSE	Ccnd1	CCND1_MOUSE G1/S-specific cyclin-D1	8	9.21653	9.94022	12.439	11.9649	9.57838	12.202	1.27391
sp|Q9CZH8|CCD77_MOUSE	Ccdc77	CCD77_MOUSE Coiled-coil domain-containing protein 77	4	11.6375	12.0731	14.3427	15.859	11.8553	15.1009	1.27377
sp|P49769|PSN1_MOUSE	Psen1	PSN1_MOUSE Presenilin-1	3	10.7499	10.841	14.6493	12.8476	10.7954	13.7484	1.27354
sp|O88667|RAD_MOUSE	Rrad	RAD_MOUSE GTP-binding protein RAD	3	10.4847	10.5422	13.0395	13.7378	10.5135	13.3886	1.27347
sp|Q9CQ71|RFA3_MOUSE	Rpa3	RFA3_MOUSE Replication protein A 14 kDa subunit	2	12.789	11.0294	14.9842	15.3443	11.9092	15.1643	1.27332
sp|Q3TMV7|PYRD1_MOUSE	Pyroxd1	PYRD1_MOUSE Pyridine nucleotide-disulfide oxidoreductase domain-containing protein 1	2	11.1898	10.5054	14.1567	13.4464	10.8476	13.8015	1.27231
sp|Q8BHE0|PRR11_MOUSE	Prr11	PRR11_MOUSE Proline-rich protein 11	2	12.014	11.708	16.1744	14.0053	11.861	15.0898	1.27222
sp|Q60838|DVL2_MOUSE	Dvl2	DVL2_MOUSE Segment polarity protein dishevelled homolog DVL-2	10	11.529	12.3477	14.601	15.7707	11.9383	15.1859	1.27203
sp|Q8BLN5|ERG7_MOUSE	Lss	ERG7_MOUSE Lanosterol synthase	23	11.5466	12.536	15.8089	14.8176	12.0413	15.3132	1.27172
sp|P60487|PLPP_MOUSE	Pdxp	PLPP_MOUSE Pyridoxal phosphate phosphatase	6	11.7	12.3227	14.0488	16.5013	12.0114	15.275	1.27171
sp|Q9D1R2|KTI12_MOUSE	Kti12	KTI12_MOUSE Protein KTI12 homolog	8	10.2727	10.2282	12.2789	13.7918	10.2505	13.0353	1.27168
sp|Q810V0|MPP10_MOUSE	Mphosph10	MPP10_MOUSE U3 small nucleolar ribonucleoprotein protein MPP10	12	11.3542	9.95672	13.6278	13.4691	10.6555	13.5484	1.2715
sp|P82347|SGCD_MOUSE	Sgcd	SGCD_MOUSE Delta-sarcoglycan	8	11.1791	11.962	15.6129	13.8089	11.5705	14.7109	1.27141
sp|Q8C6B2|RTKN_MOUSE	Rtkn	RTKN_MOUSE Rhotekin	5	11.4192	12.3816	14.7374	15.5216	11.9004	15.1295	1.27135
sp|Q3TSG4|ALKB5_MOUSE	Alkbh5	ALKB5_MOUSE RNA demethylase ALKBH5	5	12.1185	11.6423	14.96	15.2432	11.8804	15.1016	1.27114
sp|P63158|HMGB1_MOUSE	Hmgb1	HMGB1_MOUSE High mobility group protein B1	41	11.7534	11.9376	14.906	15.203	11.8455	15.0545	1.27091
sp|Q8VDI9|ALG9_MOUSE	Alg9	ALG9_MOUSE Alpha-1,2-mannosyltransferase ALG9	2	11.3749	11.2255	15.188	13.5322	11.3002	14.3601	1.27078
tr|Q8BQ46|Q8BQ46_MOUSE	Taf15	Q8BQ46_MOUSE Protein Taf15	7	10.6506	10.0172	12.977	13.2769	10.3339	13.1269	1.27028
sp|P48193|41_MOUSE	Epb41	41_MOUSE Protein 4.1	11	11.9354	12.1122	14.9103	15.6296	12.0238	15.27	1.26998
sp|Q9CVI2|F133B_MOUSE	Fam133b	F133B_MOUSE Protein FAM133B	3	10.6194	9.76475	13.4067	12.4727	10.1921	12.9397	1.26959
sp|Q8CEE0|CEP57_MOUSE	Cep57	CEP57_MOUSE Centrosomal protein of 57 kDa	2	12.1594	12.9072	15.4545	16.3679	12.5333	15.9112	1.26951
sp|Q80Y55|BSDC1_MOUSE	Bsdc1	BSDC1_MOUSE BSD domain-containing protein 1	4	12.3591	10.6139	13.7616	15.3853	11.4865	14.5734	1.26875
sp|Q9DBY8|NVL_MOUSE	Nvl	NVL_MOUSE Nuclear valosin-containing protein-like	32	11.8055	10.0653	13.9536	13.7883	10.9354	13.871	1.26844
sp|P09405|NUCL_MOUSE	Ncl	NUCL_MOUSE Nucleolin	74	10.9708	10.1811	13.3481	13.4791	10.576	13.4136	1.26831
sp|Q9CQ60|6PGL_MOUSE	Pgls	6PGL_MOUSE 6-phosphogluconolactonase	9	10.9212	12.4938	14.347	15.3494	11.7075	14.8482	1.26826
sp|Q60715|P4HA1_MOUSE	P4ha1	P4HA1_MOUSE Prolyl 4-hydroxylase subunit alpha-1	33	10.6424	10.711	12.6553	14.4245	10.6767	13.5399	1.26817
sp|Q78JW9|UBFD1_MOUSE	Ubfd1	UBFD1_MOUSE Ubiquitin domain-containing protein UBFD1	12	11.2397	10.64	13.454	14.2889	10.9398	13.8715	1.26798
tr|E9Q1G8|E9Q1G8_MOUSE	42985	E9Q1G8_MOUSE Septin-7	2	11.1382	11.404	13.5146	15.068	11.2711	14.2913	1.26796
sp|Q9JMA1|UBP14_MOUSE	Usp14	UBP14_MOUSE Ubiquitin carboxyl-terminal hydrolase 14	25	10.6555	10.9353	12.7248	14.6491	10.7954	13.687	1.26785
sp|Q5XJY5|COPD_MOUSE	Arcn1	COPD_MOUSE Coatomer subunit delta	46	10.6925	11.4011	14.0872	13.9241	11.0468	14.0056	1.26784
sp|Q99PL5|RRBP1_MOUSE	Rrbp1	RRBP1_MOUSE Ribosome-binding protein 1	93	13.2672	6.65792	13.2302	12.0248	9.96257	12.6275	1.26749
sp|Q9CQU3|RER1_MOUSE	Rer1	RER1_MOUSE Protein RER1	5	10.3902	11.2329	14.7209	12.6832	10.8115	13.702	1.26735
sp|Q9D8L5|CCD91_MOUSE	Ccdc91	CCD91_MOUSE Coiled-coil domain-containing protein 91	4	12.8453	10.4499	15.7146	13.8076	11.6476	14.7611	1.26731
sp|Q3URS9|CCD51_MOUSE	Ccdc51	CCD51_MOUSE Coiled-coil domain-containing protein 51	4	12.0215	10.6644	13.8917	14.857	11.3429	14.3744	1.26725
tr|E9QP99|E9QP99_MOUSE	Golga3	E9QP99_MOUSE Golgin subfamily A member 3	45	10.7017	11.0017	13.3326	14.158	10.8517	13.7453	1.26665
sp|Q9EQP6|ARRC_MOUSE	Arr3	ARRC_MOUSE Arrestin-C	3	11.3175	11.3597	16.2669	12.4564	11.3386	14.3616	1.26661
sp|Q8BNU0|ARMC6_MOUSE	Armc6	ARMC6_MOUSE Armadillo repeat-containing protein 6	11	11.3933	11.9297	13.9393	15.5847	11.6615	14.762	1.26588
sp|Q8CCI5|RYBP_MOUSE	Rybp	RYBP_MOUSE RING1 and YY1-binding protein	6	11.5385	12.0749	15.0135	14.8682	11.8067	14.9408	1.26545
sp|Q8C5K5|CX038_MOUSE		CX038_MOUSE Uncharacterized protein CXorf38 homolog	9	11.4697	10.4866	14.7605	13.0208	10.9782	13.8907	1.2653
tr|G5E8J0|G5E8J0_MOUSE	Notch2	G5E8J0_MOUSE Neurogenic locus notch homolog protein 2	32	12.1852	11.5784	14.6372	15.4294	11.8818	15.0333	1.26523
sp|Q8VCI5|PEX19_MOUSE	Pex19	PEX19_MOUSE Peroxisomal biogenesis factor 19	9	12.0678	11.6831	13.0874	16.9592	11.8755	15.0233	1.26507
sp|Q8K4B0|MTA1_MOUSE	Mta1	MTA1_MOUSE Metastasis-associated protein MTA1	36	11.0752	11.9119	14.9662	14.1137	11.4936	14.54	1.26505
sp|P38647|GRP75_MOUSE	Hspa9	GRP75_MOUSE Stress-70 protein, mitochondrial	80	11.1983	10.522	13.2551	14.2087	10.8602	13.7319	1.26443
sp|Q8R149|BUD13_MOUSE	Bud13	BUD13_MOUSE BUD13 homolog	5	11.6142	11.1075	14.103	14.6229	11.3608	14.363	1.26425
sp|Q60715-2|P4HA1_MOUSE	P4ha1	P4HA1_MOUSE Isoform 2 of Prolyl 4-hydroxylase subunit alpha-1	4	10.3144	10.5733	12.368	14.0376	10.4438	13.2028	1.26417
sp|P61027|RAB10_MOUSE	Rab10	RAB10_MOUSE Ras-related protein Rab-10	10	10.7826	11.128	14.5945	13.1015	10.9553	13.848	1.26404
sp|Q8BTY8|SCFD2_MOUSE	Scfd2	SCFD2_MOUSE Sec1 family domain-containing protein 2	13	11.4133	11.2586	13.7751	14.8817	11.3359	14.3284	1.26398
sp|Q62356|FSTL1_MOUSE	Fstl1	FSTL1_MOUSE Follistatin-related protein 1	15	12.3759	11.3431	14.9394	15.0322	11.8595	14.9858	1.26361
sp|Q9QXP7|C1QT1_MOUSE	C1qtnf1	C1QT1_MOUSE Complement C1q tumor necrosis factor-related protein 1	4	12.1369	13.5051	16.0397	16.3595	12.821	16.1996	1.26352
sp|Q8C163|EXOG_MOUSE	Exog	EXOG_MOUSE Nuclease EXOG, mitochondrial	8	12.0494	10.8861	14.0663	14.908	11.4678	14.4872	1.2633
sp|Q9EPJ9|ARFG1_MOUSE	Arfgap1	ARFG1_MOUSE ADP-ribosylation factor GTPase-activating protein 1	19	10.8033	11.6367	13.7645	14.5817	11.22	14.1731	1.2632
sp|Q9CR46|SKA2_MOUSE	Ska2	SKA2_MOUSE Spindle and kinetochore-associated protein 2	3	12.0506	11.641	14.7527	15.161	11.8458	14.9569	1.26263
sp|Q8CCJ3|UFL1_MOUSE	Ufl1	UFL1_MOUSE E3 UFM1-protein ligase 1	21	11.066	11.9901	14.8612	14.2481	11.5281	14.5546	1.26254
sp|Q3UA37|QRIC1_MOUSE	Qrich1	QRIC1_MOUSE Glutamine-rich protein 1	15	11.2774	11.6015	14.7005	14.183	11.4395	14.4418	1.26245
sp|Q8R2X8|GO45_MOUSE	Blzf1	GO45_MOUSE Golgin-45	2	11.631	12.1297	14.2432	15.7434	11.8804	14.9933	1.26203
sp|A2AJT4|PNISR_MOUSE	Pnisr	PNISR_MOUSE Arginine/serine-rich protein PNISR	6	11.0167	10.7998	13.7739	13.7585	10.9083	13.7662	1.262
sp|P97868|RBBP6_MOUSE	Rbbp6	RBBP6_MOUSE E3 ubiquitin-protein ligase RBBP6	27	13.2226	8.29434	13.4473	13.7037	10.7585	13.5755	1.26184
sp|Q9D083|SPC24_MOUSE	Spc24	SPC24_MOUSE Kinetochore protein Spc24	4	15.3765	9.82844	15.2427	16.5587	12.6025	15.9007	1.26171
sp|Q9R0M5|TPK1_MOUSE	Tpk1	TPK1_MOUSE Thiamin pyrophosphokinase 1	3	12.1751	11.8221	14.8276	15.4475	11.9986	15.1375	1.26161
sp|Q3UHX2|HAP28_MOUSE	Pdap1	HAP28_MOUSE 28 kDa heat- and acid-stable phosphoprotein	15	11.722	10.8168	14.0822	14.3361	11.2694	14.2092	1.26086
sp|Q6P3A8|ODBB_MOUSE	Bckdhb	ODBB_MOUSE 2-oxoisovalerate dehydrogenase subunit beta, mitochondrial	3	11.547	11.9411	13.43	16.1845	11.744	14.8072	1.26083
tr|E9QLA5|E9QLA5_MOUSE	Inf2	E9QLA5_MOUSE Inverted formin-2	33	13.7942	9.05555	14.109	14.6984	11.4249	14.4037	1.26073
sp|Q9QUR7|PIN1_MOUSE	Pin1	PIN1_MOUSE Peptidyl-prolyl cis-trans isomerase NIMA-interacting 1	7	10.5827	11.2221	13.6909	13.7972	10.9024	13.7441	1.26065
sp|P61924|COPZ1_MOUSE	Copz1	COPZ1_MOUSE Coatomer subunit zeta-1	7	11.5213	10.4895	13.8257	13.9192	11.0054	13.8724	1.26051
tr|A2AG36|A2AG36_MOUSE	Pigo	A2AG36_MOUSE GPI ethanolamine phosphate transferase 3	3	11.8873	11.5299	14.8768	14.6313	11.7086	14.754	1.2601
sp|Q9JJA7|CCNL2_MOUSE	Ccnl2	CCNL2_MOUSE Cyclin-L2	8	10.5564	10.8919	13.9033	13.1171	10.7241	13.5102	1.2598
sp|Q61206|PA1B2_MOUSE	Pafah1b2	PA1B2_MOUSE Platelet-activating factor acetylhydrolase IB subunit beta	7	10.9151	11.0594	12.7693	14.9046	10.9872	13.8369	1.25936
sp|P10922|H10_MOUSE	H1f0	H10_MOUSE Histone H1.0	10	16.961	6.72167	16.3631	13.4547	11.8413	14.9089	1.25906
sp|Q8BRF7|SCFD1_MOUSE	Scfd1	SCFD1_MOUSE Sec1 family domain-containing protein 1	25	11.0329	10.9068	12.7687	14.8533	10.9699	13.811	1.25899
sp|Q9JKX4|AATF_MOUSE	Aatf	AATF_MOUSE Protein AATF	16	10.6872	9.98359	12.6363	13.3848	10.3354	13.0105	1.25883
sp|Q5SV77|GGNB2_MOUSE	Ggnbp2	GGNB2_MOUSE Gametogenetin-binding protein 2	3	9.83762	10.2935	12.5745	12.7663	10.0655	12.6704	1.25879
sp|Q3TLD5|RMP_MOUSE	Uri1	RMP_MOUSE Unconventional prefoldin RPB5 interactor	7	11.6399	10.5341	13.96	13.9477	11.087	13.9538	1.25858
sp|Q8CJ67|STAU2_MOUSE	Stau2	STAU2_MOUSE Double-stranded RNA-binding protein Staufen homolog 2	9	11.21	11.3159	13.9736	14.3692	11.2629	14.1714	1.25823
sp|P61620|S61A1_MOUSE	Sec61a1	S61A1_MOUSE Protein transport protein Sec61 subunit alpha isoform 1	12	11.5817	11.0462	13.1951	15.2697	11.3139	14.2324	1.25796
sp|Q91W67|UBL7_MOUSE	Ubl7	UBL7_MOUSE Ubiquitin-like protein 7	7	13.4837	9.78884	15.6817	13.5892	11.6363	14.6354	1.25774
sp|P51141|DVL1_MOUSE	Dvl1	DVL1_MOUSE Segment polarity protein dishevelled homolog DVL-1	9	11.5393	11.8576	14.3809	15.0417	11.6984	14.7113	1.25755
sp|Q9JJC6|RIPL1_MOUSE	Rilpl1	RIPL1_MOUSE RILP-like protein 1	5	12.2048	13.2229	15.1166	16.8431	12.7139	15.9799	1.25688
sp|Q8R3F9|STPAP_MOUSE	Tut1	STPAP_MOUSE Speckle targeted PIP5K1A-regulated poly(A) polymerase	8	10.4208	10.2437	13.16	12.8027	10.3323	12.9814	1.25639
sp|Q9D1P4|CHRD1_MOUSE	Chordc1	CHRD1_MOUSE Cysteine and histidine-rich domain-containing protein 1	19	11.2128	10.4441	13.6845	13.5202	10.8285	13.6024	1.25617
sp|Q9QYF1|RDH11_MOUSE	Rdh11	RDH11_MOUSE Retinol dehydrogenase 11	11	11.881	11.4286	14.8677	14.4025	11.6548	14.6351	1.25572
sp|Q8CF93|GLT13_MOUSE	Galnt13	GLT13_MOUSE Polypeptide N-acetylgalactosaminyltransferase 13	2	10.9332	15.4338	16.7004	16.4016	13.1835	16.551	1.25543
sp|B9EKI3|TMF1_MOUSE	Tmf1	TMF1_MOUSE TATA element modulatory factor	24	11.4826	11.4416	13.6287	15.1434	11.4621	14.386	1.2551
sp|Q9WVD4|CLCN5_MOUSE	Clcn5	CLCN5_MOUSE H(+)/Cl(-) exchange transporter 5	4	11.2249	11.2434	14.1076	14.0859	11.2342	14.0968	1.25481
sp|Q80TN5|ZDH17_MOUSE	Zdhhc17	ZDH17_MOUSE Palmitoyltransferase ZDHHC17	2	11.542	12.7265	15.0195	15.4318	12.1343	15.2257	1.25477
sp|Q04863|RELB_MOUSE	Relb	RELB_MOUSE Transcription factor RelB	8	9.49076	10.25	12.1333	12.6303	9.87038	12.3818	1.25444
sp|Q2PZL6|FAT4_MOUSE	Fat4	FAT4_MOUSE Protocadherin Fat 4	49	12.4554	13.9965	15.8783	17.3036	13.226	16.591	1.25442
sp|O35454|CLCN6_MOUSE	Clcn6	CLCN6_MOUSE Chloride transport protein 6	10	12.3739	11.8679	15.9224	14.4752	12.1209	15.1988	1.25393
sp|Q7TMK9-2|HNRPQ_MOUSE	Syncrip	HNRPQ_MOUSE Isoform 2 of Heterogeneous nuclear ribonucleoprotein Q	2	10.8317	11.3973	13.7305	14.1362	11.1145	13.9334	1.25362
sp|Q9Z204-2|HNRPC_MOUSE	Hnrnpc	HNRPC_MOUSE Isoform C1 of Heterogeneous nuclear ribonucleoproteins C1/C2	5	11.2206	11.1301	14.2813	13.7378	11.1754	14.0096	1.25361
sp|Q8BX13|UBE3D_MOUSE	Ube3d	UBE3D_MOUSE E3 ubiquitin-protein ligase E3D	5	11.2812	10.0145	13.5155	13.1797	10.6478	13.3476	1.25355
sp|Q3TJD7|PDLI7_MOUSE	Pdlim7	PDLI7_MOUSE PDZ and LIM domain protein 7	21	11.4054	11.4126	13.8465	14.7543	11.409	14.3004	1.25344
sp|Q62167|DDX3X_MOUSE	Ddx3x	DDX3X_MOUSE ATP-dependent RNA helicase DDX3X	11	11.4332	11.4416	13.9905	14.6814	11.4374	14.336	1.25343
sp|Q9D6W8|CQ059_MOUSE		CQ059_MOUSE Uncharacterized protein C17orf59 homolog	6	11.306	12.6747	15.4142	14.6403	11.9903	15.0272	1.25328
sp|O89079|COPE_MOUSE	Cope	COPE_MOUSE Coatomer subunit epsilon	21	12.4552	9.84748	13.2813	14.6691	11.1513	13.9752	1.25323
tr|Q8VCG1|Q8VCG1_MOUSE	Dut	Q8VCG1_MOUSE Deoxyuridine triphosphatase, isoform CRA_b	13	10.9216	12.3933	14.2906	14.9202	11.6575	14.6054	1.25288
sp|Q9WU60|ATRN_MOUSE	Atrn	ATRN_MOUSE Attractin	17	12.3818	12.2271	15.3443	15.4834	12.3044	15.4139	1.25271
sp|Q62407|SPEG_MOUSE	Speg	SPEG_MOUSE Striated muscle-specific serine/threonine-protein kinase	3	12.0644	11.7143	14.5731	15.2138	11.8894	14.8935	1.25267
sp|Q9WTZ2|MBTP1_MOUSE	Mbtps1	MBTP1_MOUSE Membrane-bound transcription factor site-1 protease	10	12.5018	11.4153	15.4197	14.5376	11.9585	14.9786	1.25255
sp|Q8R574|KPRB_MOUSE	Prpsap2	KPRB_MOUSE Phosphoribosyl pyrophosphate synthase-associated protein 2	18	11.1473	12.6581	15.1323	14.6819	11.9027	14.9071	1.25241
sp|Q8K1E0|STX5_MOUSE	Stx5	STX5_MOUSE Syntaxin-5	10	10.4444	12.0073	14.4021	13.7159	11.2259	14.059	1.25238
sp|Q8CDJ8|STON1_MOUSE	Ston1	STON1_MOUSE Stonin-1	16	11.9914	12.9919	15.5983	15.6899	12.4917	15.6441	1.25237
sp|Q8BIA4|FBXW8_MOUSE	Fbxw8	FBXW8_MOUSE F-box/WD repeat-containing protein 8	16	12.4162	12.1971	15.5397	15.2847	12.3067	15.4122	1.25235
sp|Q9QX60|DGUOK_MOUSE	Dguok	DGUOK_MOUSE Deoxyguanosine kinase, mitochondrial	2	10.2138	13.1582	14.0755	15.1897	11.686	14.6326	1.25215
sp|O70251|EF1B_MOUSE	Eef1b	EF1B_MOUSE Elongation factor 1-beta	25	11.5657	9.9804	13.0767	13.9012	10.773	13.4889	1.2521
sp|Q5SWD9|TSR1_MOUSE	Tsr1	TSR1_MOUSE Pre-rRNA-processing protein TSR1 homolog	13	10.4746	10.7575	13.4122	13.1691	10.6161	13.2906	1.25194
sp|Q6ZQL4|WDR43_MOUSE	Wdr43	WDR43_MOUSE WD repeat-containing protein 43	17	10.1084	8.80717	12.061	11.6115	9.45778	11.8362	1.25148
sp|Q9JL15|LEG8_MOUSE	Lgals8	LEG8_MOUSE Galectin-8	17	6.69092	6.40532	8.58656	7.79267	6.54812	8.18962	1.25068
sp|Q6PIP5|NUDC1_MOUSE	Nudcd1	NUDC1_MOUSE NudC domain-containing protein 1	22	11.0087	11.8115	14.1294	14.4103	11.4101	14.2698	1.25063
sp|Q3UIW5|RNF10_MOUSE	Rnf10	RNF10_MOUSE RING finger protein 10	2	12.4276	10.9894	15.2096	14.0681	11.7085	14.6389	1.25028
sp|Q8R059|GALE_MOUSE	Gale	GALE_MOUSE UDP-glucose 4-epimerase	10	11.8725	12.5745	15.0141	15.5392	12.2235	15.2767	1.24978
sp|Q02819|NUCB1_MOUSE	Nucb1	NUCB1_MOUSE Nucleobindin-1	17	11.6909	12.4853	12.4223	17.786	12.0881	15.1041	1.2495
sp|P38585|TTL_MOUSE	Ttl	TTL_MOUSE Tubulin--tyrosine ligase	7	12.1161	12.3615	15.0428	15.5289	12.2388	15.2859	1.24897
sp|Q8BX17|GEMI5_MOUSE	Gemin5	GEMI5_MOUSE Gem-associated protein 5	35	10.7011	10.4342	14.0652	12.3215	10.5677	13.1934	1.24846
sp|Q91YT7|YTHD2_MOUSE	Ythdf2	YTHD2_MOUSE YTH domain-containing family protein 2	7	10.7766	11.1281	12.6868	14.656	10.9524	13.6714	1.24826
sp|P60843|IF4A1_MOUSE	Eif4a1	IF4A1_MOUSE Eukaryotic initiation factor 4A-I	63	10.9016	10.7892	13.7507	13.322	10.8454	13.5363	1.24812
sp|Q7TMK9|HNRPQ_MOUSE	Syncrip	HNRPQ_MOUSE Heterogeneous nuclear ribonucleoprotein Q	47	10.9479	11.6945	14.2836	13.9767	11.3212	14.1302	1.24811
sp|Q9WTP6|KAD2_MOUSE	Ak2	KAD2_MOUSE Adenylate kinase 2, mitochondrial	26	12.1723	11.026	13.3564	15.5899	11.5992	14.4732	1.24778
sp|Q91YU8|SSF1_MOUSE	Ppan	SSF1_MOUSE Suppressor of SWI4 1 homolog	19	11.3107	9.98262	14.8002	11.7682	10.6467	13.2842	1.24773
sp|Q6DTY7|F264_MOUSE	Pfkfb4	F264_MOUSE 6-phosphofructo-2-kinase/fructose-2,6-bisphosphatase 4	2	12.6514	11.4841	14.8006	15.3088	12.0678	15.0547	1.24751
sp|Q8K387|UBP45_MOUSE	Usp45	UBP45_MOUSE Ubiquitin carboxyl-terminal hydrolase 45	3	11.2184	11.4115	14.3374	13.8913	11.315	14.1143	1.2474
sp|Q8R3G1|PP1R8_MOUSE	Ppp1r8	PP1R8_MOUSE Nuclear inhibitor of protein phosphatase 1	16	11.6228	11.3371	13.815	14.8212	11.4799	14.3181	1.24723
sp|Q9CWU2|ZDH13_MOUSE	Zdhhc13	ZDH13_MOUSE Palmitoyltransferase ZDHHC13	5	12.0536	11.5029	14.5579	14.8224	11.7783	14.6902	1.24722
sp|Q9CPT5|NOP16_MOUSE	Nop16	NOP16_MOUSE Nucleolar protein 16	11	10.9567	10.3519	13.1262	13.4435	10.6543	13.2848	1.2469
sp|P28828|PTPRM_MOUSE	Ptprm	PTPRM_MOUSE Receptor-type tyrosine-protein phosphatase mu	20	12.8119	12.7679	15.543	16.3446	12.7899	15.9438	1.24659
sp|Q9CZG9|PDZ11_MOUSE	Pdzd11	PDZ11_MOUSE PDZ domain-containing protein 11	7	12.0775	11.425	14.1268	15.169	11.7513	14.6479	1.24649
sp|Q9R0M6|RAB9A_MOUSE	Rab9a	RAB9A_MOUSE Ras-related protein Rab-9A	15	11.257	10.5922	12.6745	14.5566	10.9246	13.6156	1.24633
sp|Q3UHX0|NOL8_MOUSE	Nol8	NOL8_MOUSE Nucleolar protein 8	22	11.6637	10.2504	13.2729	14.0348	10.957	13.6538	1.24612
sp|Q8R1Q8|DC1L1_MOUSE	Dync1li1	DC1L1_MOUSE Cytoplasmic dynein 1 light intermediate chain 1	34	11.309	11.8591	13.9155	14.953	11.584	14.4343	1.24605
tr|E9PUQ9|E9PUQ9_MOUSE	Piezo1	E9PUQ9_MOUSE Piezo-type mechanosensitive ion channel component 1	21	11.0664	11.5168	14.7789	13.3597	11.2916	14.0693	1.24599
tr|A2A7F4|A2A7F4_MOUSE	Rlf	A2A7F4_MOUSE Insulin-like 3	2	11.5663	10.9938	14.4038	13.7047	11.2801	14.0542	1.24593
sp|Q8BWQ4|CMTR2_MOUSE	Cmtr2	CMTR2_MOUSE Cap-specific mRNA (nucleoside-2'-O-)-methyltransferase 2	3	11.3956	9.93606	13.3794	13.1956	10.6659	13.2875	1.2458
sp|Q0KL01|UBX2B_MOUSE	Ubxn2b	UBX2B_MOUSE UBX domain-containing protein 2B	3	11.6204	11.631	13.4465	15.5152	11.6257	14.4809	1.24559
sp|P25785|TIMP2_MOUSE	Timp2	TIMP2_MOUSE Metalloproteinase inhibitor 2	13	14.1707	11.8225	15.5838	16.7927	12.9966	16.1882	1.24557
sp|Q9Z0R9|FADS2_MOUSE	Fads2	FADS2_MOUSE Fatty acid desaturase 2	12	12.779	11.403	15.9457	14.1513	12.091	15.0485	1.2446
sp|P58044|IDI1_MOUSE	Idi1	IDI1_MOUSE Isopentenyl-diphosphate Delta-isomerase 1	19	11.7093	12.851	14.7339	15.8334	12.2801	15.2837	1.24459
sp|Q99PM3|TF2AA_MOUSE	Gtf2a1	TF2AA_MOUSE Transcription initiation factor IIA subunit 1	2	10.4261	12.7522	13.1662	15.6783	11.5891	14.4222	1.24446
tr|E9Q774|E9Q774_MOUSE	Akap11	E9Q774_MOUSE Protein Akap11	16	11.6223	11.835	14.0146	15.175	11.7286	14.5948	1.24437
sp|Q9WUL7|ARL3_MOUSE	Arl3	ARL3_MOUSE ADP-ribosylation factor-like protein 3	12	11.4801	12.5153	14.7434	15.1155	11.9977	14.9294	1.24436
sp|Q6ZWY3|RS27L_MOUSE	Rps27l	RS27L_MOUSE 40S ribosomal protein S27-like	4	11.6418	10.9544	15.8806	12.2355	11.2981	14.058	1.24428
sp|Q7TPM1|PRC2B_MOUSE	Prrc2b	PRC2B_MOUSE Protein PRRC2B	17	11.4658	11.3133	14.0625	14.27	11.3895	14.1663	1.2438
sp|Q8C341|SUCO_MOUSE	Suco	SUCO_MOUSE SUN domain-containing ossification factor	2	13.2577	13.025	15.8177	16.8641	13.1414	16.3409	1.24347
tr|Q91VA7|Q91VA7_MOUSE	Idh3b	Q91VA7_MOUSE Isocitrate dehydrogenase 3 (NAD+) beta	29	11.6206	11.4639	13.5446	15.1598	11.5422	14.3522	1.24345
sp|Q6PAM1|TXLNA_MOUSE	Txlna	TXLNA_MOUSE Alpha-taxilin	27	11.9542	11.1653	14.1305	14.6142	11.5598	14.3723	1.24331
sp|Q9JJ00|PLS1_MOUSE	Plscr1	PLS1_MOUSE Phospholipid scramblase 1	3	9.09367	8.85853	11.3795	10.9314	8.9761	11.1555	1.2428
sp|Q99L45|IF2B_MOUSE	Eif2s2	IF2B_MOUSE Eukaryotic translation initiation factor 2 subunit 2	34	10.47	10.6723	13.7785	12.4967	10.5711	13.1376	1.24278
sp|Q9DBN9|DDX59_MOUSE	Ddx59	DDX59_MOUSE Probable ATP-dependent RNA helicase DDX59	7	10.5022	12.2656	13.6996	14.595	11.3839	14.1473	1.24275
tr|E0CX20|E0CX20_MOUSE	Bud31	E0CX20_MOUSE Protein BUD31 homolog	8	12.2112	11.7435	13.4071	16.3617	11.9773	14.8844	1.24272
sp|Q91VX2|UBAP2_MOUSE	Ubap2	UBAP2_MOUSE Ubiquitin-associated protein 2	25	11.2428	11.0099	13.5893	14.0642	11.1263	13.8268	1.24271
sp|Q9Z1Z0|USO1_MOUSE	Uso1	USO1_MOUSE General vesicular transport factor p115	40	10.3291	11.6418	13.31	13.9923	10.9855	13.6512	1.24266
sp|Q9DCN1|NUD12_MOUSE	Nudt12	NUD12_MOUSE Peroxisomal NADH pyrophosphatase NUDT12	6	12.783	13.658	15.8106	17.0436	13.2205	16.4271	1.24255
sp|Q8VEE4|RFA1_MOUSE	Rpa1	RFA1_MOUSE Replication protein A 70 kDa DNA-binding subunit	30	12.1646	12.2472	15.594	14.7385	12.2059	15.1663	1.24253
sp|Q8BI84|MIA3_MOUSE	Mia3	MIA3_MOUSE Melanoma inhibitory activity protein 3	48	12.0768	12.2619	15.0078	15.2148	12.1694	15.1113	1.24175
sp|P49443|PPM1A_MOUSE	Ppm1a	PPM1A_MOUSE Protein phosphatase 1A	9	11.4336	12.4807	14.3511	15.3445	11.9572	14.8478	1.24175
sp|Q8CGB3|UACA_MOUSE	Uaca	UACA_MOUSE Uveal autoantigen with coiled-coil domains and ankyrin repeats	35	8.39189	9.02056	10.4984	11.1232	8.70622	10.8108	1.24173
sp|Q6A065|CE170_MOUSE	Cep170	CE170_MOUSE Centrosomal protein of 170 kDa	43	11.0905	10.6738	13.4127	13.6099	10.8821	13.5113	1.2416
sp|Q8R3L8|CDK8_MOUSE	Cdk8	CDK8_MOUSE Cyclin-dependent kinase 8	2	11.0028	11.5531	13.7558	14.2477	11.278	14.0018	1.24151
sp|P97946|VEGFD_MOUSE	Figf	VEGFD_MOUSE Vascular endothelial growth factor D	3	9.67858	9.42796	11.5481	12.1687	9.55327	11.8584	1.24129
sp|Q9R0L7|AKP8L_MOUSE	Akap8l	AKP8L_MOUSE A-kinase anchor protein 8-like	6	12.6078	12.8919	14.3482	17.3033	12.7498	15.8258	1.24125
sp|Q8C0E2|VP26B_MOUSE	Vps26b	VP26B_MOUSE Vacuolar protein sorting-associated protein 26B	12	11.0082	12.0832	14.5828	14.0775	11.5457	14.3302	1.24117
sp|Q8BMS4|COQ3_MOUSE	Coq3	COQ3_MOUSE Hexaprenyldihydroxybenzoate methyltransferase, mitochondrial	2	11.933	10.1258	13.2368	14.1408	11.0294	13.6888	1.24112
sp|Q99JR1|SFXN1_MOUSE	Sfxn1	SFXN1_MOUSE Sideroflexin-1	15	12.1533	11.6511	14.1369	15.401	11.9022	14.7689	1.24086
sp|Q3U155|CC174_MOUSE	Ccdc174	CC174_MOUSE Coiled-coil domain-containing protein 174	3	11.3667	11.8279	13.3458	15.4316	11.5973	14.3887	1.2407
sp|Q8VDS4|RPR1A_MOUSE	Rprd1a	RPR1A_MOUSE Regulation of nuclear pre-mRNA domain-containing protein 1A	7	11.5608	11.9761	14.8498	14.3491	11.7684	14.5995	1.24056
sp|Q8BK67|RCC2_MOUSE	Rcc2	RCC2_MOUSE Protein RCC2	45	10.4889	10.5825	13.1564	12.9761	10.5357	13.0663	1.24019
sp|P45700|MA1A1_MOUSE	Man1a1	MA1A1_MOUSE Mannosyl-oligosaccharide 1,2-alpha-mannosidase IA	8	12.8753	13.3748	16.1481	16.3931	13.125	16.2706	1.23966
sp|Q9QY33|TSN3_MOUSE	Tspan3	TSN3_MOUSE Tetraspanin-3	3	10.7691	11.7693	14.5776	13.3596	11.2692	13.9686	1.23954
sp|Q9DBC7|KAP0_MOUSE	Prkar1a	KAP0_MOUSE cAMP-dependent protein kinase type I-alpha regulatory subunit	25	11.4965	11.5586	13.939	14.6357	11.5275	14.2874	1.23941
sp|Q8QZR4|OAF_MOUSE	Oaf	OAF_MOUSE Out at first protein homolog	2	11.8752	9.62933	13.3913	13.2611	10.7523	13.3262	1.23939
sp|Q9JKB1|UCHL3_MOUSE	Uchl3	UCHL3_MOUSE Ubiquitin carboxyl-terminal hydrolase isozyme L3	11	12.0103	10.8374	11.9229	16.3865	11.4238	14.1547	1.23905
sp|Q5XF89|AT133_MOUSE	Atp13a3	AT133_MOUSE Probable cation-transporting ATPase 13A3	19	12.086	12.9996	15.8445	15.236	12.5428	15.5402	1.23898
sp|Q9WUH1|TM115_MOUSE	Tmem115	TM115_MOUSE Transmembrane protein 115	2	11.9375	11.2196	14.9187	13.7719	11.5785	14.3453	1.23895
sp|Q99M54|CDCA3_MOUSE	Cdca3	CDCA3_MOUSE Cell division cycle-associated protein 3	5	12.5109	10.3525	13.8254	14.4945	11.4317	14.16	1.23866
sp|P07356|ANXA2_MOUSE	Anxa2	ANXA2_MOUSE Annexin A2	35	10.9873	11.6214	13.6453	14.3499	11.3043	13.9976	1.23825
sp|Q9CXV9|DCNL5_MOUSE	Dcun1d5	DCNL5_MOUSE DCN1-like protein 5	7	11.6319	9.74385	15.9532	10.5149	10.6879	13.2341	1.23823
sp|Q8VD62|CK068_MOUSE	Bles03	CK068_MOUSE UPF0696 protein C11orf68 homolog	10	9.98996	10.8613	13.1512	12.6655	10.4256	12.9083	1.23814
tr|G5E895|G5E895_MOUSE	Akr1b10	G5E895_MOUSE MCG142264, isoform CRA_b	4	11.4693	11.7675	14.4337	14.3362	11.6184	14.3849	1.23812
sp|Q80V26|IMPA3_MOUSE	Impad1	IMPA3_MOUSE Inositol monophosphatase 3	12	13.4908	12.9604	16.5702	16.1766	13.2256	16.3734	1.23801
sp|Q9EP97|SENP3_MOUSE	Senp3	SENP3_MOUSE Sentrin-specific protease 3	15	11.1836	10.5621	14.0912	12.8088	10.8729	13.45	1.23702
sp|Q9D7B6|ACAD8_MOUSE	Acad8	ACAD8_MOUSE Isobutyryl-CoA dehydrogenase, mitochondrial	15	11.8639	12.9015	14.9806	15.6484	12.3827	15.3145	1.23677
sp|Q8R3L2|TCF25_MOUSE	Tcf25	TCF25_MOUSE Transcription factor 25	11	12.2963	12.1791	15.4873	14.7794	12.2377	15.1333	1.23662
sp|Q80XU3|NUCKS_MOUSE	Nucks1	NUCKS_MOUSE Nuclear ubiquitous casein and cyclin-dependent kinase substrate 1	5	11.3901	12.513	13.033	16.5243	11.9515	14.7786	1.23655
tr|Q80Y32|Q80Y32_MOUSE	Hmgxb4	Q80Y32_MOUSE HMG box domain containing 4	3	12.2622	11.39	14.3403	14.9045	11.8261	14.6224	1.23645
tr|Q3TUE1|Q3TUE1_MOUSE	Fubp1	Q3TUE1_MOUSE Far upstream element-binding protein 1	2	11.0608	10.3663	12.3663	14.1273	10.7136	13.2468	1.23645
sp|Q8BTZ7|GMPPB_MOUSE	Gmppb	GMPPB_MOUSE Mannose-1-phosphate guanyltransferase beta	3	9.55528	10.0894	11.5277	12.7616	9.82235	12.1447	1.23643
sp|Q9CWV6|PKRI1_MOUSE	Prkrip1	PKRI1_MOUSE PRKR-interacting protein 1	9	11.3692	10.9795	13.5999	14.032	11.1743	13.816	1.2364
tr|Q3UHU8|Q3UHU8_MOUSE	Gtf2i	Q3UHU8_MOUSE General transcription factor II-I	48	13.1321	13.1122	16.1971	16.248	13.1221	16.2226	1.23628
sp|Q68FE8|Z280D_MOUSE	Znf280d	Z280D_MOUSE Zinc finger protein 280D	5	12.3102	11.5583	14.8652	14.6373	11.9343	14.7513	1.23604
sp|Q99NA9|PCGF6_MOUSE	Pcgf6	PCGF6_MOUSE Polycomb group RING finger protein 6	2	11.6221	11.3955	13.8429	14.6062	11.5088	14.2246	1.23598
sp|Q9D3P8|PLRKT_MOUSE	Plgrkt	PLRKT_MOUSE Plasminogen receptor (KT)	4	10.4395	10.9311	12.5474	13.8646	10.6853	13.206	1.2359
tr|H3BJ67|H3BJ67_MOUSE	Evi5l	H3BJ67_MOUSE Protein Evi5l	6	12.6346	13.8779	16.6577	16.1027	13.2563	16.3802	1.23566
sp|P08003|PDIA4_MOUSE	Pdia4	PDIA4_MOUSE Protein disulfide-isomerase A4	77	11.5305	10.7	13.6869	13.7781	11.1153	13.7325	1.23546
sp|Q8C0C7|SYFA_MOUSE	Farsa	SYFA_MOUSE Phenylalanine--tRNA ligase alpha subunit	19	11.1684	11.1273	14.093	13.4513	11.1479	13.7722	1.23541
sp|Q9WV02|RBMX_MOUSE	Rbmx	RBMX_MOUSE RNA-binding motif protein, X chromosome	5	12.1064	11.5193	14.9116	14.2756	11.8129	14.5936	1.2354
sp|Q9CQ66|TC1D2_MOUSE	Tctex1d2	TC1D2_MOUSE Tctex1 domain-containing protein 2	2	12.2034	12.3152	15.4961	14.7915	12.2593	15.1438	1.23529
sp|Q8C263|SKA3_MOUSE	Ska3	SKA3_MOUSE Spindle and kinetochore-associated protein 3	5	12.1095	11.4228	13.708	15.3474	11.7662	14.5277	1.2347
tr|Q3ULL6|Q3ULL6_MOUSE	Upf3b	Q3ULL6_MOUSE Protein Upf3b	9	10.1622	11.7307	13.7681	13.2617	10.9465	13.5149	1.23463
sp|Q9D1M0|SEC13_MOUSE	Sec13	SEC13_MOUSE Protein SEC13 homolog	19	10.9975	11.8634	13.3878	14.8351	11.4304	14.1114	1.23455
sp|P16056|MET_MOUSE	Met	MET_MOUSE Hepatocyte growth factor receptor	5	12.3536	11.8576	14.4653	15.424	12.1056	14.9446	1.23452
sp|Q8CCA0|DCNL4_MOUSE	Dcun1d4	DCNL4_MOUSE DCN1-like protein 4	2	11.205	9.91917	13.6641	12.4117	10.5621	13.0379	1.23441
sp|Q8BLB7|LMBL3_MOUSE	L3mbtl3	LMBL3_MOUSE Lethal(3)malignant brain tumor-like protein 3	3	12.0865	12.3101	14.6063	15.5052	12.1983	15.0558	1.23425
sp|Q8C863|ITCH_MOUSE	Itch	ITCH_MOUSE E3 ubiquitin-protein ligase Itchy	13	11.1984	11.0692	13.942	13.5359	11.1338	13.7389	1.23399
sp|O35857|TIM44_MOUSE	Timm44	TIM44_MOUSE Mitochondrial import inner membrane translocase subunit TIM44	23	11.7716	11.4521	14.2007	14.4558	11.6118	14.3283	1.23394
sp|O70433|FHL2_MOUSE	Fhl2	FHL2_MOUSE Four and a half LIM domains protein 2	14	9.26234	9.43848	11.6316	11.4395	9.35041	11.5355	1.23369
sp|Q8CIE6|COPA_MOUSE	Copa	COPA_MOUSE Coatomer subunit alpha	81	10.62	11.5995	14.2029	13.2061	11.1098	13.7045	1.23356
sp|Q2TBE6|P4K2A_MOUSE	Pi4k2a	P4K2A_MOUSE Phosphatidylinositol 4-kinase type 2-alpha	20	8.55885	8.81145	10.9719	10.455	8.68515	10.7134	1.23353
sp|Q8VCM4|LIPT_MOUSE	Lipt1	LIPT_MOUSE Lipoyltransferase 1, mitochondrial	6	11.7319	10.1374	13.0074	13.9688	10.9347	13.4881	1.23352
sp|P62492|RB11A_MOUSE	Rab11a	RB11A_MOUSE Ras-related protein Rab-11A	6	10.6766	11.3929	13.0828	14.1397	11.0348	13.6113	1.23349
sp|Q8C7Q4|RBM4_MOUSE	Rbm4	RBM4_MOUSE RNA-binding protein 4	14	11.2075	11.4117	13.5206	14.3793	11.3096	13.9499	1.23346
sp|Q8C1A3|MTRR_MOUSE	Mtrr	MTRR_MOUSE Methionine synthase reductase	7	11.6005	11.2927	14.0823	14.147	11.4466	14.1146	1.23309
sp|Q08122-2|TLE3_MOUSE	Tle3	TLE3_MOUSE Isoform 2 of Transducin-like enhancer protein 3	13	11.9579	12.5572	15.0593	15.1653	12.2575	15.1123	1.2329
sp|Q8K4M5|COMD1_MOUSE	Commd1	COMD1_MOUSE COMM domain-containing protein 1	4	12.0834	12.7557	12.1317	18.487	12.4195	15.3094	1.23268
sp|Q8K1H1|TDRD7_MOUSE	Tdrd7	TDRD7_MOUSE Tudor domain-containing protein 7	43	4.77293	5.14859	6.37485	5.85486	4.96076	6.11485	1.23264
sp|Q6NXY1|TBC31_MOUSE	Tbc1d31	TBC31_MOUSE TBC1 domain family member 31	9	12.7631	13.6474	16.6045	15.9456	13.2052	16.2751	1.23247
sp|Q8BH50|CR025_MOUSE		CR025_MOUSE Uncharacterized protein C18orf25 homolog	4	10.8696	10.2194	12.3334	13.6576	10.5445	12.9955	1.23245
sp|P27808|MGAT1_MOUSE	Mgat1	MGAT1_MOUSE Alpha-1,3-mannosyl-glycoprotein 2-beta-N-acetylglucosaminyltransferase	12	11.0979	9.38774	12.7534	12.4925	10.2428	12.6229	1.23237
sp|Q9JJ11|TACC3_MOUSE	Tacc3	TACC3_MOUSE Transforming acidic coiled-coil-containing protein 3	22	11.5116	10.3581	13.5147	13.435	10.9349	13.4749	1.23228
sp|P53668|LIMK1_MOUSE	Limk1	LIMK1_MOUSE LIM domain kinase 1	3	12.106	12.1252	14.7895	15.0696	12.1156	14.9295	1.23226
sp|P12849|KAP1_MOUSE	Prkar1b	KAP1_MOUSE cAMP-dependent protein kinase type I-beta regulatory subunit	7	11.3035	11.8661	14.0278	14.5189	11.5848	14.2733	1.23207
sp|Q9ESK4|ING2_MOUSE	Ing2	ING2_MOUSE Inhibitor of growth protein 2	3	11.792	10.5535	13.4934	14.0307	11.1727	13.762	1.23175
sp|Q9DBG9|TX1B3_MOUSE	Tax1bp3	TX1B3_MOUSE Tax1-binding protein 3	6	12.9166	10.2513	12.936	15.5889	11.584	14.2624	1.23122
sp|Q6P1H6|ANKL2_MOUSE	Ankle2	ANKL2_MOUSE Ankyrin repeat and LEM domain-containing protein 2	29	11.6709	12.027	14.589	14.5878	11.8489	14.5884	1.2312
sp|Q8BR92|PALM2_MOUSE	Palm2	PALM2_MOUSE Paralemmin-2	16	11.3849	10.7335	13.4899	13.7353	11.0592	13.6126	1.23089
sp|Q8R5A0|SMYD2_MOUSE	Smyd2	SMYD2_MOUSE N-lysine methyltransferase SMYD2	9	12.5108	12.7364	15.714	15.3577	12.6236	15.5358	1.2307
sp|Q925H1|TRPS1_MOUSE	Trps1	TRPS1_MOUSE Zinc finger transcription factor Trps1	19	11.5511	11.684	14.1073	14.4868	11.6175	14.297	1.23065
sp|Q8BY89-2|CTL2_MOUSE	Slc44a2	CTL2_MOUSE Isoform 2 of Choline transporter-like protein 2	9	10.595	11.8676	13.9159	13.7188	11.2313	13.8173	1.23026
sp|Q99KU1|DHDDS_MOUSE	Dhdds	DHDDS_MOUSE Dehydrodolichyl diphosphate synthase	4	10.8409	9.85938	13.0331	12.4268	10.3502	12.7299	1.22993
sp|Q9D2G2|ODO2_MOUSE	Dlst	ODO2_MOUSE Dihydrolipoyllysine-residue succinyltransferase component of 2-oxoglutarate dehydrogenase complex, mitochondrial	22	11.2194	11.3868	13.4683	14.3339	11.3031	13.9011	1.22985
sp|D3Z7P3|GLSK_MOUSE	Gls	GLSK_MOUSE Glutaminase kidney isoform, mitochondrial	28	12.9522	12.2709	15.0773	15.9415	12.6116	15.5094	1.22978
tr|A3KGU7|A3KGU7_MOUSE	Sptan1	A3KGU7_MOUSE Spectrin alpha chain, non-erythrocytic 1	4	11.4096	11.9865	13.8146	14.957	11.6981	14.3858	1.22976
sp|P15116|CADH2_MOUSE	Cdh2	CADH2_MOUSE Cadherin-2	11	12.6081	11.0594	14.2221	14.8819	11.8337	14.552	1.2297
sp|Q62313|TGON1_MOUSE	Tgoln1	TGON1_MOUSE Trans-Golgi network integral membrane protein 1	11	14.6327	6.96199	14.0452	12.5088	10.7973	13.277	1.22965
sp|Q8BHN3-2|GANAB_MOUSE	Ganab	GANAB_MOUSE Isoform 2 of Neutral alpha-glucosidase AB	52	11.3941	11.9457	14.3796	14.3165	11.6699	14.348	1.22949
sp|Q6P4S6|SIK3_MOUSE	Sik3	SIK3_MOUSE Serine/threonine-protein kinase SIK3	20	8.38311	9.17941	10.6475	10.9405	8.78126	10.794	1.22921
sp|P97379|G3BP2_MOUSE	G3bp2	G3BP2_MOUSE Ras GTPase-activating protein-binding protein 2	24	8.88534	8.75761	10.4343	11.251	8.82147	10.8427	1.22912
sp|P70349|HINT1_MOUSE	Hint1	HINT1_MOUSE Histidine triad nucleotide-binding protein 1	26	11.5313	11.0061	13.1369	14.5585	11.2687	13.8477	1.22887
sp|B2RQC6|PYR1_MOUSE	Cad	PYR1_MOUSE CAD protein	125	11.5332	11.7295	14.7012	13.8854	11.6314	14.2933	1.22885
sp|P52912|TIA1_MOUSE	Tia1	TIA1_MOUSE Nucleolysin TIA-1	8	11.7807	12.0916	13.6376	15.6855	11.9362	14.6616	1.22833
sp|Q9JHP7|KDEL1_MOUSE	Kdelc1	KDEL1_MOUSE KDEL motif-containing protein 1	25	11.6001	10.9635	14.1816	13.5329	11.2818	13.8572	1.22828
tr|D3YWX2|D3YWX2_MOUSE	Ylpm1	D3YWX2_MOUSE YLP motif-containing protein 1	34	12.7455	9.64058	13.4911	13.9973	11.193	13.7442	1.22792
sp|Q99NB8|UBQL4_MOUSE	Ubqln4	UBQL4_MOUSE Ubiquilin-4	9	11.2803	10.4221	11.9096	14.7374	10.8512	13.3235	1.22783
tr|Q91XH6|Q91XH6_MOUSE	Vti1b	Q91XH6_MOUSE Vesicle transport through interaction with t-SNAREs 1B homolog	7	11.5429	11.3026	14.6551	13.3934	11.4228	14.0243	1.22775
sp|O70589|CSKP_MOUSE	Cask	CSKP_MOUSE Peripheral plasma membrane protein CASK	26	9.02098	10.0449	11.9732	11.4302	9.53294	11.7017	1.2275
sp|Q6P9Z1|SMRD3_MOUSE	Smarcd3	SMRD3_MOUSE SWI/SNF-related matrix-associated actin-dependent regulator of chromatin subfamily D member 3	8	12.5118	12.0627	15.2512	14.9106	12.2873	15.0809	1.22736
sp|Q7M759|AB17B_MOUSE	Abhd17b	AB17B_MOUSE Alpha/beta hydrolase domain-containing protein 17B	9	11.503	11.4071	14.6865	13.43	11.4551	14.0583	1.22726
sp|Q5DU02|UBP22_MOUSE	Usp22	UBP22_MOUSE Ubiquitin carboxyl-terminal hydrolase 22	7	11.6293	12.1946	14.5817	14.6398	11.912	14.6107	1.22656
sp|Q61171|PRDX2_MOUSE	Prdx2	PRDX2_MOUSE Peroxiredoxin-2	15	11.0349	11.246	12.6318	14.697	11.1404	13.6644	1.22655
tr|F7AC41|F7AC41_MOUSE	Pus7	F7AC41_MOUSE Protein Pus7 (Fragment)	28	11.2404	11.1727	13.9035	13.586	11.2065	13.7447	1.22649
sp|P31938|MP2K1_MOUSE	Map2k1	MP2K1_MOUSE Dual specificity mitogen-activated protein kinase kinase 1	19	8.63057	9.06614	10.2871	11.4148	8.84835	10.851	1.22633
sp|Q8C6B9|AROS_MOUSE	Rps19bp1	AROS_MOUSE Active regulator of SIRT1	2	11.0956	10.7888	13.3669	13.4705	10.9422	13.4187	1.22632
sp|Q80U04|PJA2_MOUSE	Pja2	PJA2_MOUSE E3 ubiquitin-protein ligase Praja-2	2	12.2891	11.1455	12.5379	16.1841	11.7173	14.361	1.22562
sp|Q7TN73|CASD1_MOUSE	Casd1	CASD1_MOUSE CAS1 domain-containing protein 1	2	13.6978	11.2123	14.9619	15.5435	12.455	15.2527	1.22462
sp|Q99KK2|NEUA_MOUSE	Cmas	NEUA_MOUSE N-acylneuraminate cytidylyltransferase	6	10.7821	11.231	13.7821	13.1734	11.0066	13.4778	1.22452
sp|Q64429|CP1B1_MOUSE	Cyp1b1	CP1B1_MOUSE Cytochrome P450 1B1	3	8.6126	11.2903	11.9293	12.4417	9.95144	12.1855	1.22449
sp|Q9R0G7|ZEB2_MOUSE	Zeb2	ZEB2_MOUSE Zinc finger E-box-binding homeobox 2	8	10.1751	11.1174	12.5265	13.5421	10.6462	13.0343	1.22431
sp|P55271|CDN2B_MOUSE	Cdkn2b	CDN2B_MOUSE Cyclin-dependent kinase 4 inhibitor B	3	12.5801	9.72185	14.3476	12.9552	11.151	13.6514	1.22424
tr|E9QN31|E9QN31_MOUSE	Nop2	E9QN31_MOUSE Putative ribosomal RNA methyltransferase NOP2	28	10.8957	9.85022	13.5168	11.8798	10.373	12.6983	1.22418
sp|Q6NXH8|MET25_MOUSE	Mettl25	MET25_MOUSE Methyltransferase-like protein 25	2	11.0336	12.3198	14.0286	14.5597	11.6767	14.2941	1.22415
sp|Q3U269|TSTD2_MOUSE	Tstd2	TSTD2_MOUSE Thiosulfate sulfurtransferase/rhodanese-like domain-containing protein 2	6	11.4576	12.6108	14.7115	14.7369	12.0342	14.7242	1.22353
sp|Q00560|IL6RB_MOUSE	Il6st	IL6RB_MOUSE Interleukin-6 receptor subunit beta	24	12.3737	12.2819	14.5085	15.6522	12.3278	15.0804	1.22328
sp|Q9Z179|SHCBP_MOUSE	Shcbp1	SHCBP_MOUSE SHC SH2 domain-binding protein 1	25	12.6297	12.244	14.767	15.6601	12.4368	15.2136	1.22327
sp|Q8BLH7|HIRP3_MOUSE	Hirip3	HIRP3_MOUSE HIRA-interacting protein 3	8	11.4704	12.6835	14.2375	15.3015	12.077	14.7695	1.22294
sp|Q8BS95|GPHR_MOUSE	Gpr89a	GPHR_MOUSE Golgi pH regulator	2	10.803	12.0391	13.8531	14.0814	11.421	13.9672	1.22294
sp|P17809|GTR1_MOUSE	Slc2a1	GTR1_MOUSE Solute carrier family 2, facilitated glucose transporter member 1	3	10.2484	11.8268	13.6568	13.3384	11.0376	13.4976	1.22287
sp|P60003|ELOF1_MOUSE	Elof1	ELOF1_MOUSE Transcription elongation factor 1 homolog	2	12.4775	10.8475	14.3444	14.1774	11.6625	14.2609	1.2228
tr|Q3UH45|Q3UH45_MOUSE	Tecpr2	Q3UH45_MOUSE Protein Tecpr2	5	11.3748	12.9705	15.2134	14.5532	12.1727	14.8833	1.22268
sp|Q80U78|PUM1_MOUSE	Pum1	PUM1_MOUSE Pumilio homolog 1	16	11.4027	11.5466	13.5726	14.4816	11.4747	14.0271	1.22244
sp|Q9D0T1|NH2L1_MOUSE	Nhp2l1	NH2L1_MOUSE NHP2-like protein 1	7	11.8364	10.1126	14.1987	12.6268	10.9745	13.4127	1.22217
sp|P63321|RALA_MOUSE	Rala	RALA_MOUSE Ras-related protein Ral-A	7	11.3038	11.9625	13.4358	14.9949	11.6332	14.2153	1.22197
tr|E9PZ00|E9PZ00_MOUSE	Psap	E9PZ00_MOUSE Sulfated glycoprotein 1	32	15.0181	12.9461	15.9915	18.1736	13.9821	17.0826	1.22174
sp|Q9CPY7|AMPL_MOUSE	Lap3	AMPL_MOUSE Cytosol aminopeptidase	50	9.61075	9.44284	11.6988	11.5778	9.5268	11.6383	1.22164
tr|E9Q0M7|E9Q0M7_MOUSE	Atp11b	E9Q0M7_MOUSE Protein Atp11b	7	10.9568	11.5329	13.082	14.3872	11.2448	13.7346	1.22142
sp|P16254|SRP14_MOUSE	Srp14	SRP14_MOUSE Signal recognition particle 14 kDa protein	8	11.0024	11.6591	14.4745	13.202	11.3307	13.8382	1.2213
sp|P52293|IMA1_MOUSE	Kpna2	IMA1_MOUSE Importin subunit alpha-1	17	12.3964	11.0004	13.6908	14.8818	11.6984	14.2863	1.22122
sp|Q9JIS8|S12A4_MOUSE	Slc12a4	S12A4_MOUSE Solute carrier family 12 member 4	19	11.3077	11.6848	14.2007	13.8768	11.4963	14.0388	1.22116
sp|Q5I043|UBP28_MOUSE	Usp28	UBP28_MOUSE Ubiquitin carboxyl-terminal hydrolase 28	8	11.2942	12.3797	14.5911	14.3042	11.837	14.4477	1.22055
sp|P27661|H2AX_MOUSE	H2afx	H2AX_MOUSE Histone H2AX	2	10.839	11.9936	13.9812	13.8852	11.4163	13.9332	1.22047
sp|Q99JH1|RP25L_MOUSE	Rpp25l	RP25L_MOUSE Ribonuclease P protein subunit p25-like protein	4	11.198	11.5483	14.1811	13.5791	11.3732	13.8801	1.22043
sp|O35492|CLK3_MOUSE	Clk3	CLK3_MOUSE Dual specificity protein kinase CLK3	5	10.8515	10.8264	13.5909	12.8641	10.8389	13.2275	1.22037
sp|O70591|PFD2_MOUSE	Pfdn2	PFD2_MOUSE Prefoldin subunit 2	10	11.2961	11.7146	13.1156	14.9604	11.5054	14.038	1.22013
sp|Q8QZS3|FLCN_MOUSE	Flcn	FLCN_MOUSE Folliculin	3	12.5884	12.631	14.8305	15.9257	12.6097	15.3781	1.21954
sp|Q60722-3|ITF2_MOUSE	Tcf4	ITF2_MOUSE Isoform 3 of Transcription factor 4	6	12.0704	11.377	13.8029	14.7868	11.7237	14.2948	1.21931
sp|Q4FZF3|DDX49_MOUSE	Ddx49	DDX49_MOUSE Probable ATP-dependent RNA helicase DDX49	10	10.1949	9.7108	12.8603	11.4065	9.95283	12.1334	1.21909
sp|Q8K1H7|T11L2_MOUSE	Tcp11l2	T11L2_MOUSE T-complex protein 11-like protein 2	2	11.8659	12.4035	14.8499	14.7307	12.1347	14.7903	1.21885
sp|P12382|K6PL_MOUSE	Pfkl	K6PL_MOUSE 6-phosphofructokinase, liver type	35	11.0196	11.4641	13.626	13.7764	11.2419	13.7012	1.21876
sp|Q9D020|5NT3A_MOUSE	Nt5c3a	5NT3A_MOUSE Cytosolic 5'-nucleotidase 3A	16	9.14822	8.74519	10.9341	10.8636	8.9467	10.8989	1.2182
sp|Q9Z0H8-2|CLIP2_MOUSE	Clip2	CLIP2_MOUSE Isoform 2 of CAP-Gly domain-containing linker protein 2	21	11.3427	12.1719	13.8906	14.7538	11.7573	14.3222	1.21815
sp|Q8C7R4|UBA6_MOUSE	Uba6	UBA6_MOUSE Ubiquitin-like modifier-activating enzyme 6	43	11.3224	11.315	13.8183	13.7535	11.3187	13.7859	1.21798
sp|Q8CFK2|TF3B_MOUSE	Brf1	TF3B_MOUSE Transcription factor IIIB 90 kDa subunit	6	11.887	12.3469	14.9626	14.5454	12.1169	14.754	1.21763
sp|O35387|HAX1_MOUSE	Hax1	HAX1_MOUSE HCLS1-associated protein X-1	3	13.6092	11.5945	13.9656	16.7104	12.6019	15.338	1.21712
sp|P59325|IF5_MOUSE	Eif5	IF5_MOUSE Eukaryotic translation initiation factor 5	21	11.5691	11.557	13.6147	14.528	11.5631	14.0713	1.21692
sp|Q99KX1|MLF2_MOUSE	Mlf2	MLF2_MOUSE Myeloid leukemia factor 2	9	12.1943	9.94426	12.7285	14.2092	11.0693	13.4688	1.21677
sp|Q9JK91|MLH1_MOUSE	Mlh1	MLH1_MOUSE DNA mismatch repair protein Mlh1	14	12.2148	12.5674	15.0605	15.0894	12.3911	15.075	1.21659
sp|Q80UN9|MOD5_MOUSE	Trit1	MOD5_MOUSE tRNA dimethylallyltransferase, mitochondrial	3	11.5839	10.4458	12.7665	14.0302	11.0149	13.3984	1.21639
sp|Q99ME2|WDR6_MOUSE	Wdr6	WDR6_MOUSE WD repeat-containing protein 6	25	12.1298	11.7704	14.701	14.3704	11.9501	14.5357	1.21636
sp|Q61189|ICLN_MOUSE	Clns1a	ICLN_MOUSE Methylosome subunit pICln	4	10.7118	11.2467	11.8815	14.8213	10.9792	13.3514	1.21606
sp|Q8VHT7|TF3A_MOUSE	Gtf3a	TF3A_MOUSE Transcription factor IIIA	5	13.0795	11.2272	14.5792	14.9785	12.1533	14.7789	1.21603
sp|Q9EST5|AN32B_MOUSE	Anp32b	AN32B_MOUSE Acidic leucine-rich nuclear phosphoprotein 32 family member B	7	11.2032	11.1519	13.3552	13.8288	11.1776	13.592	1.21601
sp|P56393|COX7B_MOUSE	Cox7b	COX7B_MOUSE Cytochrome c oxidase subunit 7B, mitochondrial	2	11.5163	11.4479	11.0154	16.908	11.4821	13.9617	1.21595
sp|Q9D032|SSBP3_MOUSE	Ssbp3	SSBP3_MOUSE Single-stranded DNA-binding protein 3	3	16.04	11.2465	17.672	15.5029	13.6432	16.5874	1.2158
tr|G3X9B1|G3X9B1_MOUSE	Heatr1	G3X9B1_MOUSE HEAT repeat containing 1	46	10.725	9.567	13.4911	11.1789	10.146	12.335	1.21575
sp|P47226|TES_MOUSE	Tes	TES_MOUSE Testin	6	11.9649	10.6361	13.2917	14.1855	11.3005	13.7386	1.21575
sp|P82349|SGCB_MOUSE	Sgcb	SGCB_MOUSE Beta-sarcoglycan	9	10.5958	11.3854	13.6605	13.0619	10.9906	13.3612	1.2157
sp|Q9D6R2|IDH3A_MOUSE	Idh3a	IDH3A_MOUSE Isocitrate dehydrogenase [NAD] subunit alpha, mitochondrial	24	11.6585	11.6293	13.9676	14.3388	11.6439	14.1532	1.2155
sp|Q9WVS8|MK07_MOUSE	Mapk7	MK07_MOUSE Mitogen-activated protein kinase 7	6	11.5176	11.256	14.0284	13.6474	11.3868	13.8379	1.21526
sp|B2RXS4|PLXB2_MOUSE	Plxnb2	PLXB2_MOUSE Plexin-B2	69	11.7383	12.1564	14.096	14.9415	11.9473	14.5188	1.21523
sp|Q3UPP8|CEP63_MOUSE	Cep63	CEP63_MOUSE Centrosomal protein of 63 kDa	5	12.0083	11.2655	13.7609	14.5219	11.6369	14.1414	1.21522
sp|Q99J45|NRBP_MOUSE	Nrbp1	NRBP_MOUSE Nuclear receptor-binding protein	7	11.2215	11.4115	13.4232	14.0807	11.3165	13.752	1.21521
tr|E9Q446|E9Q446_MOUSE	Rnf25	E9Q446_MOUSE E3 ubiquitin-protein ligase RNF25	6	11.8814	11.682	13.1327	15.5012	11.7817	14.3169	1.21518
sp|Q32NY4|CNNM3_MOUSE	Cnnm3	CNNM3_MOUSE Metal transporter CNNM3	10	13.1142	12.6307	15.5265	15.7576	12.8724	15.6421	1.21516
sp|Q70IV5|SYNEM_MOUSE	Synm	SYNEM_MOUSE Synemin	36	12.3912	11.3397	14.0219	14.8125	11.8654	14.4172	1.21506
sp|Q8BGB5|LIMD2_MOUSE	Limd2	LIMD2_MOUSE LIM domain-containing protein 2	5	13.0691	12.4862	15.3043	15.7432	12.7777	15.5237	1.21491
sp|Q9WVG5|LIPE_MOUSE	Lipg	LIPE_MOUSE Endothelial lipase	9	5.37134	5.63801	6.50516	6.8659	5.50468	6.68553	1.21452
sp|Q5NCR9|NSRP1_MOUSE	Nsrp1	NSRP1_MOUSE Nuclear speckle splicing regulatory protein 1	5	10.7102	11.6363	13.6009	13.5349	11.1732	13.5679	1.21433
sp|P97454|SMAD5_MOUSE	Smad5	SMAD5_MOUSE Mothers against decapentaplegic homolog 5	2	12.4604	12.5537	14.2833	16.0847	12.5071	15.184	1.21403
sp|Q6A039|TBC12_MOUSE	Tbc1d12	TBC12_MOUSE TBC1 domain family member 12	3	12.3707	12.427	15.3501	14.7551	12.3989	15.0526	1.21403
sp|Q8VEG4|EXD2_MOUSE	Exd2	EXD2_MOUSE Exonuclease 3'-5' domain-containing protein 2	2	12.3667	11.1021	14.6784	13.811	11.7344	14.2447	1.21393
sp|Q80Y81|RNZ2_MOUSE	Elac2	RNZ2_MOUSE Zinc phosphodiesterase ELAC protein 2	14	11.1928	10.9886	13.9316	12.9868	11.0907	13.4592	1.21356
tr|B1AXI9|B1AXI9_MOUSE	Cep131	B1AXI9_MOUSE 5-azacytidine induced gene 1	23	12.4524	13.6475	15.4281	16.2456	13.05	15.8368	1.21355
sp|Q61387|COX7R_MOUSE	Cox7a2l	COX7R_MOUSE Cytochrome c oxidase subunit 7A-related protein, mitochondrial	4	12.5086	10.6217	13.9932	14.0663	11.5651	14.0297	1.21311
sp|P62897|CYC_MOUSE	Cycs	CYC_MOUSE Cytochrome c, somatic	10	11.3864	10.496	12.7062	13.8362	10.9412	13.2712	1.21296
sp|Q6ZQ29-2|TAOK2_MOUSE	Taok2	TAOK2_MOUSE Isoform 2 of Serine/threonine-protein kinase TAO2	3	11.9774	12.8726	15.1851	14.9546	12.425	15.0698	1.21286
sp|Q8VEJ1|GPN2_MOUSE	Gpn2	GPN2_MOUSE GPN-loop GTPase 2	3	12.178	10.5612	13.8176	13.7571	11.3696	13.7874	1.21265
sp|Q6ZQ58|LARP1_MOUSE	Larp1	LARP1_MOUSE La-related protein 1	40	9.50784	9.92945	12.3511	11.2191	9.71865	11.7851	1.21263
sp|Q8CFC7|CLASR_MOUSE	Clasrp	CLASR_MOUSE CLK4-associating serine/arginine rich protein	6	11.1321	11.4524	13.1491	14.2344	11.2922	13.6917	1.21249
sp|Q00420|GABP1_MOUSE	Gabpb1	GABP1_MOUSE GA-binding protein subunit beta-1	3	11.6846	11.373	14.0735	13.8822	11.5288	13.9778	1.21243
tr|D3Z3Y7|D3Z3Y7_MOUSE	Plekha4	D3Z3Y7_MOUSE Pleckstrin homology domain-containing family A member 4	4	2.58782	2.53883	3.17768	3.03795	2.56333	3.10781	1.21241
sp|P53702|CCHL_MOUSE	Hccs	CCHL_MOUSE Cytochrome c-type heme lyase	8	12.0478	11.5402	14.1038	14.4888	11.794	14.2963	1.21217
sp|Q3UPH7|ARH40_MOUSE	Arhgef40	ARH40_MOUSE Rho guanine nucleotide exchange factor 40	30	11.7418	12.1877	14.1312	14.8651	11.9648	14.4981	1.21174
sp|Q8CE96|TRM6_MOUSE	Trmt6	TRM6_MOUSE tRNA (adenine(58)-N(1))-methyltransferase non-catalytic subunit TRM6	17	10.8368	10.8074	13.2141	13.0119	10.8221	13.113	1.21169
sp|Q8VE73|CUL7_MOUSE	Cul7	CUL7_MOUSE Cullin-7	30	12.2262	12.4824	15.3258	14.612	12.3543	14.9689	1.21163
sp|Q9D8N0|EF1G_MOUSE	Eef1g	EF1G_MOUSE Elongation factor 1-gamma	66	10.9976	10.6942	13.0047	13.2767	10.8459	13.1407	1.21158
sp|Q8VI84|NOC3L_MOUSE	Noc3l	NOC3L_MOUSE Nucleolar complex protein 3 homolog	19	10.6223	9.5623	13.0051	11.4488	10.0923	12.2269	1.21151
sp|Q3UA16|SPC25_MOUSE	Spc25	SPC25_MOUSE Kinetochore protein Spc25	10	13.9435	13.3234	16.1301	16.9037	13.6335	16.5169	1.2115
sp|Q7TSH8|K0195_MOUSE	Kiaa0195	K0195_MOUSE Uncharacterized protein KIAA0195	3	12.5495	12.7994	15.7414	14.9649	12.6744	15.3531	1.21134
sp|Q8K2Y3|EVA1B_MOUSE	Eva1b	EVA1B_MOUSE Protein eva-1 homolog B	4	12.3751	12.8258	15.6257	14.9005	12.6004	15.2631	1.21131
sp|Q921D4|MED6_MOUSE	Med6	MED6_MOUSE Mediator of RNA polymerase II transcription subunit 6	6	12.1168	11.8968	13.2249	15.863	12.0068	14.544	1.21131
sp|Q9Z0H0|CDC7_MOUSE	Cdc7	CDC7_MOUSE Cell division cycle 7-related protein kinase	4	12.2886	12.7465	15.3325	14.987	12.5175	15.1598	1.21109
sp|Q9DCA5|BRX1_MOUSE	Brix1	BRX1_MOUSE Ribosome biogenesis protein BRX1 homolog	17	10.98	9.93331	13.9222	11.3957	10.4567	12.6589	1.21061
sp|O08600|NUCG_MOUSE	Endog	NUCG_MOUSE Endonuclease G, mitochondrial	4	14.2014	13.7447	16.1761	17.6526	13.9731	16.9143	1.21049
sp|Q9Z2U2|ZN292_MOUSE	Zfp292	ZN292_MOUSE Zinc finger protein 292	10	11.8677	12.1567	15.0603	14.0136	12.0122	14.537	1.21018
sp|Q9CQX4|PAF15_MOUSE	Paf	PAF15_MOUSE PCNA-associated factor	5	11.3122	12.3114	14.507	14.0797	11.8118	14.2934	1.21009
tr|F6RGI3|F6RGI3_MOUSE	Gm340	F6RGI3_MOUSE Protein Gm340	5	12.0641	10.8495	13.9162	13.8075	11.4568	13.8618	1.20993
tr|E9QN12|E9QN12_MOUSE	Pdgfrb	E9QN12_MOUSE Tyrosine-protein kinase receptor	31	12.8817	12.3641	14.8287	15.7153	12.6229	15.272	1.20987
sp|Q91YE7|RBM5_MOUSE	Rbm5	RBM5_MOUSE RNA-binding protein 5	21	11.8554	11.5432	13.8918	14.4155	11.6993	14.1536	1.20979
sp|Q07646|MEST_MOUSE	Mest	MEST_MOUSE Mesoderm-specific transcript protein	3	11.7687	12.5706	14.9467	14.4949	12.1697	14.7208	1.20963
sp|P61406|EST1A_MOUSE	Smg6	EST1A_MOUSE Telomerase-binding protein EST1A	12	10.5736	11.4814	13.7116	12.96	11.0275	13.3358	1.20932
tr|Q6NZR5|Q6NZR5_MOUSE	Skiv2l	Q6NZR5_MOUSE Protein Skiv2l	39	11.0177	11.4275	13.7982	13.3429	11.2226	13.5705	1.20921
sp|Q8C1B7|SEP11_MOUSE	42989	SEP11_MOUSE Septin-11	28	11.9852	11.1718	14.5802	13.4204	11.5785	14.0003	1.20917
sp|Q61609|S20A1_MOUSE	Slc20a1	S20A1_MOUSE Sodium-dependent phosphate transporter 1	5	11.6571	9.82077	13.1951	12.7706	10.7389	12.9828	1.20895
sp|P52479|UBP10_MOUSE	Usp10	UBP10_MOUSE Ubiquitin carboxyl-terminal hydrolase 10	19	11.232	11.4257	13.7714	13.6173	11.3289	13.6944	1.2088
sp|Q9DB73|NB5R1_MOUSE	Cyb5r1	NB5R1_MOUSE NADH-cytochrome b5 reductase 1	8	11.279	11.8141	14.2528	13.6579	11.5465	13.9554	1.20862
sp|P56695|WFS1_MOUSE	Wfs1	WFS1_MOUSE Wolframin	7	11.0362	11.3362	13.9046	13.1345	11.1862	13.5195	1.20859
tr|A8VU90|A8VU90_MOUSE	Ankle1	A8VU90_MOUSE LEM-domain containing 3	2	15.0235	14.0141	16.4197	18.6733	14.5188	17.5465	1.20854
sp|O08848|RO60_MOUSE	Trove2	RO60_MOUSE 60 kDa SS-A/Ro ribonucleoprotein	19	12.6418	12.7949	15.1177	15.621	12.7184	15.3694	1.20844
sp|P21275|BMP4_MOUSE	Bmp4	BMP4_MOUSE Bone morphogenetic protein 4	2	11.5496	10.5455	13.4983	13.202	11.0475	13.3502	1.20843
sp|Q3U9G9|LBR_MOUSE	Lbr	LBR_MOUSE Lamin-B receptor	22	12.1735	11.7046	15.0637	13.7898	11.9391	14.4267	1.20836
sp|Q3THJ3|EIF1A_MOUSE	Eif1ad	EIF1A_MOUSE Probable RNA-binding protein EIF1AD	5	10.4637	11.2323	12.2256	13.991	10.848	13.1083	1.20836
sp|Q9CY58|PAIRB_MOUSE	Serbp1	PAIRB_MOUSE Plasminogen activator inhibitor 1 RNA-binding protein	29	10.7202	10.913	13.3994	12.7378	10.8166	13.0686	1.2082
sp|Q91ZV8|GP124_MOUSE	Gpr124	GP124_MOUSE G-protein coupled receptor 124	4	12.2352	12.7673	14.4393	15.7676	12.5013	15.1035	1.20815
sp|Q99JB2|STML2_MOUSE	Stoml2	STML2_MOUSE Stomatin-like protein 2, mitochondrial	12	12.0217	10.4069	13.4778	13.6186	11.2143	13.5482	1.20812
sp|Q8R4X3|RBM12_MOUSE	Rbm12	RBM12_MOUSE RNA-binding protein 12	22	12.1467	8.5566	13.6327	11.3703	10.3517	12.5015	1.20768
sp|Q61025|IFT20_MOUSE	Ift20	IFT20_MOUSE Intraflagellar transport protein 20 homolog	4	12.4309	11.8569	13.3958	15.9253	12.1439	14.6605	1.20723
sp|O88271|CFDP1_MOUSE	Cfdp1	CFDP1_MOUSE Craniofacial development protein 1	9	12.0391	11.3345	12.728	15.4877	11.6868	14.1079	1.20716
sp|O35710|NOCT_MOUSE	Ccrn4l	NOCT_MOUSE Nocturnin	3	8.69438	10.638	11.4351	11.9003	9.66621	11.6677	1.20706
tr|Q9D937|Q9D937_MOUSE	1810009A15Rik	Q9D937_MOUSE MCG127334	3	11.9022	10.1991	13.6405	13.031	11.0507	13.3358	1.20678
sp|Q99MZ7|PECR_MOUSE	Pecr	PECR_MOUSE Peroxisomal trans-2-enoyl-CoA reductase	4	12.0624	12.0416	13.767	15.3212	12.052	14.5441	1.20678
sp|Q9CR09|UFC1_MOUSE	Ufc1	UFC1_MOUSE Ubiquitin-fold modifier-conjugating enzyme 1	4	11.5864	12.0033	14.2371	14.2279	11.7948	14.2325	1.20667
sp|A2AP18|PLCH2_MOUSE	Plch2	PLCH2_MOUSE 1-phosphatidylinositol 4,5-bisphosphate phosphodiesterase eta-2	2	11.7355	12.5696	12.5789	16.7493	12.1526	14.6641	1.20667
sp|P31154|DCAM1_MOUSE	Amd1	DCAM1_MOUSE S-adenosylmethionine decarboxylase proenzyme 1	3	11.8799	10.912	14.4357	13.0656	11.3959	13.7507	1.20663
sp|Q71RI9|KAT3_MOUSE	Ccbl2	KAT3_MOUSE Kynurenine--oxoglutarate transaminase 3	12	10.398	10.7446	12.9209	12.589	10.5713	12.755	1.20656
sp|Q80VY9|DHX33_MOUSE	Dhx33	DHX33_MOUSE Putative ATP-dependent RNA helicase DHX33	10	11.1802	9.97399	13.3419	12.1811	10.5771	12.7615	1.20652
sp|Q61205|PA1B3_MOUSE	Pafah1b3	PA1B3_MOUSE Platelet-activating factor acetylhydrolase IB subunit gamma	11	11.9824	12.5892	14.2505	15.3888	12.2858	14.8197	1.20624
tr|E9QAB6|E9QAB6_MOUSE	Ptar1	E9QAB6_MOUSE Protein Ptar1	8	13.0063	12.7895	15.573	15.5374	12.8979	15.5552	1.20602
sp|Q8BGQ7|SYAC_MOUSE	Aars	SYAC_MOUSE Alanine--tRNA ligase, cytoplasmic	109	11.1096	11.2372	13.0806	13.8682	11.1734	13.4744	1.20594
sp|Q80T85|DCAF5_MOUSE	Dcaf5	DCAF5_MOUSE DDB1- and CUL4-associated factor 5	9	12.2916	13.3101	14.6914	16.1797	12.8008	15.4356	1.20583
sp|Q61188|EZH2_MOUSE	Ezh2	EZH2_MOUSE Histone-lysine N-methyltransferase EZH2	8	12.3805	11.4823	13.886	14.8869	11.9314	14.3865	1.20577
sp|Q920Q8|NS1BP_MOUSE	Ivns1abp	NS1BP_MOUSE Influenza virus NS1A-binding protein homolog	13	13.5511	11.4312	14.385	15.7367	12.4912	15.0608	1.20572
sp|Q80U16|FA65B_MOUSE	Fam65b	FA65B_MOUSE Protein FAM65B	4	12.7207	11.1154	15.0593	13.6772	11.918	14.3682	1.20559
tr|Q3UU43|Q3UU43_MOUSE	Chpf2	Q3UU43_MOUSE MCG16489, isoform CRA_a	7	10.539	10.5338	12.8508	12.5541	10.5364	12.7025	1.20558
sp|Q8BHG2|CA123_MOUSE		CA123_MOUSE UPF0587 protein C1orf123 homolog	8	11.0902	12.3996	13.3981	14.9191	11.7449	14.1586	1.20551
sp|Q6PB60|BHLH9_MOUSE	Bhlhb9	BHLH9_MOUSE Protein BHLHb9	7	11.8334	10.5587	14.0491	12.9423	11.1961	13.4957	1.2054
sp|Q8BL99|DOP1_MOUSE	Dopey1	DOP1_MOUSE Protein dopey-1	6	10.9091	12.5973	14.8499	13.4818	11.7532	14.1658	1.20528
tr|G3UZ63|G3UZ63_MOUSE	Klhdc4	G3UZ63_MOUSE Kelch domain-containing protein 4	21	11.2027	9.75938	13.6508	11.6112	10.4811	12.631	1.20513
sp|Q6IQX7|CHSS2_MOUSE	Chpf	CHSS2_MOUSE Chondroitin sulfate synthase 2	2	14.6538	11.4216	15.3085	16.103	13.0377	15.7058	1.20464
sp|Q3TFK5|GPTC4_MOUSE	Gpatch4	GPTC4_MOUSE G patch domain-containing protein 4	5	10.7479	9.53459	12.3752	12.0549	10.1412	12.2151	1.2045
tr|E9QJX9|E9QJX9_MOUSE	Stat2	E9QJX9_MOUSE Signal transducer and activator of transcription	36	3.38728	3.78033	4.51792	4.11515	3.58381	4.31653	1.20445
sp|Q9CQT2|RBM7_MOUSE	Rbm7	RBM7_MOUSE RNA-binding protein 7	8	11.6829	12.3784	14.2077	14.772	12.0307	14.4898	1.2044
sp|O35594|IFT81_MOUSE	Ift81	IFT81_MOUSE Intraflagellar transport protein 81 homolog	8	12.1352	12.8464	15.3397	14.7458	12.4908	15.0427	1.2043
sp|P13011|ACOD2_MOUSE	Scd2	ACOD2_MOUSE Acyl-CoA desaturase 2	2	14.4513	15.0027	17.64	17.8228	14.727	17.7314	1.20401
sp|Q8R016|BLMH_MOUSE	Blmh	BLMH_MOUSE Bleomycin hydrolase	33	11.6288	11.6687	14.1248	13.9216	11.6488	14.0232	1.20384
sp|P02340|P53_MOUSE	Tp53	P53_MOUSE Cellular tumor antigen p53	33	11.0732	10.9989	13.5587	13.0123	11.0361	13.2855	1.20382
sp|Q9CR23|TMEM9_MOUSE	Tmem9	TMEM9_MOUSE Transmembrane protein 9	3	11.3286	10.4679	13.7564	12.4826	10.8982	13.1195	1.20382
sp|Q1HFZ0|NSUN2_MOUSE	Nsun2	NSUN2_MOUSE tRNA (cytosine(34)-C(5))-methyltransferase	62	11.025	10.5119	12.7168	13.1989	10.7684	12.9579	1.20332
sp|Q9D0I8|MRT4_MOUSE	Mrto4	MRT4_MOUSE mRNA turnover protein 4 homolog	16	11.1181	9.90995	13.0378	12.2644	10.514	12.6511	1.20326
sp|P70266|F261_MOUSE	Pfkfb1	F261_MOUSE 6-phosphofructo-2-kinase/fructose-2,6-bisphosphatase 1	3	10.4184	12.1764	12.9657	14.2213	11.2974	13.5935	1.20324
sp|A2ALU4|SHRM2_MOUSE	Shroom2	SHRM2_MOUSE Protein Shroom2	2	10.9391	12.1281	12.9396	14.8134	11.5336	13.8765	1.20313
sp|Q8BJW5|NOL11_MOUSE	Nol11	NOL11_MOUSE Nucleolar protein 11	11	10.5211	9.87153	12.6647	11.8696	10.1963	12.2672	1.2031
sp|Q7TQC5|APTX_MOUSE	Aptx	APTX_MOUSE Aprataxin	6	10.6861	10.0957	12.2784	12.7238	10.3909	12.5011	1.20308
sp|Q99LB0|TDIF1_MOUSE	Dnttip1	TDIF1_MOUSE Deoxynucleotidyltransferase terminal-interacting protein 1	8	11.298	12.5989	14.1066	14.6411	11.9484	14.3738	1.20299
sp|Q9DD18|DTD1_MOUSE	Dtd1	DTD1_MOUSE D-tyrosyl-tRNA(Tyr) deacylase 1	2	11.2707	13.0009	14.3019	14.8953	12.1358	14.5986	1.20294
sp|Q9DAT5|MTU1_MOUSE	Trmu	MTU1_MOUSE Mitochondrial tRNA-specific 2-thiouridylase 1	5	11.3067	12.7496	14.5768	14.3584	12.0282	14.4676	1.20281
sp|Q9JI99|SGPP1_MOUSE	Sgpp1	SGPP1_MOUSE Sphingosine-1-phosphate phosphatase 1	5	10.5962	11.4997	12.4486	14.1279	11.048	13.2883	1.20278
sp|Q8VI59|PCX3_MOUSE	Pcnxl3	PCX3_MOUSE Pecanex-like protein 3	5	12.1555	11.9218	14.7699	14.1803	12.0387	14.4751	1.20239
sp|O55242|SGMR1_MOUSE	Sigmar1	SGMR1_MOUSE Sigma non-opioid intracellular receptor 1	4	11.5988	10.6045	13.6964	12.9978	11.1016	13.3471	1.20226
tr|F8VPK0|F8VPK0_MOUSE	Ttc37	F8VPK0_MOUSE Protein Ttc37	41	10.7714	11.6047	13.8777	13.023	11.188	13.4504	1.20221
sp|P62748|HPCL1_MOUSE	Hpcal1	HPCL1_MOUSE Hippocalcin-like protein 1	17	11.6059	10.7029	13.1026	13.7113	11.1544	13.407	1.20195
sp|Q8BGZ3|DCA12_MOUSE	Dcaf12	DCA12_MOUSE DDB1- and CUL4-associated factor 12	2	12.3042	12.5315	14.6068	15.2419	12.4179	14.9243	1.20184
sp|Q33DR2|DPS1_MOUSE	Pdss1	DPS1_MOUSE Decaprenyl-diphosphate synthase subunit 1	2	10.3948	8.43619	11.4094	11.2191	9.41548	11.3142	1.20166
tr|E0CYH0|E0CYH0_MOUSE	Wtap	E0CYH0_MOUSE MCG16685, isoform CRA_d	8	11.9619	10.3071	14.3782	12.3815	11.1345	13.3799	1.20166
sp|Q9CQX5|CLDN1_MOUSE	Cldnd1	CLDN1_MOUSE Claudin domain-containing protein 1	4	10.6964	9.76637	10.7897	13.7995	10.2314	12.2946	1.20165
sp|Q66JV4|R12BB_MOUSE	Rbm12b2	R12BB_MOUSE RNA-binding protein 12B-B	12	12.5087	12.4279	15.0366	14.9267	12.4683	14.9816	1.20158
sp|Q9Z2L7|CRLF3_MOUSE	Crlf3	CRLF3_MOUSE Cytokine receptor-like factor 3	8	11.743	11.7366	13.2113	15.0004	11.7398	14.1058	1.20153
sp|Q8VBT0|TMX1_MOUSE	Tmx1	TMX1_MOUSE Thioredoxin-related transmembrane protein 1	7	12.3911	11.7958	15.1488	13.9068	12.0934	14.5278	1.2013
sp|P97493|THIOM_MOUSE	Txn2	THIOM_MOUSE Thioredoxin, mitochondrial	4	13.6132	10.0734	11.0003	17.4539	11.8433	14.2271	1.20128
sp|O35973|PER1_MOUSE	Per1	PER1_MOUSE Period circadian protein homolog 1	2	12.753	11.6189	14.0921	15.1833	12.186	14.6377	1.2012
sp|Q8R205|ZC3HA_MOUSE	Zc3h10	ZC3HA_MOUSE Zinc finger CCCH domain-containing protein 10	3	11.1007	10.2931	11.8107	13.8872	10.6969	12.8489	1.20119
sp|O35245|PKD2_MOUSE	Pkd2	PKD2_MOUSE Polycystin-2	19	12.8707	12.7014	15.7355	14.9784	12.7861	15.3569	1.20107
sp|Q76N33|STALP_MOUSE	Stambpl1	STALP_MOUSE AMSH-like protease	12	9.87093	12.0288	13.4464	12.8513	10.9498	13.1489	1.20083
sp|Q921Z5|TFIP8_MOUSE	Tnfaip8	TFIP8_MOUSE Tumor necrosis factor alpha-induced protein 8	4	8.59556	10.3117	11.2287	11.4755	9.45361	11.3521	1.20082
sp|Q8QZX5|LSM10_MOUSE	Lsm10	LSM10_MOUSE U7 snRNA-associated Sm-like protein LSm10	3	12.9357	12.9569	16.0197	15.0693	12.9463	15.5445	1.20069
sp|Q9CR16|PPID_MOUSE	Ppid	PPID_MOUSE Peptidyl-prolyl cis-trans isomerase D	40	11.553	11.0823	13.3106	13.8643	11.3176	13.5874	1.20056
sp|Q8VE09|TT39C_MOUSE	Ttc39c	TT39C_MOUSE Tetratricopeptide repeat protein 39C	4	10.6105	11.1953	13.4544	12.7205	10.9029	13.0875	1.20036
sp|P51807|DYLT1_MOUSE	Dynlt1	DYLT1_MOUSE Dynein light chain Tctex-type 1	2	11.9684	12.2685	14.6206	14.4652	12.1185	14.5429	1.20006
sp|Q9CYC6|DCP2_MOUSE	Dcp2	DCP2_MOUSE m7GpppN-mRNA hydrolase	7	7.8852	8.72071	9.92638	10.0005	8.30295	9.96344	1.19999
sp|Q62101|KPCD1_MOUSE	Prkd1	KPCD1_MOUSE Serine/threonine-protein kinase D1	12	11.4825	12.1715	14.354	14.0289	11.827	14.1915	1.19992
sp|P70121|ZHX1_MOUSE	Zhx1	ZHX1_MOUSE Zinc fingers and homeoboxes protein 1	3	12.0584	13.7056	15.7709	15.1354	12.882	15.4532	1.19959
sp|Q3U2S4|OTUD5_MOUSE	Otud5	OTUD5_MOUSE OTU domain-containing protein 5	11	8.23954	8.49387	9.52091	10.5495	8.36671	10.0352	1.19942
sp|P15806|TFE2_MOUSE	Tcf3	TFE2_MOUSE Transcription factor E2-alpha	4	13.1474	13.0786	14.8806	16.5605	13.113	15.7206	1.19885
sp|P17182|ENOA_MOUSE	Eno1	ENOA_MOUSE Alpha-enolase	135	11.3776	11.771	13.8715	13.879	11.5743	13.8752	1.1988
sp|P58660|CAR10_MOUSE	Card10	CAR10_MOUSE Caspase recruitment domain-containing protein 10	2	14.3621	13.5903	16.1005	17.4086	13.9762	16.7546	1.1988
sp|Q99LL5|PWP1_MOUSE	Pwp1	PWP1_MOUSE Periodic tryptophan protein 1 homolog	17	12.0134	11.4293	13.6628	14.4358	11.7213	14.0493	1.19861
sp|Q9JJZ2|TBA8_MOUSE	Tuba8	TBA8_MOUSE Tubulin alpha-8 chain	2	10.6447	11.3602	13.415	12.9601	11.0024	13.1875	1.1986
sp|Q6NS45|CCD66_MOUSE	Ccdc66	CCD66_MOUSE Coiled-coil domain-containing protein 66	2	12.6895	13.0519	15.5368	15.3128	12.8707	15.4248	1.19844
sp|Q8R1R3|STAR7_MOUSE	Stard7	STAR7_MOUSE StAR-related lipid transfer protein 7, mitochondrial	3	13.8264	13.0903	15.3255	16.9324	13.4583	16.1289	1.19844
sp|Q9Z1N2|ORC1_MOUSE	Orc1	ORC1_MOUSE Origin recognition complex subunit 1	10	10.7277	11.8629	14.2059	12.8639	11.2953	13.5349	1.19828
sp|Q99LS1|MMAD_MOUSE	Mmadhc	MMAD_MOUSE Methylmalonic aciduria and homocystinuria type D homolog, mitochondrial	3	9.97011	10.9939	12.082	13.0372	10.482	12.5596	1.1982
sp|Q8BGT7|SPF30_MOUSE	Smndc1	SPF30_MOUSE Survival of motor neuron-related-splicing factor 30	6	11.9093	10.7186	12.7235	14.3891	11.3139	13.5563	1.19819
sp|Q5SV80|MYO19_MOUSE	Myo19	MYO19_MOUSE Unconventional myosin-XIX	18	11.4203	11.5316	14.2915	13.2043	11.4759	13.7479	1.19798
sp|Q8CDN6|TXNL1_MOUSE	Txnl1	TXNL1_MOUSE Thioredoxin-like protein 1	26	11.3898	11.0611	13.1399	13.7467	11.2254	13.4433	1.19757
sp|Q8VCG9|RFXAP_MOUSE	Rfxap	RFXAP_MOUSE Regulatory factor X-associated protein	2	13.0851	11.0975	14.8102	14.1454	12.0913	14.4778	1.19737
sp|P70404|IDHG1_MOUSE	Idh3g	IDHG1_MOUSE Isocitrate dehydrogenase [NAD] subunit gamma 1, mitochondrial	14	11.9324	12.1382	14.0682	14.7505	12.0353	14.4093	1.19726
sp|Q9CQ75|NDUA2_MOUSE	Ndufa2	NDUA2_MOUSE NADH dehydrogenase [ubiquinone] 1 alpha subcomplex subunit 2	3	12.6492	11.9446	11.3352	18.1058	12.2969	14.7205	1.19709
sp|Q8K202|RPA49_MOUSE	Polr1e	RPA49_MOUSE DNA-directed RNA polymerase I subunit RPA49	10	12.0912	10.2498	14.1335	12.6045	11.1705	13.369	1.19681
tr|E9Q368|E9Q368_MOUSE	Gm17296	E9Q368_MOUSE Protein Gm17296	5	11.6647	11.4436	13.9241	13.73	11.5542	13.8271	1.19672
sp|Q80X41|VRK1_MOUSE	Vrk1	VRK1_MOUSE Serine/threonine-protein kinase VRK1	22	10.5239	10.9796	14.2191	11.514	10.7518	12.8665	1.19669
sp|O88736|DHB7_MOUSE	Hsd17b7	DHB7_MOUSE 3-keto-steroid reductase	5	12.0552	13.3151	15.2307	15.1209	12.6852	15.1758	1.19634
sp|Q6ZWX6|IF2A_MOUSE	Eif2s1	IF2A_MOUSE Eukaryotic translation initiation factor 2 subunit 1	34	10.7372	10.8715	13.2714	12.5784	10.8044	12.9249	1.19627
sp|Q922B1|MACD1_MOUSE	Macrod1	MACD1_MOUSE O-acetyl-ADP-ribose deacetylase MACROD1	4	12.7886	13.0757	15.0641	15.8648	12.9322	15.4644	1.19581
sp|Q9JJF9|SPP2A_MOUSE	Sppl2a	SPP2A_MOUSE Signal peptide peptidase-like 2A	10	9.06303	9.17382	10.3466	11.455	9.11843	10.9008	1.19547
sp|P70390|SHOX2_MOUSE	Shox2	SHOX2_MOUSE Short stature homeobox protein 2	2	12.0114	13.1972	14.6095	15.4999	12.6043	15.0547	1.19441
tr|E9Q624|E9Q624_MOUSE	Zfp644	E9Q624_MOUSE Protein Zfp644	15	12.4934	11.7687	14.8799	14.0977	12.131	14.4888	1.19436
sp|Q99L28|RLP24_MOUSE	Rsl24d1	RLP24_MOUSE Probable ribosome biogenesis protein RLP24	3	10.9073	9.23062	12.0587	11.9854	10.069	12.0221	1.19397
sp|Q9WU00|NRF1_MOUSE	Nrf1	NRF1_MOUSE Nuclear respiratory factor 1	5	11.9803	12.1841	13.7113	15.1391	12.0822	14.4252	1.19392
sp|Q9JMA2|TGT_MOUSE	Qtrt1	TGT_MOUSE Queuine tRNA-ribosyltransferase	9	11.6502	11.2838	13.8153	13.5648	11.467	13.6901	1.19387
sp|Q9CPV1|SKA1_MOUSE	Ska1	SKA1_MOUSE Spindle and kinetochore-associated protein 1	8	11.4121	11.9375	13.1653	14.7003	11.6748	13.9328	1.19341
sp|Q9CR25|DPH2_MOUSE	Dph2	DPH2_MOUSE Diphthamide biosynthesis protein 2	5	10.5359	11.5437	12.4126	13.9366	11.0398	13.1746	1.19337
sp|Q3U5F4|YRDC_MOUSE	Yrdc	YRDC_MOUSE YrdC domain-containing protein, mitochondrial	4	10.6093	10.2455	12.1391	12.7441	10.4274	12.4416	1.19316
sp|Q8CGF7|TCRG1_MOUSE	Tcerg1	TCRG1_MOUSE Transcription elongation regulator 1	38	11.8115	11.5762	13.7026	14.2011	11.6938	13.9518	1.19309
sp|P55096|ABCD3_MOUSE	Abcd3	ABCD3_MOUSE ATP-binding cassette sub-family D member 3	22	12.7782	12.5406	15.9407	14.2663	12.6594	15.1035	1.19307
tr|Q3U4S0|Q3U4S0_MOUSE	Pank2	Q3U4S0_MOUSE Pantothenate kinase 2 (Hallervorden-Spatz syndrome)	3	11.4615	12.5318	12.5929	16.0288	11.9966	14.3108	1.1929
sp|E9Q5F9|SETD2_MOUSE	Setd2	SETD2_MOUSE Histone-lysine N-methyltransferase SETD2	32	11.5177	11.5137	13.5249	13.9484	11.5157	13.7366	1.19286
sp|Q91YN9|BAG2_MOUSE	Bag2	BAG2_MOUSE BAG family molecular chaperone regulator 2	10	12.8271	11.9913	14.926	14.678	12.4092	14.802	1.19282
sp|Q9WUZ9|ENTP5_MOUSE	Entpd5	ENTP5_MOUSE Ectonucleoside triphosphate diphosphohydrolase 5	7	13.1626	12.8264	15.983	15.014	12.9945	15.4985	1.19269
sp|O08543|EFNA5_MOUSE	Efna5	EFNA5_MOUSE Ephrin-A5	2	13.4788	13.4904	14.7266	17.42	13.4846	16.0733	1.19197
sp|Q80Y14|GLRX5_MOUSE	Glrx5	GLRX5_MOUSE Glutaredoxin-related protein 5, mitochondrial	2	11.4605	11.861	11.2436	16.5547	11.6607	13.8991	1.19196
sp|Q8VBZ0|DHRSX_MOUSE	Dhrsx	DHRSX_MOUSE Dehydrogenase/reductase SDR family member on chromosome X homolog	5	11.7526	11.5294	14.0794	13.6717	11.641	13.8756	1.19196
sp|Q8BH58|TIPRL_MOUSE	Tiprl	TIPRL_MOUSE TIP41-like protein	15	11.248	12.1328	12.9751	14.8936	11.6904	13.9344	1.19194
tr|E9PX68|E9PX68_MOUSE	Slc4a1ap	E9PX68_MOUSE Protein Slc4a1ap	16	11.8383	11.495	13.5627	14.2469	11.6667	13.9048	1.19184
sp|P97789|XRN1_MOUSE	Xrn1	XRN1_MOUSE 5'-3' exoribonuclease 1	28	9.8751	10.6472	12.9647	11.4884	10.2612	12.2265	1.19154
sp|P58058|NADK_MOUSE	Nadk	NADK_MOUSE NAD kinase	7	11.3401	10.4708	13.1501	12.83	10.9055	12.9901	1.19115
sp|Q9D8V7|SC11C_MOUSE	Sec11c	SC11C_MOUSE Signal peptidase complex catalytic subunit SEC11C	4	10.8085	10.9574	13.5108	12.4151	10.883	12.9629	1.19112
tr|D3Z6Q3|D3Z6Q3_MOUSE	Foxp1	D3Z6Q3_MOUSE Forkhead box protein P1	3	12.0388	11.9599	13.708	14.873	11.9994	14.2905	1.19094
sp|Q8VEH5|EPMIP_MOUSE	Epm2aip1	EPMIP_MOUSE EPM2A-interacting protein 1	16	11.8066	13.7968	15.331	15.1599	12.8017	15.2454	1.19089
sp|Q6ZQB6|VIP2_MOUSE	Ppip5k2	VIP2_MOUSE Inositol hexakisphosphate and diphosphoinositol-pentakisphosphate kinase 2	13	11.5689	12.0611	13.68	14.4603	11.815	14.0701	1.19087
sp|Q640M1|UT14A_MOUSE	Utp14a	UT14A_MOUSE U3 small nucleolar RNA-associated protein 14 homolog A	14	11.3084	10.2804	12.8887	12.813	10.7944	12.8508	1.19051
sp|Q9CQP0|RM33_MOUSE	Mrpl33	RM33_MOUSE 39S ribosomal protein L33, mitochondrial	3	13.1982	12.5637	15.0991	15.5691	12.8809	15.3341	1.19045
sp|Q9ERN0|SCAM2_MOUSE	Scamp2	SCAM2_MOUSE Secretory carrier-associated membrane protein 2	2	11.622	11.5021	13.2489	14.2783	11.562	13.7636	1.19041
sp|Q7TPV4|MBB1A_MOUSE	Mybbp1a	MBB1A_MOUSE Myb-binding protein 1A	75	10.9444	10.0728	13.6093	11.4096	10.5086	12.5095	1.1904
sp|Q9CUX1|P52K_MOUSE	Prkrir	P52K_MOUSE 52 kDa repressor of the inhibitor of the protein kinase	5	11.6223	11.8311	14.1925	13.718	11.7267	13.9552	1.19004
sp|Q922D8|C1TC_MOUSE	Mthfd1	C1TC_MOUSE C-1-tetrahydrofolate synthase, cytoplasmic	60	11.4151	12.2592	13.9742	14.1926	11.8372	14.0834	1.18976
sp|Q9JIF7|COPB_MOUSE	Copb1	COPB_MOUSE Coatomer subunit beta	68	11.0992	11.7667	14.3507	12.8524	11.433	13.6015	1.18968
sp|P56213|ALR_MOUSE	Gfer	ALR_MOUSE FAD-linked sulfhydryl oxidase ALR	5	11.8799	9.93261	13.1567	12.7895	10.9063	12.9731	1.18951
sp|Q8BU31|RAP2C_MOUSE	Rap2c	RAP2C_MOUSE Ras-related protein Rap-2c	2	10.3328	10.7223	12.2732	12.7698	10.5276	12.5215	1.1894
sp|P05132|KAPCA_MOUSE	Prkaca	KAPCA_MOUSE cAMP-dependent protein kinase catalytic subunit alpha	18	11.8745	12.7804	14.5167	14.8033	12.3275	14.66	1.18921
sp|Q8R2R6|MTG1_MOUSE	Mtg1	MTG1_MOUSE Mitochondrial ribosome-associated GTPase 1	4	13.6987	11.8802	13.6189	16.7994	12.7894	15.2092	1.1892
sp|Q8BSK8|KS6B1_MOUSE	Rps6kb1	KS6B1_MOUSE Ribosomal protein S6 kinase beta-1	5	12.527	13.2736	15.4823	15.198	12.9003	15.3402	1.18913
sp|O70201|BIRC5_MOUSE	Birc5	BIRC5_MOUSE Baculoviral IAP repeat-containing protein 5	2	13.2381	12.2808	14.1843	16.1575	12.7594	15.1709	1.18899
sp|Q9CQ79|TXND9_MOUSE	Txndc9	TXND9_MOUSE Thioredoxin domain-containing protein 9	10	10.9895	11.1157	13.2593	13.0221	11.0526	13.1407	1.18892
sp|Q8K1L2|SPIN4_MOUSE	Spin4	SPIN4_MOUSE Spindlin-4	3	12.1118	11.5188	14.1512	13.9436	11.8153	14.0474	1.18892
sp|Q8R527|RHOQ_MOUSE	Rhoq	RHOQ_MOUSE Rho-related GTP-binding protein RhoQ	3	13.1646	12.3363	15.1399	15.1732	12.7504	15.1565	1.18871
sp|Q9Z0H1|WDR46_MOUSE	Wdr46	WDR46_MOUSE WD repeat-containing protein 46	24	10.6592	10.0353	13.407	11.1875	10.3473	12.2973	1.18845
sp|P54279|PMS2_MOUSE	Pms2	PMS2_MOUSE Mismatch repair endonuclease PMS2	9	11.9258	13.1021	14.8824	14.8614	12.5139	14.8719	1.18843
sp|Q9Z0H7|BCL10_MOUSE	Bcl10	BCL10_MOUSE B-cell lymphoma/leukemia 10	7	10.9829	10.9609	12.1742	13.9038	10.9719	13.039	1.1884
sp|Q923D5|WBP11_MOUSE	Wbp11	WBP11_MOUSE WW domain-binding protein 11	12	12.5792	9.65726	12.7333	13.6873	11.1182	13.2103	1.18817
sp|A2AQ07|TBB1_MOUSE	Tubb1	TBB1_MOUSE Tubulin beta-1 chain	25	12.0406	10.9616	13.0022	14.3144	11.5011	13.6583	1.18757
tr|F8WGQ9|F8WGQ9_MOUSE	Kctd10	F8WGQ9_MOUSE BTB/POZ domain-containing adapter for CUL3-mediated RhoA degradation protein 3	8	12.7732	12.4587	13.8962	16.0653	12.616	14.9807	1.18744
sp|Q9QX96|SALL2_MOUSE	Sall2	SALL2_MOUSE Sal-like protein 2	2	14.0556	12.7829	15.1162	16.7512	13.4192	15.9337	1.18738
sp|Q8VC34|RPAP2_MOUSE	Rpap2	RPAP2_MOUSE Putative RNA polymerase II subunit B1 CTD phosphatase Rpap2	5	11.2175	10.9108	13.4805	12.7864	11.0641	13.1334	1.18703
sp|Q6P9Q6|FKB15_MOUSE	Fkbp15	FKB15_MOUSE FK506-binding protein 15	26	11.3015	11.9932	12.8096	14.8417	11.6474	13.8257	1.18702
sp|Q05A62|DNAL1_MOUSE	Dnal1	DNAL1_MOUSE Dynein light chain 1, axonemal	4	12.7319	13.5298	15.2282	15.9449	13.1309	15.5865	1.18702
sp|Q8K1N4|SPAS2_MOUSE	Spats2	SPAS2_MOUSE Spermatogenesis-associated serine-rich protein 2	15	11.7023	12.0522	13.8803	14.3143	11.8773	14.0973	1.18692
sp|Q91YK0|LRC49_MOUSE	Lrrc49	LRC49_MOUSE Leucine-rich repeat-containing protein 49	5	12.1487	13.8422	15.3197	15.5194	12.9954	15.4196	1.18654
sp|Q8BXL7|ARFRP_MOUSE	Arfrp1	ARFRP_MOUSE ADP-ribosylation factor-related protein 1	3	11.7315	10.9954	12.9898	13.9746	11.3634	13.4822	1.18645
tr|Q9D1M1|Q9D1M1_MOUSE	Polr1d	Q9D1M1_MOUSE DNA-directed RNA polymerases I and III subunit RPAC2	4	12.0897	12.0281	14.506	14.1084	12.0589	14.3072	1.18644
sp|P46938|YAP1_MOUSE	Yap1	YAP1_MOUSE Yorkie homolog	16	11.9936	9.84615	12.9224	12.9868	10.9199	12.9546	1.18633
sp|Q9Z2D1|MTMR2_MOUSE	Mtmr2	MTMR2_MOUSE Myotubularin-related protein 2	14	11.4147	12.2109	14.1175	13.91	11.8128	14.0137	1.18632
tr|Q3TJB1|Q3TJB1_MOUSE	Zmym1	Q3TJB1_MOUSE Protein Zmym1	9	11.9612	12.7778	15.038	14.3102	12.3695	14.6741	1.18631
sp|O08901|BUB1_MOUSE	Bub1	BUB1_MOUSE Mitotic checkpoint serine/threonine-protein kinase BUB1	8	11.6316	11.0581	13.7327	13.1835	11.3449	13.4581	1.18627
sp|Q5NCQ5|DPH1_MOUSE	Dph1	DPH1_MOUSE Diphthamide biosynthesis protein 1	4	10.4618	11.4234	12.8088	13.1526	10.9426	12.9807	1.18626
sp|Q925E7|2ABD_MOUSE	Ppp2r2d	2ABD_MOUSE Serine/threonine-protein phosphatase 2A 55 kDa regulatory subunit B delta isoform	4	11.9258	12.2774	14.0333	14.6747	12.1016	14.354	1.18613
sp|E9PZQ0|RYR1_MOUSE	Ryr1	RYR1_MOUSE Ryanodine receptor 1	3	11.652	12.2481	13.0455	15.3024	11.95	14.174	1.1861
sp|O08547|SC22B_MOUSE	Sec22b	SC22B_MOUSE Vesicle-trafficking protein SEC22b	24	11.5869	12.0544	13.8745	14.1657	11.8206	14.0201	1.18607
sp|Q6NZA9|TAF9B_MOUSE	Taf9b	TAF9B_MOUSE Transcription initiation factor TFIID subunit 9B	5	12.5747	12.5373	14.2107	15.5733	12.556	14.892	1.18605
sp|Q3V3R1|C1TM_MOUSE	Mthfd1l	C1TM_MOUSE Monofunctional C1-tetrahydrofolate synthase, mitochondrial	57	11.6002	11.5162	13.1364	14.2738	11.5582	13.7051	1.18575
sp|Q9ESX5|DKC1_MOUSE	Dkc1	DKC1_MOUSE H/ACA ribonucleoprotein complex subunit 4	19	12.3631	10.1124	14.1959	12.4531	11.2378	13.3245	1.18569
sp|Q99LX0|PARK7_MOUSE	Park7	PARK7_MOUSE Protein DJ-1	24	11.3215	11.89	13.5323	13.9881	11.6058	13.7602	1.18564
tr|G5E896|G5E896_MOUSE	Edc4	G5E896_MOUSE Enhancer of mRNA decapping 4, isoform CRA_b	2	11.8976	11.5922	13.7306	14.1171	11.7449	13.9239	1.18552
sp|Q8K2B0|SC65_MOUSE	Leprel4	SC65_MOUSE Synaptonemal complex protein SC65	8	12.6268	13.0677	15.3617	15.0988	12.8473	15.2302	1.18548
sp|Q8N7N5|DCAF8_MOUSE	Dcaf8	DCAF8_MOUSE DDB1- and CUL4-associated factor 8	12	12.3537	12.9935	14.9581	15.0893	12.6736	15.0237	1.18543
sp|Q8BPM2|M4K5_MOUSE	Map4k5	M4K5_MOUSE Mitogen-activated protein kinase kinase kinase kinase 5	22	11.2608	12.4547	14.5256	13.5867	11.8577	14.0562	1.1854
sp|Q9ESC8|AFF4_MOUSE	Aff4	AFF4_MOUSE AF4/FMR2 family member 4	7	13.1331	13.2184	15.6702	15.5592	13.1758	15.6147	1.18511
sp|Q8CH77|NAV1_MOUSE	Nav1	NAV1_MOUSE Neuron navigator 1	6	11.2379	11.8175	13.3981	13.9236	11.5277	13.6608	1.18504
sp|Q9D0C4|TRM5_MOUSE	Trmt5	TRM5_MOUSE tRNA (guanine(37)-N1)-methyltransferase	16	10.7995	11.7474	13.0377	13.6806	11.2734	13.3591	1.18501
sp|Q9ER72|SYCC_MOUSE	Cars	SYCC_MOUSE Cysteine--tRNA ligase, cytoplasmic	56	10.2998	10.5669	12.7682	11.9547	10.4334	12.3614	1.1848
sp|Q99LE3|LYSM3_MOUSE	Lysmd3	LYSM3_MOUSE LysM and putative peptidoglycan-binding domain-containing protein 3	2	12.616	11.0005	14.6026	13.3738	11.8083	13.9882	1.18461
sp|Q8CH18|CCAR1_MOUSE	Ccar1	CCAR1_MOUSE Cell division cycle and apoptosis regulator protein 1	31	11.7319	12.0521	14.4433	13.7287	11.892	14.086	1.18449
sp|Q8VCY6|UTP6_MOUSE	Utp6	UTP6_MOUSE U3 small nucleolar RNA-associated protein 6 homolog	18	11.1671	10.1423	13.3	11.9392	10.6547	12.6196	1.18442
sp|O35071|KIF1C_MOUSE	Kif1c	KIF1C_MOUSE Kinesin-like protein KIF1C	26	12.0857	12.4549	14.5322	14.53	12.2703	14.5311	1.18425
sp|Q9DB42|ZN593_MOUSE	Znf593	ZN593_MOUSE Zinc finger protein 593	5	10.817	10.0152	12.3687	12.3014	10.4161	12.335	1.18423
sp|Q6ZPS6|AKIB1_MOUSE	Ankib1	AKIB1_MOUSE Ankyrin repeat and IBR domain-containing protein 1	11	11.186	11.0346	13.2381	13.0737	11.1103	13.1559	1.18412
sp|Q8C115|PKHH2_MOUSE	Plekhh2	PKHH2_MOUSE Pleckstrin homology domain-containing family H member 2	9	12.0875	12.8823	14.7944	14.7694	12.4849	14.7819	1.18398
sp|Q9CQW9|IFM3_MOUSE	Ifitm3	IFM3_MOUSE Interferon-induced transmembrane protein 3	16	5.38807	6.43846	7.29918	6.70164	5.91327	7.00041	1.18385
sp|Q9JLM8|DCLK1_MOUSE	Dclk1	DCLK1_MOUSE Serine/threonine-protein kinase DCLK1	20	12.6487	12.4689	14.5527	15.1819	12.5588	14.8673	1.18382
sp|Q8K3C3|LZIC_MOUSE	Lzic	LZIC_MOUSE Protein LZIC	8	11.8468	12.4545	13.9219	14.8458	12.1507	14.3839	1.18379
sp|Q99J93|IFM2_MOUSE	Ifitm2	IFM2_MOUSE Interferon-induced transmembrane protein 2	10	7.35632	8.29276	9.37256	9.15062	7.82454	9.26159	1.18366
sp|Q63918|SDPR_MOUSE	Sdpr	SDPR_MOUSE Serum deprivation-response protein	18	12.1752	11.585	14.2496	13.8731	11.8801	14.0614	1.18361
sp|P47963|RL13_MOUSE	Rpl13	RL13_MOUSE 60S ribosomal protein L13	26	11.174	11.207	12.6163	13.8654	11.1905	13.2408	1.18322
sp|Q8BK64|AHSA1_MOUSE	Ahsa1	AHSA1_MOUSE Activator of 90 kDa heat shock protein ATPase homolog 1	21	10.856	11.2574	12.8408	13.3206	11.0567	13.0807	1.18306
sp|B1AQJ2|UBP36_MOUSE	Usp36	UBP36_MOUSE Ubiquitin carboxyl-terminal hydrolase 36	14	10.8034	10.0732	13.1273	11.5645	10.4383	12.3459	1.18275
sp|O55029|COPB2_MOUSE	Copb2	COPB2_MOUSE Coatomer subunit beta'	59	11.1185	11.4979	13.8328	12.9114	11.3082	13.3721	1.18251
sp|Q8CA72|GAN_MOUSE	Gan	GAN_MOUSE Gigaxonin	5	12.2449	12.5704	15.3536	13.9902	12.4077	14.6719	1.18249
sp|Q61074|PPM1G_MOUSE	Ppm1g	PPM1G_MOUSE Protein phosphatase 1G	21	10.7259	10.6534	12.1046	13.1756	10.6897	12.6401	1.18246
sp|Q8CG64|FKRP_MOUSE	Fkrp	FKRP_MOUSE Fukutin-related protein	2	12.2985	10.7405	13.8571	13.3837	11.5195	13.6204	1.18238
sp|Q64430|ATP7A_MOUSE	Atp7a	ATP7A_MOUSE Copper-transporting ATPase 1	18	12.1958	11.7591	14.7118	13.6104	11.9775	14.1611	1.18231
sp|Q8BFR1|ZCCHL_MOUSE	Zc3hav1l	ZCCHL_MOUSE Zinc finger CCCH-type antiviral protein 1-like	2	13.9897	14.9929	17.5736	16.6919	14.4913	17.1327	1.18227
sp|Q9DAW9|CNN3_MOUSE	Cnn3	CNN3_MOUSE Calponin-3	22	12.3033	12.2161	14.0501	14.9382	12.2597	14.4941	1.18226
sp|P61255|RL26_MOUSE	Rpl26	RL26_MOUSE 60S ribosomal protein L26	23	11.4844	10.7485	12.92	13.3647	11.1165	13.1423	1.18224
sp|P51881|ADT2_MOUSE	Slc25a5	ADT2_MOUSE ADP/ATP translocase 2	15	11.717	10.9828	13.1014	13.7299	11.3499	13.4156	1.182
sp|Q6DFW4|NOP58_MOUSE	Nop58	NOP58_MOUSE Nucleolar protein 58	28	11.8273	9.92547	13.8836	11.8258	10.8764	12.8547	1.1819
sp|P35123|UBP4_MOUSE	Usp4	UBP4_MOUSE Ubiquitin carboxyl-terminal hydrolase 4	36	10.9619	11.2839	13.4778	12.8131	11.1229	13.1454	1.18183
sp|Q5SW75|SSH2_MOUSE	Ssh2	SSH2_MOUSE Protein phosphatase Slingshot homolog 2	2	12.2687	12.5157	13.9084	15.3809	12.3922	14.6446	1.18176
sp|Q8R1S0|COQ6_MOUSE	Coq6	COQ6_MOUSE Ubiquinone biosynthesis monooxygenase COQ6	5	11.3105	11.4832	12.7753	14.1612	11.3968	13.4683	1.18175
sp|P97496|SMRC1_MOUSE	Smarcc1	SMRC1_MOUSE SWI/SNF complex subunit SMARCC1	41	11.4538	11.1063	13.3463	13.3128	11.28	13.3295	1.18169
tr|F8VPQ2|F8VPQ2_MOUSE	Arid4a	F8VPQ2_MOUSE Protein Arid4a	7	12.2544	12.6948	14.4999	14.9802	12.4746	14.7401	1.1816
sp|Q61081|CDC37_MOUSE	Cdc37	CDC37_MOUSE Hsp90 co-chaperone Cdc37	19	11.81	10.5057	12.9098	13.4482	11.1578	13.179	1.18114
sp|Q9CQ88|TSN31_MOUSE	Tspan31	TSN31_MOUSE Tetraspanin-31	5	10.0868	9.85545	12.4498	11.0992	9.97111	11.7745	1.18086
sp|Q9CZW4|ACSL3_MOUSE	Acsl3	ACSL3_MOUSE Long-chain-fatty-acid--CoA ligase 3	20	11.8966	12.6764	14.6824	14.332	12.2865	14.5072	1.18075
sp|Q8BH48|UBAP1_MOUSE	Ubap1	UBAP1_MOUSE Ubiquitin-associated protein 1	7	11.1046	11.6773	12.9638	13.9354	11.391	13.4496	1.18072
sp|Q6PAC3|DCA13_MOUSE	Dcaf13	DCA13_MOUSE DDB1- and CUL4-associated factor 13	17	10.8981	9.84422	12.8349	11.6545	10.3711	12.2447	1.18065
sp|Q8BHA3|DTD2_MOUSE	Dtd2	DTD2_MOUSE Probable D-tyrosyl-tRNA(Tyr) deacylase 2	4	11.4297	12.9847	13.8864	14.9383	12.2072	14.4123	1.18064
sp|Q9CR47|NSA2_MOUSE	Nsa2	NSA2_MOUSE Ribosome biogenesis protein NSA2 homolog	14	10.0275	9.31114	11.6232	11.2074	9.66931	11.4153	1.18057
tr|D3Z687|D3Z687_MOUSE	0610010K14Rik	D3Z687_MOUSE Protein 0610010K14Rik	10	11.9674	12.0295	13.8015	14.5262	11.9984	14.1639	1.18047
sp|Q9WV95|PHLA3_MOUSE	Phlda3	PHLA3_MOUSE Pleckstrin homology-like domain family A member 3	3	11.6325	11.397	13.8549	13.3272	11.5148	13.591	1.18031
sp|P50247|SAHH_MOUSE	Ahcy	SAHH_MOUSE Adenosylhomocysteinase	48	11.31	11.8041	13.0981	14.1822	11.5571	13.6402	1.18024
sp|P43275|H11_MOUSE	Hist1h1a	H11_MOUSE Histone H1.1	11	16.3538	5.53553	14.3429	11.4888	10.9447	12.9158	1.1801
sp|Q8CE90|MP2K7_MOUSE	Map2k7	MP2K7_MOUSE Dual specificity mitogen-activated protein kinase kinase 7	11	12.2802	11.7939	15.3766	13.0306	12.0371	14.2036	1.17999
sp|Q9CRA5|GOLP3_MOUSE	Golph3	GOLP3_MOUSE Golgi phosphoprotein 3	9	12.2541	11.8474	13.5117	14.9264	12.0507	14.219	1.17993
tr|Q8BK35|Q8BK35_MOUSE	Gltscr2	Q8BK35_MOUSE MCG2065, isoform CRA_c	9	9.61304	8.79492	11.4769	10.2349	9.20398	10.8559	1.17948
sp|Q6A051|ATRN1_MOUSE	Atrnl1	ATRN1_MOUSE Attractin-like protein 1	12	13.2907	13.8066	15.0977	16.8612	13.5486	15.9795	1.17942
sp|Q8C167|PPCEL_MOUSE	Prepl	PPCEL_MOUSE Prolyl endopeptidase-like	16	12.5649	12.6996	14.6524	15.1414	12.6322	14.8969	1.17928
sp|Q03366|CCL7_MOUSE	Ccl7	CCL7_MOUSE C-C motif chemokine 7	2	2.38049	1.89345	2.80675	2.23117	2.13697	2.51896	1.17875
sp|Q62074|KPCI_MOUSE	Prkci	KPCI_MOUSE Protein kinase C iota type	7	10.8271	11.6956	13.4692	13.0775	11.2614	13.2733	1.17866
sp|O54692|ZW10_MOUSE	Zw10	ZW10_MOUSE Centromere/kinetochore protein zw10 homolog	34	11.8384	12.7279	14.7191	14.2308	12.2831	14.475	1.17844
sp|Q61846|MELK_MOUSE	Melk	MELK_MOUSE Maternal embryonic leucine zipper kinase	18	11.6751	12.2634	14.6993	13.5102	11.9693	14.1048	1.17842
sp|Q8K4Q8|COL12_MOUSE	Colec12	COL12_MOUSE Collectin-12	29	10.825	11.4746	12.9111	13.3602	11.1498	13.1356	1.1781
sp|Q8VDJ3|VIGLN_MOUSE	Hdlbp	VIGLN_MOUSE Vigilin	94	10.8915	11.9511	13.8219	13.0872	11.4213	13.4546	1.17802
sp|P97364|SPS2_MOUSE	Sephs2	SPS2_MOUSE Selenide, water dikinase 2	4	11.6346	11.8867	13.3519	14.3493	11.7607	13.8506	1.1777
sp|Q8R5F7|IFIH1_MOUSE	Ifih1	IFIH1_MOUSE Interferon-induced helicase C domain-containing protein 1	39	1.60647	2.06395	2.3469	1.97529	1.83521	2.1611	1.17757
sp|B1AUE5|PEX10_MOUSE	Pex10	PEX10_MOUSE Peroxisome biogenesis factor 10	2	12.3691	12.0499	14.33	14.4205	12.2095	14.3752	1.17738
sp|Q7TT50|MRCKB_MOUSE	Cdc42bpb	MRCKB_MOUSE Serine/threonine-protein kinase MRCK beta	29	11.2168	11.738	13.9465	13.0784	11.4774	13.5124	1.17731
sp|Q9CRB2|NHP2_MOUSE	Nhp2	NHP2_MOUSE H/ACA ribonucleoprotein complex subunit 2	4	12.1785	10.9293	13.6203	13.5805	11.5539	13.6004	1.17713
sp|Q8CI32|BAG5_MOUSE	Bag5	BAG5_MOUSE BAG family molecular chaperone regulator 5	3	11.5402	12.8054	14.8033	13.8532	12.1728	14.3282	1.17707
sp|Q8BP78|F10C1_MOUSE	Fra10ac1	F10C1_MOUSE Protein FRA10AC1 homolog	6	10.9143	13.0164	13.5484	14.6196	11.9653	14.084	1.17707
sp|Q9CWE0|MFR1L_MOUSE	Mtfr1l	MFR1L_MOUSE Mitochondrial fission regulator 1-like	5	12.51	12.055	13.7093	15.2038	12.2825	14.4565	1.177
tr|E9PVN6|E9PVN6_MOUSE	Gm20498	E9PVN6_MOUSE Protein Gm20498	8	12.1215	11.1062	13.2964	14.038	11.6139	13.6672	1.1768
sp|Q3UGC7|EI3JA_MOUSE	Eif3j1	EI3JA_MOUSE Eukaryotic translation initiation factor 3 subunit J-A	13	12.0431	10.3236	12.2557	14.0645	11.1834	13.1601	1.17676
sp|O35177|CASL_MOUSE	Nedd9	CASL_MOUSE Enhancer of filamentation 1	3	13.2468	12.703	17.1102	13.4206	12.9749	15.2654	1.17654
sp|P42208|SEPT2_MOUSE	42980	SEPT2_MOUSE Septin-2	32	11.4965	11.8088	13.5746	13.8444	11.6527	13.7095	1.17651
sp|P51949|MAT1_MOUSE	Mnat1	MAT1_MOUSE CDK-activating kinase assembly factor MAT1	7	12.2116	12.2119	14.4458	14.2884	12.2118	14.3671	1.17649
sp|Q9CS74|SGT1_MOUSE	Ecd	SGT1_MOUSE Protein SGT1 homolog	8	11.653	11.9406	13.4325	14.3238	11.7968	13.8781	1.17644
sp|Q922S8|KIF2C_MOUSE	Kif2c	KIF2C_MOUSE Kinesin-like protein KIF2C	27	13.4756	11.8077	15.6167	14.1274	12.6417	14.872	1.17643
sp|Q80YR7|CLSPN_MOUSE	Clspn	CLSPN_MOUSE Claspin	3	14.1105	11.6874	15.066	15.2816	12.8989	15.1738	1.17636
sp|P63005|LIS1_MOUSE	Pafah1b1	LIS1_MOUSE Platelet-activating factor acetylhydrolase IB subunit alpha	26	11.6033	12.2927	14.2051	13.8992	11.948	14.0521	1.17611
sp|Q91XB7|YIF1A_MOUSE	Yif1a	YIF1A_MOUSE Protein YIF1A	2	10.6431	12.5137	14.5425	12.6923	11.5784	13.6174	1.1761
sp|Q9QZM0|UBQL2_MOUSE	Ubqln2	UBQL2_MOUSE Ubiquilin-2	9	12.3109	12.9923	13.6574	16.1009	12.6516	14.8791	1.17607
sp|Q8VI75|IPO4_MOUSE	Ipo4	IPO4_MOUSE Importin-4	37	11.1784	11.0209	13.2146	12.8915	11.0997	13.053	1.17599
sp|Q8VDG7|PAFA2_MOUSE	Pafah2	PAFA2_MOUSE Platelet-activating factor acetylhydrolase 2, cytoplasmic	6	13.2559	14.0829	16.2245	15.9249	13.6694	16.0747	1.17596
sp|Q80YT7-2|MYOME_MOUSE	Pde4dip	MYOME_MOUSE Isoform 2 of Myomegalin	9	12.8436	13.0272	13.9803	16.4425	12.9354	15.2114	1.17595
tr|Q8CEJ2|Q8CEJ2_MOUSE	Uxt	Q8CEJ2_MOUSE MCG117705, isoform CRA_a	3	11.1871	11.8258	13.658	13.4033	11.5064	13.5307	1.17592
sp|Q78WZ7|RPA43_MOUSE	Twistnb	RPA43_MOUSE DNA-directed RNA polymerase I subunit RPA43	2	12.113	10.6449	13.7811	12.9764	11.3789	13.3788	1.17575
sp|Q8BHT7|RGP1_MOUSE	Rgp1	RGP1_MOUSE Retrograde Golgi transport protein RGP1 homolog	4	11.6588	12.449	13.578	14.7666	12.0539	14.1723	1.17574
sp|Q8CIG9|FBXL8_MOUSE	Fbxl8	FBXL8_MOUSE F-box/LRR-repeat protein 8	2	14.4848	11.4803	16.1132	14.4115	12.9825	15.2623	1.17561
sp|Q5EBG8|CA050_MOUSE		CA050_MOUSE Uncharacterized protein C1orf50 homolog	2	15.9471	9.22392	16.8222	12.768	12.5855	14.7951	1.17557
sp|Q7TN37|TRPM4_MOUSE	Trpm4	TRPM4_MOUSE Transient receptor potential cation channel subfamily M member 4	10	12.2524	13.3641	14.6997	15.4113	12.8083	15.0555	1.17545
sp|A1A5B6|TBC25_MOUSE	Tbc1d25	TBC25_MOUSE TBC1 domain family member 25	8	12.2033	11.5891	13.5078	14.4577	11.8962	13.9828	1.1754
sp|Q3UJ81|NEPR1_MOUSE	Cnep1r1	NEPR1_MOUSE Nuclear envelope phosphatase-regulatory subunit 1	3	11.8678	10.6148	13.3172	13.1079	11.2413	13.2126	1.17536
sp|O35143|ATIF1_MOUSE	Atpif1	ATIF1_MOUSE ATPase inhibitor, mitochondrial	2	12.7446	12.4513	15.353	14.2608	12.598	14.8069	1.17534
sp|Q69ZJ7|RIC1_MOUSE	Kiaa1432	RIC1_MOUSE Protein RIC1 homolog	8	11.4814	12.2975	14.1337	13.8116	11.8894	13.9727	1.17522
sp|Q922Q2|RIOK1_MOUSE	Riok1	RIOK1_MOUSE Serine/threonine-protein kinase RIO1	14	10.6727	10.5461	12.6178	12.3175	10.6094	12.4676	1.17515
sp|Q60767|LY75_MOUSE	Ly75	LY75_MOUSE Lymphocyte antigen 75	26	10.9561	11.513	13.1708	13.2304	11.2346	13.2006	1.175
sp|Q0KL02|TRIO_MOUSE	Trio	TRIO_MOUSE Triple functional domain protein	45	11.3964	11.7372	14.0314	13.1485	11.5668	13.5899	1.17491
sp|Q9Z207|DIAP3_MOUSE	Diaph3	DIAP3_MOUSE Protein diaphanous homolog 3	28	12.0256	12.5462	15.5321	13.3355	12.2859	14.4338	1.17483
sp|P39087|GRIK2_MOUSE	Grik2	GRIK2_MOUSE Glutamate receptor ionotropic, kainate 2	2	10.4378	11.8196	12.2025	13.9401	11.1287	13.0713	1.17455
sp|O35317|PBX3_MOUSE	Pbx3	PBX3_MOUSE Pre-B-cell leukemia transcription factor 3	4	12.2502	12.6616	14.3056	14.9484	12.4559	14.627	1.17431
sp|Q80YS6|AFAP1_MOUSE	Afap1	AFAP1_MOUSE Actin filament-associated protein 1	14	12.2558	12.8501	15.2968	14.1847	12.5529	14.7408	1.17429
sp|Q8BGR9|UBCP1_MOUSE	Ublcp1	UBCP1_MOUSE Ubiquitin-like domain-containing CTD phosphatase 1	10	11.1316	11.1616	13.3581	12.8189	11.1466	13.0885	1.17421
sp|P98063|BMP1_MOUSE	Bmp1	BMP1_MOUSE Bone morphogenetic protein 1	12	13.9501	13.291	16.3786	15.6074	13.6206	15.993	1.17418
tr|E9Q4Q2|E9Q4Q2_MOUSE	Sf1	E9Q4Q2_MOUSE Splicing factor 1	32	11.1166	11.854	13.0797	13.8881	11.4853	13.4839	1.17401
sp|P30416|FKBP4_MOUSE	Fkbp4	FKBP4_MOUSE Peptidyl-prolyl cis-trans isomerase FKBP4	46	11.8851	11.1716	13.2008	13.8645	11.5283	13.5326	1.17386
sp|Q6P3Y5|Z280C_MOUSE	Znf280c	Z280C_MOUSE Zinc finger protein 280C	8	12.4715	10.7286	13.7287	13.4938	11.6001	13.6112	1.17338
sp|Q9JJZ4|UB2J1_MOUSE	Ube2j1	UB2J1_MOUSE Ubiquitin-conjugating enzyme E2 J1	8	10.7429	10.6685	12.5749	12.5438	10.7057	12.5593	1.17315
sp|Q9Z1K6|ARI2_MOUSE	Arih2	ARI2_MOUSE E3 ubiquitin-protein ligase ARIH2	8	10.6361	11.7207	13.0041	13.2227	11.1784	13.1134	1.1731
sp|Q9R0Q4|MO4L2_MOUSE	Morf4l2	MO4L2_MOUSE Mortality factor 4-like protein 2	10	10.8524	12.2561	13.9784	13.1267	11.5542	13.5526	1.17295
sp|P70365|NCOA1_MOUSE	Ncoa1	NCOA1_MOUSE Nuclear receptor coactivator 1	2	12.0611	11.3936	13.6741	13.8364	11.7274	13.7553	1.17292
sp|O88874|CCNK_MOUSE	Ccnk	CCNK_MOUSE Cyclin-K	7	12.9911	9.01264	13.006	12.8021	11.0019	12.9041	1.1729
tr|S4R1W1|S4R1W1_MOUSE	Gm3839	S4R1W1_MOUSE Uncharacterized protein	2	11.4665	12.2031	14.4799	13.2759	11.8348	13.8779	1.17264
sp|P98195|ATP9B_MOUSE	Atp9b	ATP9B_MOUSE Probable phospholipid-transporting ATPase IIB	13	10.8851	11.8989	13.5242	13.1928	11.392	13.3585	1.17262
sp|P26039|TLN1_MOUSE	Tln1	TLN1_MOUSE Talin-1	185	11.256	11.9981	13.4993	13.7679	11.6271	13.6336	1.17257
sp|Q8VCE2|GPN1_MOUSE	Gpn1	GPN1_MOUSE GPN-loop GTPase 1	3	12.624	11.8069	14.3577	14.2862	12.2155	14.3219	1.17244
sp|Q8BXJ2|TREF1_MOUSE	Trerf1	TREF1_MOUSE Transcriptional-regulating factor 1	2	12.797	12.7323	15.1271	14.8025	12.7647	14.9648	1.17236
sp|Q9D1M4|MCA3_MOUSE	Eef1e1	MCA3_MOUSE Eukaryotic translation elongation factor 1 epsilon-1	15	11.5975	11.2523	13.844	12.9414	11.4249	13.3927	1.17224
sp|Q8K2D3|EDC3_MOUSE	Edc3	EDC3_MOUSE Enhancer of mRNA-decapping protein 3	14	11.2774	11.4843	12.7845	13.8972	11.3809	13.3408	1.17222
sp|Q9WUF3|C8AP2_MOUSE	Casp8ap2	C8AP2_MOUSE CASP8-associated protein 2	2	11.9631	11.4486	13.994	13.4461	11.7059	13.7201	1.17207
sp|Q5U464|ASAP3_MOUSE	Asap3	ASAP3_MOUSE Arf-GAP with SH3 domain, ANK repeat and PH domain-containing protein 3	2	7.18528	8.37591	8.49868	9.73869	7.7806	9.11869	1.17198
sp|P36552|HEM6_MOUSE	Cpox	HEM6_MOUSE Oxygen-dependent coproporphyrinogen-III oxidase, mitochondrial	17	11.7399	10.9899	13.0872	13.5498	11.3649	13.3185	1.17189
tr|D3Z482|D3Z482_MOUSE	Ankrd26	D3Z482_MOUSE Ankyrin repeat domain-containing protein 26	7	13.5229	11.8824	13.8785	15.8914	12.7027	14.885	1.1718
sp|Q9WV70|NOC2L_MOUSE	Noc2l	NOC2L_MOUSE Nucleolar complex protein 2 homolog	14	11.3906	10.1574	13.3524	11.893	10.774	12.6227	1.17159
sp|Q9WUK2|IF4H_MOUSE	Eif4h	IF4H_MOUSE Eukaryotic translation initiation factor 4H	13	11.8072	11.045	13.3727	13.4001	11.4261	13.3864	1.17157
sp|Q569L8|CENPJ_MOUSE	Cenpj	CENPJ_MOUSE Centromere protein J	8	10.5614	9.82368	11.8849	11.9924	10.1925	11.9387	1.17131
sp|O70445|BARD1_MOUSE	Bard1	BARD1_MOUSE BRCA1-associated RING domain protein 1	6	10.3773	9.97736	12.0912	11.7504	10.1773	11.9208	1.17131
sp|Q08288|LYAR_MOUSE	Lyar	LYAR_MOUSE Cell growth-regulating nucleolar protein	18	11.5597	10.0299	13.2972	11.9728	10.7948	12.635	1.17047
sp|Q9D8V0|HM13_MOUSE	Hm13	HM13_MOUSE Minor histocompatibility antigen H13	14	11.6047	11.0249	14.0849	12.4021	11.3148	13.2435	1.17046
tr|E9PVU6|E9PVU6_MOUSE	Fgfr2	E9PVU6_MOUSE Fibroblast growth factor receptor (Fragment)	8	15.0109	13.2245	16.537	16.5099	14.1177	16.5234	1.17041
sp|O09012|PEX5_MOUSE	Pex5	PEX5_MOUSE Peroxisomal targeting signal 1 receptor	19	12.417	11.8761	13.6382	14.7913	12.1466	14.2148	1.17027
tr|E9QAQ7|E9QAQ7_MOUSE	Arid1a	E9QAQ7_MOUSE AT-rich interactive domain-containing protein 1A	24	11.9946	11.5776	13.8485	13.7318	11.7861	13.7902	1.17004
tr|Z4YLI8|Z4YLI8_MOUSE	Cluh	Z4YLI8_MOUSE Clustered mitochondria protein homolog	2	11.1193	11.2929	13.6334	12.5847	11.2061	13.109	1.16981
sp|Q9CYH6|RRS1_MOUSE	Rrs1	RRS1_MOUSE Ribosome biogenesis regulatory protein homolog	15	11.2194	10.209	12.8946	12.1695	10.7142	12.532	1.16967
sp|Q9D9K3|AVEN_MOUSE	Aven	AVEN_MOUSE Cell death regulator Aven	7	11.9015	11.2623	13.3552	13.7378	11.5819	13.5465	1.16963
sp|P62069|UBP46_MOUSE	Usp46	UBP46_MOUSE Ubiquitin carboxyl-terminal hydrolase 46	2	12.0482	11.8362	14.7074	13.2276	11.9422	13.9675	1.16959
sp|P97480|EYA3_MOUSE	Eya3	EYA3_MOUSE Eyes absent homolog 3	3	11.3303	10.1646	12.0343	13.103	10.7474	12.5686	1.16946
sp|Q6PHZ5|RB15B_MOUSE	Rbm15b	RB15B_MOUSE Putative RNA-binding protein 15B	16	12.019	11.7129	13.9492	13.7967	11.8659	13.873	1.16914
sp|Q9R0E1|PLOD3_MOUSE	Plod3	PLOD3_MOUSE Procollagen-lysine,2-oxoglutarate 5-dioxygenase 3	38	10.144	10.0396	11.4412	12.147	10.0918	11.7941	1.16868
sp|Q8R080|GTSE1_MOUSE	Gtse1	GTSE1_MOUSE G2 and S phase-expressed protein 1	21	9.39503	9.72381	11.1558	11.1864	9.55942	11.1711	1.1686
sp|Q3U3C9|GSE1_MOUSE	Gse1	GSE1_MOUSE Genetic suppressor element 1	6	12.6875	11.9716	14.012	14.804	12.3295	14.408	1.16858
sp|O89086|RBM3_MOUSE	Rbm3	RBM3_MOUSE Putative RNA-binding protein 3	17	9.9133	12.2056	12.8659	12.9773	11.0594	12.9216	1.16837
sp|Q9Z0S9|PRAF1_MOUSE	Rabac1	PRAF1_MOUSE Prenylated Rab acceptor protein 1	3	12.7547	14.1302	14.4626	16.9478	13.4425	15.7052	1.16833
sp|P70257-2|NFIX_MOUSE	Nfix	NFIX_MOUSE Isoform NFIX2 of Nuclear factor 1 X-type	2	11.0673	13.2956	14.0235	14.4382	12.1814	14.2309	1.16824
sp|Q2YDW2|MSTO1_MOUSE	Msto1	MSTO1_MOUSE Protein misato homolog 1	22	11.4238	12.0671	13.3028	14.1392	11.7454	13.721	1.1682
tr|B2RXC8|B2RXC8_MOUSE	Ppp2r3a	B2RXC8_MOUSE 3222402P14Rik protein	8	10.7266	12.1744	13.0567	13.691	11.4505	13.3738	1.16797
sp|Q3USH5|SFSWA_MOUSE	Sfswap	SFSWA_MOUSE Splicing factor, suppressor of white-apricot homolog	14	11.9334	11.5324	13.344	14.0519	11.7329	13.6979	1.16748
sp|Q3ULJ0|GPD1L_MOUSE	Gpd1l	GPD1L_MOUSE Glycerol-3-phosphate dehydrogenase 1-like protein	14	11.9115	12.9464	14.1958	14.8244	12.4289	14.5101	1.16745
sp|A2A690|TANC2_MOUSE	Tanc2	TANC2_MOUSE Protein TANC2	4	11.7357	11.3226	14.1552	12.7601	11.5291	13.4577	1.16727
sp|P21107|TPM3_MOUSE	Tpm3	TPM3_MOUSE Tropomyosin alpha-3 chain	29	12.8703	8.84346	10.1037	15.2389	10.8569	12.6713	1.16712
sp|O88822|SC5D_MOUSE	Sc5d	SC5D_MOUSE Lathosterol oxidase	4	12.9964	12.7386	15.1253	14.9053	12.8675	15.0153	1.16692
sp|P70279|SURF6_MOUSE	Surf6	SURF6_MOUSE Surfeit locus protein 6	15	11.6323	11.1873	13.0507	13.5672	11.4098	13.309	1.16645
sp|P35505|FAAA_MOUSE	Fah	FAAA_MOUSE Fumarylacetoacetase	7	11.9929	12.9903	14.1537	14.9851	12.4916	14.5694	1.16633
sp|Q7TT18|MCAF1_MOUSE	Atf7ip	MCAF1_MOUSE Activating transcription factor 7-interacting protein 1	10	12.4295	11.3852	13.5138	14.2615	11.9073	13.8877	1.16631
sp|Q9D3E6|STAG1_MOUSE	Stag1	STAG1_MOUSE Cohesin subunit SA-1	23	12.0674	11.8607	15.0021	12.8934	11.9641	13.9478	1.1658
sp|Q9CZX5|PINX1_MOUSE	Pinx1	PINX1_MOUSE PIN2/TERF1-interacting telomerase inhibitor 1	3	11.1468	10.3506	12.4592	12.5986	10.7487	12.5289	1.16562
sp|Q91WD0-2|GP108_MOUSE	Gpr108	GP108_MOUSE Isoform 2 of Protein GPR108	4	13.2537	11.3575	15.268	13.4168	12.3056	14.3424	1.16552
sp|Q9CYK1|SYWM_MOUSE	Wars2	SYWM_MOUSE Tryptophan--tRNA ligase, mitochondrial	2	11.3078	12.5227	13.5178	14.2567	11.9153	13.8872	1.1655
sp|Q61183|PAPOA_MOUSE	Papola	PAPOA_MOUSE Poly(A) polymerase alpha	25	11.9209	12.5877	14.8848	13.6798	12.2543	14.2823	1.16549
sp|Q5HZH2|TSR3_MOUSE	Tsr3	TSR3_MOUSE Ribosome biogenesis protein TSR3 homolog	3	11.0313	10.7356	13.066	12.302	10.8835	12.684	1.16544
sp|Q8BY02|NKRF_MOUSE	Nkrf	NKRF_MOUSE NF-kappa-B-repressing factor	11	10.9979	9.87699	12.2808	12.0455	10.4374	12.1631	1.16534
sp|Q01237|HMDH_MOUSE	Hmgcr	HMDH_MOUSE 3-hydroxy-3-methylglutaryl-coenzyme A reductase	7	14.9665	13.5491	16.5872	16.6415	14.2578	16.6144	1.16528
sp|P0CB42|ALKB1_MOUSE	Alkbh1	ALKB1_MOUSE Alkylated DNA repair protein alkB homolog 1	2	11.0732	10.8189	12.8211	12.6864	10.9461	12.7538	1.16514
sp|Q80UY1|CI041_MOUSE		CI041_MOUSE UPF0586 protein C9orf41 homolog	9	11.5136	12.2721	13.4487	14.2617	11.8929	13.8552	1.165
sp|Q8CJ27|ASPM_MOUSE	Aspm	ASPM_MOUSE Abnormal spindle-like microcephaly-associated protein homolog	4	14.3684	13.1432	17.0421	15.0016	13.7558	16.0219	1.16474
sp|Q9JJ48|ZC3H8_MOUSE	Zc3h8	ZC3H8_MOUSE Zinc finger CCCH domain-containing protein 8	2	11.7778	11.7856	12.9759	14.4606	11.7817	13.7183	1.16437
sp|Q8BMA5|NPAT_MOUSE	Npat	NPAT_MOUSE Protein NPAT	9	11.6533	11.0444	13.0942	13.3306	11.3488	13.2124	1.16421
sp|Q68FL6|SYMC_MOUSE	Mars	SYMC_MOUSE Methionine--tRNA ligase, cytoplasmic	45	11.4602	11.2886	13.7633	12.7153	11.3744	13.2393	1.16395
sp|Q3UDP0|WDR41_MOUSE	Wdr41	WDR41_MOUSE WD repeat-containing protein 41	7	11.189	12.3484	11.6011	15.7906	11.7687	13.6958	1.16375
sp|Q9ES00|UBE4B_MOUSE	Ube4b	UBE4B_MOUSE Ubiquitin conjugation factor E4 B	35	11.34	11.8753	13.7718	13.2379	11.6077	13.5049	1.16344
sp|Q921M7|FA49B_MOUSE	Fam49b	FA49B_MOUSE Protein FAM49B	11	11.0172	11.5316	13.6782	12.5539	11.2744	13.1161	1.16335
sp|P97351|RS3A_MOUSE	Rps3a	RS3A_MOUSE 40S ribosomal protein S3a	62	11.3312	11.3055	12.9674	13.3664	11.3184	13.1669	1.16332
sp|Q9JIZ9|PLS3_MOUSE	Plscr3	PLS3_MOUSE Phospholipid scramblase 3	6	10.7099	10.2154	12.3699	11.9706	10.4627	12.1703	1.16321
sp|Q4G5Y1|KLDC2_MOUSE	Klhdc2	KLDC2_MOUSE Kelch domain-containing protein 2	2	12.6791	13.9108	15.0884	15.8365	13.2949	15.4624	1.16303
sp|Q9D7Z3|NOL7_MOUSE	Nol7	NOL7_MOUSE Nucleolar protein 7	4	11.455	9.67922	12.5479	12.0313	10.5671	12.2896	1.163
sp|Q9DBP5|KCY_MOUSE	Cmpk1	KCY_MOUSE UMP-CMP kinase	19	11.767	11.741	13.3438	13.9935	11.754	13.6687	1.16289
sp|Q9CXL1|TM50A_MOUSE	Tmem50a	TM50A_MOUSE Transmembrane protein 50A	3	10.7605	11.7128	12.2274	13.9003	11.2367	13.0639	1.16261
sp|Q8BRT1|CLAP2_MOUSE	Clasp2	CLAP2_MOUSE CLIP-associating protein 2	36	11.5191	11.5363	13.8026	12.9961	11.5277	13.3993	1.16236
tr|E9Q3P4|E9Q3P4_MOUSE	Cenpf	E9Q3P4_MOUSE Protein Cenpf	21	13.599	12.9099	14.957	15.855	13.2545	15.406	1.16232
sp|Q04735|CDK16_MOUSE	Cdk16	CDK16_MOUSE Cyclin-dependent kinase 16	8	11.9692	10.9617	13.3702	13.2792	11.4655	13.3247	1.16216
sp|Q91V36|NRBP2_MOUSE	Nrbp2	NRBP2_MOUSE Nuclear receptor-binding protein 2	3	12.3693	13.5499	14.6506	15.4704	12.9596	15.0605	1.16211
sp|Q9D0B0|SRSF9_MOUSE	Srsf9	SRSF9_MOUSE Serine/arginine-rich splicing factor 9	15	12.3929	10.9787	13.4639	13.6929	11.6858	13.5784	1.16196
sp|Q9DB52|F122A_MOUSE	Fam122a	F122A_MOUSE Protein FAM122A	3	11.1939	12.1384	12.7868	14.3241	11.6661	13.5554	1.16195
sp|Q91V76|CK054_MOUSE		CK054_MOUSE Ester hydrolase C11orf54 homolog	16	11.6879	13.39	13.6705	15.4671	12.5389	14.5688	1.16188
sp|P62918|RL8_MOUSE	Rpl8	RL8_MOUSE 60S ribosomal protein L8	30	11.3355	11.5149	12.7049	13.8431	11.4252	13.274	1.16182
tr|E9PUF4|E9PUF4_MOUSE	Rbm26	E9PUF4_MOUSE RNA-binding protein 26	17	10.7343	10.5405	12.57	12.1473	10.6374	12.3586	1.16181
sp|Q9JHT5|AMMR1_MOUSE	Ammecr1	AMMR1_MOUSE AMME syndrome candidate gene 1 protein homolog	3	11.6194	11.9549	13.1082	14.2806	11.7871	13.6944	1.16181
sp|Q80U59|K0232_MOUSE	Kiaa0232	K0232_MOUSE Uncharacterized protein KIAA0232	2	10.2866	10.7684	10.9916	13.4677	10.5275	12.2297	1.16169
sp|Q9CQ85|TIM22_MOUSE	Timm22	TIM22_MOUSE Mitochondrial import inner membrane translocase subunit Tim22	2	11.5183	12.9378	14.1996	14.2063	12.228	14.203	1.16151
sp|Q8BTI7|ANR52_MOUSE	Ankrd52	ANR52_MOUSE Serine/threonine-protein phosphatase 6 regulatory ankyrin repeat subunit C	11	12.0852	11.8676	13.6075	14.2109	11.9764	13.9092	1.16139
sp|Q99KN2|CIAO1_MOUSE	Ciao1	CIAO1_MOUSE Probable cytosolic iron-sulfur protein assembly protein CIAO1	11	11.7589	12.5828	13.2843	14.9854	12.1708	14.1348	1.16137
sp|Q6P1G0|HEAT6_MOUSE	Heatr6	HEAT6_MOUSE HEAT repeat-containing protein 6	15	11.1444	11.713	13.7631	12.7811	11.4287	13.2721	1.1613
sp|Q9CWI3|BCCIP_MOUSE	Bccip	BCCIP_MOUSE BRCA2 and CDKN1A-interacting protein	20	11.5184	11.8226	13.1569	13.9488	11.6705	13.5529	1.16129
sp|P62862|RS30_MOUSE	Fau	RS30_MOUSE 40S ribosomal protein S30	4	11.5988	11.0545	13.1286	13.1759	11.3266	13.1522	1.16118
sp|P62259|1433E_MOUSE	Ywhae	1433E_MOUSE 14-3-3 protein epsilon	98	11.8476	11.1646	13.2778	13.441	11.5061	13.3594	1.16106
sp|Q5RJG1|NOL10_MOUSE	Nol10	NOL10_MOUSE Nucleolar protein 10	16	10.6233	10.0685	12.4399	11.5838	10.3459	12.0118	1.16102
tr|E9PVA8|E9PVA8_MOUSE	Gcn1l1	E9PVA8_MOUSE Protein Gcn1l1	134	11.5723	11.7076	14.1197	12.908	11.6399	13.5138	1.16099
sp|Q811L6|MAST4_MOUSE	Mast4	MAST4_MOUSE Microtubule-associated serine/threonine-protein kinase 4	10	11.326	12.2288	13.7208	13.6202	11.7774	13.6705	1.16074
sp|Q8C9X6|EPC1_MOUSE	Epc1	EPC1_MOUSE Enhancer of polycomb homolog 1	3	11.3112	13.136	13.428	14.9348	12.2236	14.1814	1.16017
tr|Q3U821|Q3U821_MOUSE	Wdr75	Q3U821_MOUSE Protein Wdr75	13	10.9209	9.88107	12.8772	11.2532	10.401	12.0652	1.16
sp|Q01853|TERA_MOUSE	Vcp	TERA_MOUSE Transitional endoplasmic reticulum ATPase	111	11.7305	11.8851	13.1778	14.2104	11.8078	13.6941	1.15975
sp|Q569Z6|TR150_MOUSE	Thrap3	TR150_MOUSE Thyroid hormone receptor-associated protein 3	29	11.2595	11.7764	12.8518	13.8584	11.518	13.3551	1.1595
sp|Q78XF5|OSTC_MOUSE	Ostc	OSTC_MOUSE Oligosaccharyltransferase complex subunit OSTC	3	11.6396	12.4704	13.8543	14.0938	12.055	13.974	1.15919
sp|Q8BU04|UBR7_MOUSE	Ubr7	UBR7_MOUSE Putative E3 ubiquitin-protein ligase UBR7	9	11.9407	11.6591	13.1967	14.1566	11.7999	13.6766	1.15905
sp|Q8R5K2|UBP33_MOUSE	Usp33	UBP33_MOUSE Ubiquitin carboxyl-terminal hydrolase 33	9	12.019	11.8684	13.1566	14.5278	11.9437	13.8422	1.15895
sp|Q9WV80|SNX1_MOUSE	Snx1	SNX1_MOUSE Sorting nexin-1	27	11.8384	12.2619	13.9813	13.9479	12.0502	13.9646	1.15887
sp|Q9ERF3|WDR61_MOUSE	Wdr61	WDR61_MOUSE WD repeat-containing protein 61	19	11.9022	11.846	12.9557	14.5621	11.8741	13.7589	1.15873
sp|Q61818|RAI1_MOUSE	Rai1	RAI1_MOUSE Retinoic acid-induced protein 1	4	12.6779	11.873	14.9881	13.4522	12.2754	14.2201	1.15842
sp|P22907|HEM3_MOUSE	Hmbs	HEM3_MOUSE Porphobilinogen deaminase	6	11.6323	11.8222	13.2515	13.9158	11.7273	13.5836	1.1583
sp|Q8CG70|P3H3_MOUSE	Leprel2	P3H3_MOUSE Prolyl 3-hydroxylase 3	19	12.2691	12.804	13.9203	15.111	12.5365	14.5156	1.15787
tr|Q5NCJ0|Q5NCJ0_MOUSE	Rapgef6	Q5NCJ0_MOUSE Protein Rapgef6	10	11.5923	11.729	13.7206	13.2792	11.6606	13.4999	1.15773
sp|Q8K1I7|WIPF1_MOUSE	Wipf1	WIPF1_MOUSE WAS/WASL-interacting protein family member 1	4	11.4439	12.2839	13.2088	14.2589	11.8639	13.7338	1.15762
sp|Q99M51|NCK1_MOUSE	Nck1	NCK1_MOUSE Cytoplasmic protein NCK1	14	11.7369	12.3009	13.365	14.4584	12.0189	13.9117	1.15748
sp|Q8BZS9|DHX32_MOUSE	Dhx32	DHX32_MOUSE Putative pre-mRNA-splicing factor ATP-dependent RNA helicase DHX32	6	13.6209	12.2145	14.8569	15.0466	12.9177	14.9517	1.15746
sp|P19157|GSTP1_MOUSE	Gstp1	GSTP1_MOUSE Glutathione S-transferase P 1	18	11.9065	13.2807	13.5802	15.5725	12.5936	14.5764	1.15744
sp|Q9WVH4|FOXO3_MOUSE	Foxo3	FOXO3_MOUSE Forkhead box protein O3	2	14.2655	12.5614	14.4325	16.6169	13.4134	15.5247	1.1574
sp|Q8BHY2|NOC4L_MOUSE	Noc4l	NOC4L_MOUSE Nucleolar complex protein 4 homolog	6	11.4398	10.6352	13.098	12.4486	11.0375	12.7733	1.15726
sp|P45376|ALDR_MOUSE	Akr1b1	ALDR_MOUSE Aldose reductase	21	10.7657	10.922	12.0343	13.0626	10.8438	12.5484	1.1572
sp|Q8VHZ7|IMP4_MOUSE	Imp4	IMP4_MOUSE U3 small nucleolar ribonucleoprotein protein IMP4	7	11.4611	10.5894	13.0345	12.4818	11.0253	12.7582	1.15717
sp|Q8VDY9|CAAP1_MOUSE	Caap1	CAAP1_MOUSE Caspase activity and apoptosis inhibitor 1	6	11.9455	11.4027	12.5604	14.4534	11.6741	13.5069	1.157
sp|Q99LM2|CK5P3_MOUSE	Cdk5rap3	CK5P3_MOUSE CDK5 regulatory subunit-associated protein 3	11	11.7715	12.0729	13.4982	14.0876	11.9222	13.7929	1.1569
sp|Q4QY64|ATAD5_MOUSE	Atad5	ATAD5_MOUSE ATPase family AAA domain-containing protein 5	26	12.5014	11.6568	14.9769	12.9691	12.0791	13.973	1.15679
sp|Q9JLM9|GRB14_MOUSE	Grb14	GRB14_MOUSE Growth factor receptor-bound protein 14	5	13.8563	15.4599	17.23	16.682	14.6581	16.956	1.15677
sp|Q8K4X7|PLCD_MOUSE	Agpat4	PLCD_MOUSE 1-acyl-sn-glycerol-3-phosphate acyltransferase delta	12	11.7406	12.5171	14.1367	13.9236	12.1288	14.0301	1.15676
sp|P43276|H15_MOUSE	Hist1h1b	H15_MOUSE Histone H1.5	25	16.9909	6.2967	14.4012	12.5333	11.6438	13.4673	1.1566
sp|Q9CXT8|MPPB_MOUSE	Pmpcb	MPPB_MOUSE Mitochondrial-processing peptidase subunit beta	17	12.6714	11.6463	13.6924	14.4327	12.1588	14.0625	1.15657
sp|P68181|KAPCB_MOUSE	Prkacb	KAPCB_MOUSE cAMP-dependent protein kinase catalytic subunit beta	8	12.0759	12.9412	15.1748	13.7552	12.5085	14.465	1.15641
sp|Q505G8|ZN827_MOUSE	Znf827	ZN827_MOUSE Zinc finger protein 827	2	12.3382	14.2642	14.9995	15.754	13.3012	15.3768	1.15605
sp|P97386|DNLI3_MOUSE	Lig3	DNLI3_MOUSE DNA ligase 3	29	11.3888	11.4679	13.7947	12.6275	11.4284	13.2111	1.15599
sp|P39688|FYN_MOUSE	Fyn	FYN_MOUSE Tyrosine-protein kinase Fyn	7	12.9995	12.6738	14.5628	15.112	12.8367	14.8374	1.15586
sp|O35066|KIF3C_MOUSE	Kif3c	KIF3C_MOUSE Kinesin-like protein KIF3C	6	12.674	13.5657	15.0407	15.2886	13.1198	15.1647	1.15586
sp|Q8QZX2|HAUS3_MOUSE	Haus3	HAUS3_MOUSE HAUS augmin-like complex subunit 3	13	11.3539	11.663	13.3281	13.2743	11.5084	13.3012	1.15578
sp|Q6P9R2|OXSR1_MOUSE	Oxsr1	OXSR1_MOUSE Serine/threonine-protein kinase OSR1	16	10.486	11.5634	12.7374	12.7463	11.0247	12.7418	1.15575
sp|Q8BTF7|DNLI4_MOUSE	Lig4	DNLI4_MOUSE DNA ligase 4	2	11.6606	11.6398	13.5747	13.3514	11.6502	13.4631	1.15561
sp|Q9DBY5|CBX6_MOUSE	Cbx6	CBX6_MOUSE Chromobox protein homolog 6	2	14.0476	13.4915	14.9778	16.843	13.7695	15.9104	1.15548
sp|Q920L1|FADS1_MOUSE	Fads1	FADS1_MOUSE Fatty acid desaturase 1	12	13.3961	13.4413	14.9185	16.0913	13.4187	15.5049	1.15547
sp|Q6ZQ06|CE162_MOUSE	Cep162	CE162_MOUSE Centrosomal protein of 162 kDa	9	12.0091	11.4289	13.05	14.0311	11.719	13.5406	1.15543
sp|P46735|MYO1B_MOUSE	Myo1b	MYO1B_MOUSE Unconventional myosin-Ib	27	11.5968	12.815	14.947	13.2455	12.2059	14.0962	1.15487
sp|P58404|STRN4_MOUSE	Strn4	STRN4_MOUSE Striatin-4	16	11.8998	12.0504	13.2304	14.4277	11.9751	13.8291	1.15482
tr|A2AT37|A2AT37_MOUSE	Upf2	A2AT37_MOUSE Protein Upf2	22	10.6987	10.7861	12.8902	11.9185	10.7424	12.4044	1.15471
sp|Q9D7W5|MED8_MOUSE	Med8	MED8_MOUSE Mediator of RNA polymerase II transcription subunit 8	6	12.567	11.1778	13.3516	14.0637	11.8724	13.7076	1.15458
sp|P63017|HSP7C_MOUSE	Hspa8	HSP7C_MOUSE Heat shock cognate 71 kDa protein	202	11.2899	10.7103	12.1254	13.27	11.0001	12.6977	1.15432
sp|Q62219|TGFI1_MOUSE	Tgfb1i1	TGFI1_MOUSE Transforming growth factor beta-1-induced transcript 1 protein	14	13.1007	13.7922	14.9475	16.0937	13.4465	15.5206	1.15425
tr|D3YVW2|D3YVW2_MOUSE	Golim4	D3YVW2_MOUSE Golgi integral membrane protein 4	13	14.019	12.8558	15.7692	15.2494	13.4374	15.5093	1.15419
sp|Q9CYF5|WBS16_MOUSE	Wbscr16	WBS16_MOUSE Williams-Beuren syndrome chromosomal region 16 protein homolog	5	12.415	12.5777	14.3319	14.5122	12.4964	14.4221	1.1541
sp|Q8R1N0|ZN830_MOUSE	Znf830	ZN830_MOUSE Zinc finger protein 830	9	12.3698	12.0247	14.0839	14.0695	12.1973	14.0767	1.15409
sp|Q8BR70|YIPF6_MOUSE	Yipf6	YIPF6_MOUSE Protein YIPF6	2	11.7868	11.5437	13.645	13.279	11.6652	13.462	1.15403
sp|Q8C9B9|DIDO1_MOUSE	Dido1	DIDO1_MOUSE Death-inducer obliterator 1	25	11.9537	12.1893	13.9145	13.9473	12.0715	13.9309	1.15403
sp|Q3TYX3|SMYD5_MOUSE	Smyd5	SMYD5_MOUSE SET and MYND domain-containing protein 5	6	11.271	11.8592	13.567	13.1224	11.5651	13.3447	1.15388
sp|Q5SUC9|SCO1_MOUSE	Sco1	SCO1_MOUSE Protein SCO1 homolog, mitochondrial	3	11.8833	10.4938	12.9749	12.8327	11.1886	12.9038	1.1533
sp|Q91VN4|CHCH6_MOUSE	Chchd6	CHCH6_MOUSE Coiled-coil-helix-coiled-coil-helix domain-containing protein 6, mitochondrial	7	12.4203	11.732	13.8244	14.0277	12.0761	13.926	1.15319
sp|Q8BZ36|RINT1_MOUSE	Rint1	RINT1_MOUSE RAD50-interacting protein 1	8	12.5088	11.6036	13.7324	14.0715	12.0562	13.902	1.1531
sp|Q9CY21|WBS22_MOUSE	Wbscr22	WBS22_MOUSE Ribosome biogenesis methyltransferase WBSCR22	3	11.5467	11.3792	13.4679	12.9666	11.463	13.2173	1.15304
sp|Q6IRU7|CEP78_MOUSE	Cep78	CEP78_MOUSE Centrosomal protein of 78 kDa	2	13.0018	13.949	15.8894	15.185	13.4754	15.5372	1.153
tr|Q3UGX8|Q3UGX8_MOUSE	Rapgef1	Q3UGX8_MOUSE Protein Rapgef1	4	12.0969	13.2327	15.303	13.9012	12.6648	14.6021	1.15297
sp|P41241|CSK_MOUSE	Csk	CSK_MOUSE Tyrosine-protein kinase CSK	14	11.8686	13.1394	14.7437	14.0885	12.504	14.4161	1.15291
sp|O35207|CDKA1_MOUSE	Cdk2ap1	CDKA1_MOUSE Cyclin-dependent kinase 2-associated protein 1	5	12.2156	11.2529	12.706	14.3508	11.7342	13.5284	1.1529
sp|Q6ZWQ0|SYNE2_MOUSE	Syne2	SYNE2_MOUSE Nesprin-2	142	12.5934	13.2075	14.9859	14.7528	12.9004	14.8693	1.15262
sp|Q8R2N2|CIR1A_MOUSE	Cirh1a	CIR1A_MOUSE Cirhin	19	10.4138	9.70485	12.0804	11.1067	10.0593	11.5935	1.15252
sp|Q99L13|3HIDH_MOUSE	Hibadh	3HIDH_MOUSE 3-hydroxyisobutyrate dehydrogenase, mitochondrial	8	11.5773	12.5322	13.5671	14.219	12.0548	13.893	1.15249
tr|Q91VL0|Q91VL0_MOUSE	Bnip2	Q91VL0_MOUSE BCL2/adenovirus E1B 19 kDa protein-interacting protein 2	7	11.6138	12.276	13.2018	14.3297	11.9449	13.7657	1.15244
sp|P53798|FDFT_MOUSE	Fdft1	FDFT_MOUSE Squalene synthase	10	12.8349	14.0014	15.5668	15.3534	13.4182	15.4601	1.15217
sp|Q9D8M7|PHF10_MOUSE	Phf10	PHF10_MOUSE PHD finger protein 10	6	12.1224	12.1295	12.8889	15.0514	12.1259	13.9701	1.15209
sp|Q8CGC6|RBM28_MOUSE	Rbm28	RBM28_MOUSE RNA-binding protein 28	20	11.3356	10.46	13.8186	11.2918	10.8978	12.5552	1.15208
sp|Q0VGT4|ZGRF1_MOUSE	Zgrf1	ZGRF1_MOUSE Protein ZGRF1	7	11.5703	11.0693	12.7248	13.3535	11.3198	13.0391	1.15188
sp|P60904|DNJC5_MOUSE	Dnajc5	DNJC5_MOUSE DnaJ homolog subfamily C member 5	2	12.1401	12.0176	14.0103	13.8161	12.0789	13.9132	1.15186
sp|P47809|MP2K4_MOUSE	Map2k4	MP2K4_MOUSE Dual specificity mitogen-activated protein kinase kinase 4	14	11.4806	12.1477	13.6616	13.5487	11.8141	13.6051	1.1516
sp|Q99J47|DRS7B_MOUSE	Dhrs7b	DRS7B_MOUSE Dehydrogenase/reductase SDR family member 7B	9	12.0746	12.2331	14.205	13.7854	12.1539	13.9952	1.1515
sp|Q99M96|ST7_MOUSE	St7	ST7_MOUSE Suppressor of tumorigenicity 7 protein	6	12.6908	12.1196	14.9429	13.6238	12.4052	14.2834	1.1514
sp|P70191|TRAF5_MOUSE	Traf5	TRAF5_MOUSE TNF receptor-associated factor 5	7	10.4306	11.2971	12.3622	12.6544	10.8638	12.5083	1.15137
sp|Q9DBT5|AMPD2_MOUSE	Ampd2	AMPD2_MOUSE AMP deaminase 2	27	11.1371	11.6716	13.3647	12.8949	11.4044	13.1298	1.15129
sp|O70250|PGAM2_MOUSE	Pgam2	PGAM2_MOUSE Phosphoglycerate mutase 2	8	11.2768	12.2331	13.829	13.2356	11.755	13.5323	1.1512
sp|Q9CWX4|RUSD4_MOUSE	Rpusd4	RUSD4_MOUSE RNA pseudouridylate synthase domain-containing protein 4	3	12.6479	12.9208	15.6324	13.7985	12.7844	14.7154	1.15105
sp|P18828|SDC1_MOUSE	Sdc1	SDC1_MOUSE Syndecan-1	5	13.8507	11.9199	15.8333	13.8276	12.8853	14.8304	1.15096
tr|Q3TH01|Q3TH01_MOUSE	H2-K1	Q3TH01_MOUSE H-2 class I histocompatibility antigen, K-K alpha chain	2	2.59221	1.75627	2.4486	2.55574	2.17424	2.50217	1.15083
sp|Q8R3V6|CUED1_MOUSE	Cuedc1	CUED1_MOUSE CUE domain-containing protein 1	2	12.7157	11.9806	13.4067	15.0124	12.3481	14.2095	1.15074
tr|Q9D4I9|Q9D4I9_MOUSE	Rab23	Q9D4I9_MOUSE RAB23, member RAS oncogene family, isoform CRA_a	7	11.5683	12.5124	13.9858	13.7163	12.0403	13.851	1.15039
sp|Q9QYL7|ABT1_MOUSE	Abt1	ABT1_MOUSE Activator of basal transcription 1	6	10.9972	9.24271	11.8875	11.3927	10.12	11.6401	1.15022
sp|Q9CY97|SSU72_MOUSE	Ssu72	SSU72_MOUSE RNA polymerase II subunit A C-terminal domain phosphatase SSU72	8	12.0294	11.5786	13.1466	14.0073	11.804	13.5769	1.1502
sp|Q9R0X0|MED20_MOUSE	Med20	MED20_MOUSE Mediator of RNA polymerase II transcription subunit 20	3	11.6849	12.031	13.3183	13.9561	11.858	13.6372	1.15005
sp|Q922H9|ZN330_MOUSE	Znf330	ZN330_MOUSE Zinc finger protein 330	5	11.7494	11.1445	13.2437	13.0834	11.447	13.1636	1.14996
tr|F7CBP1|F7CBP1_MOUSE	Eif4g2	F7CBP1_MOUSE Eukaryotic translation initiation factor 4 gamma 2	43	11.0655	11.2052	13.2137	12.3955	11.1353	12.8046	1.14991
sp|Q8BZM1|GLMN_MOUSE	Glmn	GLMN_MOUSE Glomulin	8	11.6021	12.9685	14.6234	13.6297	12.2853	14.1265	1.14987
sp|Q8BTV2|CPSF7_MOUSE	Cpsf7	CPSF7_MOUSE Cleavage and polyadenylation specificity factor subunit 7	11	11.6762	12.6269	14.1429	13.7999	12.1515	13.9714	1.14976
sp|Q80V53|CHSTE_MOUSE	Chst14	CHSTE_MOUSE Carbohydrate sulfotransferase 14	5	12.6382	12.3983	14.5358	14.2494	12.5182	14.3926	1.14973
sp|Q9CQQ4|GEMI2_MOUSE	Gemin2	GEMI2_MOUSE Gem-associated protein 2	5	11.6479	11.1328	13.0742	13.1139	11.3904	13.094	1.14957
sp|Q4JIM5|ABL2_MOUSE	Abl2	ABL2_MOUSE Abelson tyrosine-protein kinase 2	3	10.4277	9.82962	11.6784	11.6083	10.1286	11.6434	1.14955
sp|Q8BG17|NOL12_MOUSE	Nol12	NOL12_MOUSE Nucleolar protein 12	3	11.0315	9.85723	11.9275	12.0848	10.4444	12.0062	1.14953
sp|Q9JJ89|CCD86_MOUSE	Ccdc86	CCD86_MOUSE Coiled-coil domain-containing protein 86	10	9.89193	8.86621	10.6462	10.9169	9.37907	10.7816	1.14953
sp|Q9Z120|TRMB_MOUSE	Mettl1	TRMB_MOUSE tRNA (guanine-N(7)-)-methyltransferase	4	11.2606	11.1475	12.7655	12.9915	11.2041	12.8785	1.14945
sp|Q5RL51|GSTCD_MOUSE	Gstcd	GSTCD_MOUSE Glutathione S-transferase C-terminal domain-containing protein	3	11.2301	11.8261	13.3693	13.1292	11.5281	13.2492	1.1493
sp|Q9Z0U0|XPR1_MOUSE	Xpr1	XPR1_MOUSE Xenotropic and polytropic retrovirus receptor 1	5	13.3752	12.6699	15.786	14.1411	13.0226	14.9635	1.14905
sp|Q9R207|NBN_MOUSE	Nbn	NBN_MOUSE Nibrin	24	11.8382	12.4935	13.721	14.2301	12.1658	13.9755	1.14875
sp|Q80SW1|SAHH2_MOUSE	Ahcyl1	SAHH2_MOUSE Putative adenosylhomocysteinase 2	12	11.6381	12.4024	12.5609	15.0551	12.0203	13.808	1.14872
sp|P97379-2|G3BP2_MOUSE	G3bp2	G3BP2_MOUSE Isoform B of Ras GTPase-activating protein-binding protein 2	2	8.33765	6.04112	8.60255	7.91209	7.18939	8.25732	1.14854
sp|Q99LD9|EI2BB_MOUSE	Eif2b2	EI2BB_MOUSE Translation initiation factor eIF-2B subunit beta	8	11.5568	11.1654	13.4112	12.6858	11.3611	13.0485	1.14852
sp|Q9ES70|NEK6_MOUSE	Nek6	NEK6_MOUSE Serine/threonine-protein kinase Nek6	7	12.2859	12.7261	14.6211	14.1009	12.506	14.361	1.14833
sp|Q69ZQ2|ISY1_MOUSE	Isy1	ISY1_MOUSE Pre-mRNA-splicing factor ISY1 homolog	10	12.1163	11.5193	12.9527	14.1852	11.8178	13.569	1.14818
sp|Q8BVR6|RSPRY_MOUSE	Rspry1	RSPRY_MOUSE RING finger and SPRY domain-containing protein 1	4	11.9984	12.9414	13.2195	15.4006	12.4699	14.31	1.14757
tr|Q3U2G2|Q3U2G2_MOUSE	Hspa4	Q3U2G2_MOUSE Heat shock 70 kDa protein 4	70	11.2594	11.3019	12.5994	13.2818	11.2806	12.9406	1.14715
sp|Q8CCM6-2|TIM21_MOUSE	Timm21	TIM21_MOUSE Isoform 2 of Mitochondrial import inner membrane translocase subunit Tim21	5	12.9756	11.9575	14.7244	13.8774	12.4666	14.3009	1.14714
sp|O35381|AN32A_MOUSE	Anp32a	AN32A_MOUSE Acidic leucine-rich nuclear phosphoprotein 32 family member A	14	11.8845	11.9445	13.3451	13.9837	11.9145	13.6644	1.14687
sp|Q8BXZ1|TMX3_MOUSE	Tmx3	TMX3_MOUSE Protein disulfide-isomerase TMX3	15	12.4393	12.0268	13.4889	14.5658	12.2331	14.0273	1.14667
sp|Q9R059|FHL3_MOUSE	Fhl3	FHL3_MOUSE Four and a half LIM domains protein 3	7	12.158	11.7527	14.2933	13.1241	11.9554	13.7087	1.14666
sp|Q5NBU8|XAF1_MOUSE	Xaf1	XAF1_MOUSE XIAP-associated factor 1	12	3.57303	3.57372	4.04314	4.15034	3.57338	4.09674	1.14646
tr|K3W4P9|K3W4P9_MOUSE	Rcor1	K3W4P9_MOUSE REST corepressor 1	19	12.177	12.1052	14.1003	13.7381	12.1411	13.9192	1.14645
sp|Q8R3L5|SO3A1_MOUSE	Slco3a1	SO3A1_MOUSE Solute carrier organic anion transporter family member 3A1	3	10.403	10.035	12.2431	11.1825	10.219	11.7128	1.14618
sp|Q91WB7|UBTD1_MOUSE	Ubtd1	UBTD1_MOUSE Ubiquitin domain-containing protein 1	3	11.4115	9.85128	11.6755	12.6927	10.6314	12.1841	1.14605
sp|Q91X96|MSS4_MOUSE	Rabif	MSS4_MOUSE Guanine nucleotide exchange factor MSS4	6	12.0202	12.0102	13.0175	14.5209	12.0152	13.7692	1.14598
sp|P42859|HD_MOUSE	Htt	HD_MOUSE Huntingtin	23	11.4642	11.8742	13.7377	13.0071	11.6692	13.3724	1.14596
sp|O88487|DC1I2_MOUSE	Dync1i2	DC1I2_MOUSE Cytoplasmic dynein 1 intermediate chain 2	26	11.3764	12.4549	13.1045	14.201	11.9157	13.6527	1.14578
sp|P60330|ESPL1_MOUSE	Espl1	ESPL1_MOUSE Separin	7	11.1803	11.5676	13.7026	12.3587	11.374	13.0307	1.14566
sp|P50544|ACADV_MOUSE	Acadvl	ACADV_MOUSE Very long-chain specific acyl-CoA dehydrogenase, mitochondrial	27	12.3019	12.9247	14.6355	14.2649	12.6133	14.4502	1.14563
sp|Q99NG0|ARIP4_MOUSE	Rad54l2	ARIP4_MOUSE Helicase ARIP4	3	12.3947	11.9702	14.4441	13.4691	12.1824	13.9566	1.14563
sp|Q9CZJ1|UTP11_MOUSE	Utp11l	UTP11_MOUSE Probable U3 small nucleolar RNA-associated protein 11	8	10.9311	10.3627	13.503	10.8918	10.6469	12.1974	1.14563
sp|P56371|RAB4A_MOUSE	Rab4a	RAB4A_MOUSE Ras-related protein Rab-4A	4	12.3628	13.2316	15.2097	14.11	12.7972	14.6599	1.14555
sp|Q8VCA6|T161A_MOUSE	Tmem161a	T161A_MOUSE Transmembrane protein 161A	2	11.3696	12.6234	13.5953	13.8897	11.9965	13.7425	1.14554
sp|Q8BGC1|CE022_MOUSE		CE022_MOUSE UPF0489 protein C5orf22 homolog	2	11.9537	11.4386	12.3446	14.4517	11.6962	13.3982	1.14552
sp|Q99MD6|TRXR3_MOUSE	Txnrd3	TRXR3_MOUSE Thioredoxin reductase 3	10	12.2132	12.8359	15.0236	13.6705	12.5245	14.347	1.14551
tr|Q99M46|Q99M46_MOUSE	Polr2c	Q99M46_MOUSE DNA-directed RNA polymerase II subunit RPB3	6	12.4399	12.3108	13.2797	15.0617	12.3754	14.1707	1.14507
sp|Q6P8M1|TATD1_MOUSE	Tatdn1	TATD1_MOUSE Putative deoxyribonuclease TATDN1	6	11.7006	13.5595	13.8749	15.0495	12.63	14.4622	1.14506
sp|Q8BUN5|SMAD3_MOUSE	Smad3	SMAD3_MOUSE Mothers against decapentaplegic homolog 3	5	12.4958	12.5408	14.3381	14.3295	12.5183	14.3338	1.14502
tr|E9Q7L1|E9Q7L1_MOUSE	Urb2	E9Q7L1_MOUSE Protein Urb2	13	12.2959	11.1727	13.8158	13.0556	11.7343	13.4357	1.14499
sp|Q6TXD4|DNMBP_MOUSE	Dnmbp	DNMBP_MOUSE Dynamin-binding protein	18	11.0108	11.8943	13.3521	12.873	11.4525	13.1126	1.14495
sp|P09411|PGK1_MOUSE	Pgk1	PGK1_MOUSE Phosphoglycerate kinase 1	100	11.3229	11.4926	12.3869	13.7333	11.4077	13.0601	1.14485
tr|Q6PGK3|Q6PGK3_MOUSE	2700097O09Rik	Q6PGK3_MOUSE Protein 2700097O09Rik	3	11.7866	11.7357	13.9278	12.9967	11.7612	13.4623	1.14464
sp|Q8R349|CDC16_MOUSE	Cdc16	CDC16_MOUSE Cell division cycle protein 16 homolog	25	12.0897	12.9956	14.5159	14.1973	12.5427	14.3566	1.14462
sp|Q9D1Z3|F173B_MOUSE	Fam173b	F173B_MOUSE Protein FAM173B	2	13.1566	11.4763	13.4531	14.7418	12.3164	14.0975	1.1446
sp|P61969|LMO4_MOUSE	Lmo4	LMO4_MOUSE LIM domain transcription factor LMO4	2	12.3773	11.5973	14.5622	12.8775	11.9873	13.7198	1.14453
sp|Q8C3Y4|KNTC1_MOUSE	Kntc1	KNTC1_MOUSE Kinetochore-associated protein 1	41	12.5032	13.2537	15.3881	14.0884	12.8785	14.7382	1.14441
sp|Q5SWU9|ACACA_MOUSE	Acaca	ACACA_MOUSE Acetyl-CoA carboxylase 1	86	11.1635	11.6765	13.4763	12.6615	11.42	13.0689	1.14439
sp|Q9JL60|GMEB1_MOUSE	Gmeb1	GMEB1_MOUSE Glucocorticoid modulatory element-binding protein 1	4	12.9476	12.2203	13.7501	15.0506	12.584	14.4003	1.14434
sp|Q9D824|FIP1_MOUSE	Fip1l1	FIP1_MOUSE Pre-mRNA 3'-end-processing factor FIP1	17	12.2007	11.6254	13.2097	14.0515	11.913	13.6306	1.14418
sp|O55131|SEPT7_MOUSE	42985	SEPT7_MOUSE Septin-7	41	11.8155	12.217	13.5971	13.8965	12.0163	13.7468	1.14402
sp|Q9QY66|ZNHI2_MOUSE	Znhit2	ZNHI2_MOUSE Zinc finger HIT domain-containing protein 2	2	11.1876	10.4574	11.8558	12.9065	10.8225	12.3811	1.14401
sp|P83093|STIM2_MOUSE	Stim2	STIM2_MOUSE Stromal interaction molecule 2	7	12.5951	11.5471	13.3593	14.2595	12.0711	13.8094	1.144
sp|Q8BR63|F177A_MOUSE	Fam177a1	F177A_MOUSE Protein FAM177A1	5	14.2661	13.3532	15.4991	16.0966	13.8096	15.7979	1.14397
sp|P97471|SMAD4_MOUSE	Smad4	SMAD4_MOUSE Mothers against decapentaplegic homolog 4	19	11.8712	12.5362	13.5186	14.4015	12.2037	13.96	1.14392
sp|Q8VE38|OXND1_MOUSE	Oxnad1	OXND1_MOUSE Oxidoreductase NAD-binding domain-containing protein 1	7	12.8978	11.9449	13.8037	14.6129	12.4214	14.2083	1.14386
sp|A2AJQ3|D19L4_MOUSE	Dpy19l4	D19L4_MOUSE Probable C-mannosyltransferase DPY19L4	4	12.8591	12.4872	15.7348	13.2556	12.6731	14.4952	1.14378
sp|Q9CY66|GAR1_MOUSE	Gar1	GAR1_MOUSE H/ACA ribonucleoprotein complex subunit 1	10	11.874	11.175	13.2556	13.1072	11.5245	13.1814	1.14378
sp|Q99KF1|TMED9_MOUSE	Tmed9	TMED9_MOUSE Transmembrane emp24 domain-containing protein 9	9	11.5209	12.4	12.7912	14.567	11.9604	13.6791	1.1437
sp|Q6QI06|RICTR_MOUSE	Rictor	RICTR_MOUSE Rapamycin-insensitive companion of mTOR	22	11.9207	12.0977	13.8325	13.6282	12.0092	13.7303	1.14332
sp|Q8CDA1|SAC2_MOUSE	Inpp5f	SAC2_MOUSE Phosphatidylinositide phosphatase SAC2	9	11.8557	12.3912	14.3479	13.3687	12.1234	13.8583	1.1431
sp|Q9Z248|AEBP2_MOUSE	Aebp2	AEBP2_MOUSE Zinc finger protein AEBP2	2	11.826	10.8293	12.508	13.3799	11.3276	12.944	1.14269
sp|Q8C172|CERS6_MOUSE	Cers6	CERS6_MOUSE Ceramide synthase 6	4	12.5537	11.2362	13.2522	13.9309	11.895	13.5915	1.14263
sp|O08582|GTPB1_MOUSE	Gtpbp1	GTPB1_MOUSE GTP-binding protein 1	20	11.7178	12.7092	13.9784	13.9308	12.2135	13.9546	1.14256
sp|Q00PI9|HNRL2_MOUSE	Hnrnpul2	HNRL2_MOUSE Heterogeneous nuclear ribonucleoprotein U-like protein 2	50	12.385	11.9898	13.8873	13.9569	12.1874	13.9221	1.14234
sp|Q9ESV0|DDX24_MOUSE	Ddx24	DDX24_MOUSE ATP-dependent RNA helicase DDX24	22	6.91717	6.56286	8.13514	7.25822	6.74001	7.69668	1.14194
tr|D3Z4C0|D3Z4C0_MOUSE	Farp2	D3Z4C0_MOUSE FERM, RhoGEF and pleckstrin domain-containing protein 2	2	12.16	11.636	13.5129	13.6528	11.898	13.5828	1.14161
tr|E9PZ26|E9PZ26_MOUSE	Brd1	E9PZ26_MOUSE Protein Brd1	8	12.7353	11.5327	13.2952	14.4077	12.134	13.8514	1.14154
sp|Q8CD91|SMOC2_MOUSE	Smoc2	SMOC2_MOUSE SPARC-related modular calcium-binding protein 2	3	12.0786	10.3267	12.3929	13.1831	11.2027	12.788	1.14152
sp|Q924M7|MPI_MOUSE	Mpi	MPI_MOUSE Mannose-6-phosphate isomerase	10	11.6712	13.1798	13.2067	15.1591	12.4255	14.1829	1.14143
sp|Q99LJ0|CT2NL_MOUSE	Cttnbp2nl	CT2NL_MOUSE CTTNBP2 N-terminal-like protein	13	10.8858	11.0354	12.0159	13.0024	10.9606	12.5092	1.14128
sp|Q921K9|BCL7B_MOUSE	Bcl7b	BCL7B_MOUSE B-cell CLL/lymphoma 7 protein family member B	4	13.258	10.6681	12.6859	14.6147	11.963	13.6503	1.14104
sp|Q8K0T4|KATL1_MOUSE	Katnal1	KATL1_MOUSE Katanin p60 ATPase-containing subunit A-like 1	5	14.4767	13.2638	15.2676	16.3852	13.8702	15.8264	1.14103
sp|P04441|HG2A_MOUSE	Cd74	HG2A_MOUSE H-2 class II histocompatibility antigen gamma chain	2	6.38644	7.86341	8.48017	7.77725	7.12492	8.12871	1.14088
sp|Q8K363|DDX18_MOUSE	Ddx18	DDX18_MOUSE ATP-dependent RNA helicase DDX18	29	11.733	10.0685	13.5031	11.3694	10.9007	12.4363	1.14086
sp|Q9Z2L6|MINP1_MOUSE	Minpp1	MINP1_MOUSE Multiple inositol polyphosphate phosphatase 1	12	12.5708	12.1142	13.8535	14.3082	12.3425	14.0808	1.14084
sp|P30412|PPIC_MOUSE	Ppic	PPIC_MOUSE Peptidyl-prolyl cis-trans isomerase C	8	13.6759	13.8069	15.5302	15.8233	13.7414	15.6768	1.14084
tr|D3YY91|D3YY91_MOUSE	Lrr1	D3YY91_MOUSE Protein Lrr1	3	13.6477	12.7952	15.3888	14.7744	13.2214	15.0816	1.14069
sp|Q99L85|ELP5_MOUSE	Elp5	ELP5_MOUSE Elongator complex protein 5	2	12.4304	12.0496	13.4141	14.5098	12.24	13.962	1.14068
sp|Q8VCD5|MED17_MOUSE	Med17	MED17_MOUSE Mediator of RNA polymerase II transcription subunit 17	17	12.0008	12.0667	14.0206	13.4315	12.0338	13.7261	1.14063
sp|Q9D8T4|TV23B_MOUSE	Tvp23b	TV23B_MOUSE Golgi apparatus membrane protein TVP23 homolog B	5	12.2894	11.1163	13.7767	12.919	11.7028	13.3478	1.14056
sp|O08605|MKNK1_MOUSE	Mknk1	MKNK1_MOUSE MAP kinase-interacting serine/threonine-protein kinase 1	4	12.1331	12.1865	13.9439	13.7902	12.1598	13.867	1.1404
sp|Q9DBE9|SPB1_MOUSE	Ftsj3	SPB1_MOUSE pre-rRNA processing protein FTSJ3	32	10.8135	9.88567	12.2484	11.3545	10.3496	11.8014	1.14028
sp|Q60596|XRCC1_MOUSE	Xrcc1	XRCC1_MOUSE DNA repair protein XRCC1	13	12.2682	12.294	13.6764	14.3273	12.2811	14.0018	1.14012
sp|Q9WU62|INCE_MOUSE	Incenp	INCE_MOUSE Inner centromere protein	19	12.6577	12.4276	14.8534	13.7462	12.5427	14.2998	1.14009
sp|P10518|HEM2_MOUSE	Alad	HEM2_MOUSE Delta-aminolevulinic acid dehydratase	13	11.5503	12.1547	13.2469	13.7782	11.8525	13.5125	1.14006
sp|P30276|CCNB2_MOUSE	Ccnb2	CCNB2_MOUSE G2/mitotic-specific cyclin-B2	7	12.8585	12.933	15.4919	13.9047	12.8958	14.6983	1.13978
sp|P56376|ACYP1_MOUSE	Acyp1	ACYP1_MOUSE Acylphosphatase-1	9	13.0733	13.2507	14.5395	15.4633	13.162	15.0014	1.13975
sp|Q5XJE5|LEO1_MOUSE	Leo1	LEO1_MOUSE RNA polymerase-associated protein LEO1	9	11.992	12.6341	12.9884	15.0788	12.3131	14.0336	1.13974
sp|P53395|ODB2_MOUSE	Dbt	ODB2_MOUSE Lipoamide acyltransferase component of branched-chain alpha-keto acid dehydrogenase complex, mitochondrial	14	12.2783	12.4038	13.2919	14.8374	12.341	14.0646	1.13966
sp|Q8CFI0|NED4L_MOUSE	Nedd4l	NED4L_MOUSE E3 ubiquitin-protein ligase NEDD4-like	21	11.1904	11.2535	13.0397	12.5356	11.2219	12.7877	1.13952
sp|Q8K0C1|IPO13_MOUSE	Ipo13	IPO13_MOUSE Importin-13	10	11.8097	12.1121	13.0196	14.2397	11.9609	13.6296	1.13951
sp|Q6PFX9|TNKS1_MOUSE	Tnks	TNKS1_MOUSE Tankyrase-1	4	12.3127	11.3439	12.9393	14.0174	11.8283	13.4783	1.1395
sp|Q922Q4|P5CR2_MOUSE	Pycr2	P5CR2_MOUSE Pyrroline-5-carboxylate reductase 2	21	12.4275	11.5943	13.4861	13.8859	12.0109	13.686	1.13947
sp|Q8CHS8|VP37A_MOUSE	Vps37a	VP37A_MOUSE Vacuolar protein sorting-associated protein 37A	5	12.2152	12.1022	13.4151	14.2926	12.1587	13.8538	1.13942
sp|Q91WJ8|FUBP1_MOUSE	Fubp1	FUBP1_MOUSE Far upstream element-binding protein 1	29	11.121	11.7483	12.6892	13.3674	11.4347	13.0283	1.13937
sp|Q52KE7|CCNL1_MOUSE	Ccnl1	CCNL1_MOUSE Cyclin-L1	3	10.6903	11.7035	12.9603	12.5537	11.1969	12.757	1.13933
tr|F8VPZ9|F8VPZ9_MOUSE	Gltscr1	F8VPZ9_MOUSE Protein Gltscr1	4	11.5713	12.6092	12.711	14.8382	12.0903	13.7746	1.13931
sp|Q9CZB6|MED7_MOUSE	Med7	MED7_MOUSE Mediator of RNA polymerase II transcription subunit 7	5	11.8594	11.8969	13.4333	13.6315	11.8782	13.5324	1.13927
sp|Q58NB6|DHRS9_MOUSE	Dhrs9	DHRS9_MOUSE Dehydrogenase/reductase SDR family member 9	3	8.6984	9.59823	9.82227	11.0197	9.14831	10.421	1.13911
sp|Q9JJT0|RCL1_MOUSE	Rcl1	RCL1_MOUSE RNA 3'-terminal phosphate cyclase-like protein	13	11.4928	10.9553	12.665	12.8988	11.2241	12.7819	1.13879
sp|Q8VC31|CCDC9_MOUSE	Ccdc9	CCDC9_MOUSE Coiled-coil domain-containing protein 9	4	11.5852	11.7022	12.5738	13.9449	11.6437	13.2593	1.13876
sp|P63147|UBE2B_MOUSE	Ube2b	UBE2B_MOUSE Ubiquitin-conjugating enzyme E2 B	6	12.6935	11.7335	13.4551	14.3582	12.2135	13.9067	1.13863
sp|P53994|RAB2A_MOUSE	Rab2a	RAB2A_MOUSE Ras-related protein Rab-2A	22	11.4564	12.4277	13.6404	13.5547	11.9421	13.5976	1.13863
sp|P05627|JUN_MOUSE	Jun	JUN_MOUSE Transcription factor AP-1	6	8.98616	10.5213	10.0852	12.1235	9.75373	11.1044	1.13847
sp|Q8C170|MYO9A_MOUSE	Myo9a	MYO9A_MOUSE Unconventional myosin-IXa	34	12.1949	12.9609	15.1435	13.4945	12.5779	14.319	1.13843
tr|S4R1W5|S4R1W5_MOUSE	Rbm6	S4R1W5_MOUSE Protein Rbm6	27	11.2982	11.5551	12.8543	13.1621	11.4267	13.0082	1.13841
sp|A2RSY6|TRM1L_MOUSE	Trmt1l	TRM1L_MOUSE TRMT1-like protein	28	9.29264	8.88082	10.7416	9.94541	9.08673	10.3435	1.13831
sp|Q9EQ80|GTPC1_MOUSE	Nif3l1	GTPC1_MOUSE Putative GTP cyclohydrolase 1 type 2 Nif3l1	7	11.6327	11.8778	13.6782	13.0805	11.7552	13.3793	1.13816
sp|O35375-6|NRP2_MOUSE	Nrp2	NRP2_MOUSE Isoform B5 of Neuropilin-2	31	14.7364	12.4266	14.9047	16.0111	13.5815	15.4579	1.13816
sp|Q9D6T0|NOSIP_MOUSE	Nosip	NOSIP_MOUSE Nitric oxide synthase-interacting protein	7	12.4095	13.0587	14.2888	14.6947	12.7341	14.4918	1.13803
sp|Q62093|SRSF2_MOUSE	Srsf2	SRSF2_MOUSE Serine/arginine-rich splicing factor 2	8	11.3628	11.3131	12.6557	13.1498	11.338	12.9028	1.13801
sp|Q8VE97|SRSF4_MOUSE	Srsf4	SRSF4_MOUSE Serine/arginine-rich splicing factor 4	8	11.3985	11.5741	12.3063	13.828	11.4863	13.0672	1.13763
sp|Q9D115|ZN706_MOUSE	Znf706	ZN706_MOUSE Zinc finger protein 706	5	13.0506	11.4297	14.338	13.5088	12.2402	13.9234	1.13752
sp|Q8BYR2|LATS1_MOUSE	Lats1	LATS1_MOUSE Serine/threonine-protein kinase LATS1	6	11.378	10.8627	12.6044	12.6944	11.1204	12.6494	1.1375
sp|Q62383|SPT6H_MOUSE	Supt6h	SPT6H_MOUSE Transcription elongation factor SPT6	51	11.96	11.6139	13.2402	13.5727	11.7869	13.4065	1.1374
sp|Q922J3|CLIP1_MOUSE	Clip1	CLIP1_MOUSE CAP-Gly domain-containing linker protein 1	64	10.6747	11.034	12.1255	12.5623	10.8543	12.3439	1.13723
sp|Q923B1|DBR1_MOUSE	Dbr1	DBR1_MOUSE Lariat debranching enzyme	15	10.2373	10.2935	11.5673	11.7781	10.2654	11.6727	1.13709
sp|Q9ER00|STX12_MOUSE	Stx12	STX12_MOUSE Syntaxin-12	8	11.5966	12.7534	13.7944	13.8912	12.175	13.8428	1.13699
sp|Q69ZZ9|K0754_MOUSE	Kiaa0754	K0754_MOUSE Uncharacterized protein KIAA0754	4	12.2725	13.4578	14.7823	14.4721	12.8651	14.6272	1.13697
sp|Q9D291|DESI2_MOUSE	Desi2	DESI2_MOUSE Desumoylating isopeptidase 2	3	12.9869	13.7835	15.685	14.7519	13.3852	15.2185	1.13696
sp|A6H6A9-3|RBG1L_MOUSE	Rabgap1l	RBG1L_MOUSE Isoform 3 of Rab GTPase-activating protein 1-like	7	11.4734	12.6031	13.334	14.0393	12.0382	13.6867	1.13693
sp|Q8CIC2|NUPL2_MOUSE	Nupl2	NUPL2_MOUSE Nucleoporin-like protein 2	7	12.5735	11.9386	13.6125	14.2554	12.256	13.9339	1.1369
sp|Q8BZZ3|WWP1_MOUSE	Wwp1	WWP1_MOUSE NEDD4-like E3 ubiquitin-protein ligase WWP1	6	12.5147	12.4713	15.0561	13.3503	12.493	14.2032	1.1369
sp|Q8BKE9|IFT74_MOUSE	Ift74	IFT74_MOUSE Intraflagellar transport protein 74 homolog	7	12.3921	12.7878	14.1468	14.4771	12.5899	14.312	1.13678
sp|Q5F2E8|TAOK1_MOUSE	Taok1	TAOK1_MOUSE Serine/threonine-protein kinase TAO1	27	11.798	12.576	13.9149	13.7892	12.187	13.852	1.13662
tr|F8VQ54|F8VQ54_MOUSE	Dicer1	F8VQ54_MOUSE Endoribonuclease Dicer	12	11.6221	11.7375	13.9842	12.5619	11.6798	13.2731	1.13641
sp|Q5SXJ3|FANCJ_MOUSE	Brip1	FANCJ_MOUSE Fanconi anemia group J protein homolog	8	11.1222	10.5966	12.6851	11.9959	10.8594	12.3405	1.13639
tr|B1AR17|B1AR17_MOUSE	Chd3	B1AR17_MOUSE Protein Chd3	12	12.9948	13.8238	15.7465	14.7274	13.4093	15.2369	1.13629
sp|Q80SZ7|GBG5_MOUSE	Gng5	GBG5_MOUSE Guanine nucleotide-binding protein G(I)/G(S)/G(O) subunit gamma-5	2	14.111	10.5748	13.05	14.9982	12.3429	14.0241	1.13621
sp|P62983|RS27A_MOUSE	Rps27a	RS27A_MOUSE Ubiquitin-40S ribosomal protein S27a	3	11.2648	11.8467	12.9576	13.3012	11.5558	13.1294	1.13618
sp|Q8K3A9|MEPCE_MOUSE	Mepce	MEPCE_MOUSE 7SK snRNA methylphosphate capping enzyme	16	12.1071	11.8789	13.4253	13.8267	11.993	13.626	1.13617
sp|Q5SW19|CLU_MOUSE	Cluh	CLU_MOUSE Clustered mitochondria protein homolog	36	11.1374	11.0742	12.7459	12.4882	11.1058	12.617	1.13608
sp|Q91WD4|CG025_MOUSE		CG025_MOUSE UPF0415 protein C7orf25 homolog	4	11.8752	12.5322	13.125	14.6035	12.2037	13.8642	1.13607
sp|Q8BUL5|KLHL7_MOUSE	Klhl7	KLHL7_MOUSE Kelch-like protein 7	2	12.5617	11.6618	13.5811	13.9373	12.1117	13.7592	1.13603
sp|Q8BTT6|DIEXF_MOUSE	Diexf	DIEXF_MOUSE Digestive organ expansion factor homolog	13	12.1661	11.1203	13.802	12.6512	11.6432	13.2266	1.13599
sp|Q99P69|NUF2_MOUSE	Nuf2	NUF2_MOUSE Kinetochore protein Nuf2	15	13.734	13.2581	15.5491	15.1072	13.496	15.3281	1.13575
sp|A2AMZ4|CQ089_MOUSE		CQ089_MOUSE Uncharacterized protein C17orf89 homolog	2	12.5499	12.0593	14.1501	13.7983	12.3046	13.9742	1.13569
sp|Q04750|TOP1_MOUSE	Top1	TOP1_MOUSE DNA topoisomerase 1	40	12.3874	10.0268	13.4202	12.0314	11.2071	12.7258	1.13551
sp|Q8R4R6|NUP53_MOUSE	Nup35	NUP53_MOUSE Nucleoporin NUP53	10	14.0059	12.2666	14.0573	15.7728	13.1363	14.9151	1.13541
sp|Q9DBH0|WWP2_MOUSE	Wwp2	WWP2_MOUSE NEDD4-like E3 ubiquitin-protein ligase WWP2	18	11.692	12.3357	14.1257	13.1528	12.0138	13.6393	1.13529
sp|Q8BT14|CNOT4_MOUSE	Cnot4	CNOT4_MOUSE CCR4-NOT transcription complex subunit 4	10	11.4298	11.806	12.5394	13.8392	11.6179	13.1893	1.13526
tr|D3YUS5|D3YUS5_MOUSE	Rasal2	D3YUS5_MOUSE Protein Rasal2	13	11.5764	11.7209	13.2306	13.2143	11.6486	13.2224	1.13511
tr|Q6ZWQ9|Q6ZWQ9_MOUSE	Myl12a	Q6ZWQ9_MOUSE MCG5400	13	12.234	11.5892	12.869	14.1684	11.9116	13.5187	1.13492
sp|Q9WU28|PFD5_MOUSE	Pfdn5	PFD5_MOUSE Prefoldin subunit 5	5	12.2746	12.5822	13.407	14.8022	12.4284	14.1046	1.13487
sp|Q9D0L1|ZBED3_MOUSE	Zbed3	ZBED3_MOUSE Zinc finger BED domain-containing protein 3	3	13.8848	12.3439	15.8605	13.9013	13.1143	14.8809	1.1347
sp|Q8VCB2|MED25_MOUSE	Med25	MED25_MOUSE Mediator of RNA polymerase II transcription subunit 25	3	11.8784	12.447	13.3322	14.2683	12.1627	13.8003	1.13464
sp|Q8R087|B4GT7_MOUSE	B4galt7	B4GT7_MOUSE Beta-1,4-galactosyltransferase 7	7	12.8717	11.5317	14.0668	13.6186	12.2017	13.8427	1.13449
sp|Q8CI11|GNL3_MOUSE	Gnl3	GNL3_MOUSE Guanine nucleotide-binding protein-like 3	24	11.198	10.3223	12.1101	12.3014	10.7601	12.2058	1.13435
sp|Q8K301|DDX52_MOUSE	Ddx52	DDX52_MOUSE Probable ATP-dependent RNA helicase DDX52	21	11.2385	10.3414	12.994	11.4821	10.79	12.2381	1.1342
sp|P62270|RS18_MOUSE	Rps18	RS18_MOUSE 40S ribosomal protein S18	27	11.3813	11.3546	12.3669	13.4171	11.368	12.892	1.13406
sp|Q8K2P1|LUR1L_MOUSE	Lurap1l	LUR1L_MOUSE Leucine rich adaptor protein 1-like	2	12.6431	11.0971	13.197	13.7224	11.8701	13.4597	1.13391
sp|P70288|HDAC2_MOUSE	Hdac2	HDAC2_MOUSE Histone deacetylase 2	14	12.6985	13.0115	13.6641	15.4853	12.855	14.5747	1.13377
sp|Q3TWW8|SRSF6_MOUSE	Srsf6	SRSF6_MOUSE Serine/arginine-rich splicing factor 6	14	11.4801	11.3318	12.6437	13.2163	11.4059	12.93	1.13362
sp|P61079|UB2D3_MOUSE	Ube2d3	UB2D3_MOUSE Ubiquitin-conjugating enzyme E2 D3	3	11.1955	12.2458	13.6998	12.8728	11.7207	13.2863	1.13358
sp|P28028|BRAF_MOUSE	Braf	BRAF_MOUSE Serine/threonine-protein kinase B-raf	3	11.3512	13.1499	14.7222	13.0458	12.2506	13.884	1.13334
sp|Q8BHD7|PTBP3_MOUSE	Ptbp3	PTBP3_MOUSE Polypyrimidine tract-binding protein 3	12	11.3057	12.1527	12.5579	14.0273	11.7292	13.2926	1.13329
sp|P35293|RAB18_MOUSE	Rab18	RAB18_MOUSE Ras-related protein Rab-18	13	11.3508	11.7153	13.1587	12.9801	11.533	13.0694	1.13321
sp|Q91ZR4|NEK8_MOUSE	Nek8	NEK8_MOUSE Serine/threonine-protein kinase Nek8	2	13.4183	14.1651	16.2342	15.0236	13.7917	15.6289	1.13321
sp|Q923W1|TGS1_MOUSE	Tgs1	TGS1_MOUSE Trimethylguanosine synthase	10	11.308	10.7478	12.7163	12.2704	11.0279	12.4933	1.13288
sp|P27612|PLAP_MOUSE	Plaa	PLAP_MOUSE Phospholipase A-2-activating protein	34	10.9581	11.5441	12.7681	12.7166	11.2511	12.7424	1.13254
sp|Q9D8Z6|ATGA1_MOUSE	Atg101	ATGA1_MOUSE Autophagy-related protein 101	4	11.9145	11.385	13.2233	13.1637	11.6497	13.1935	1.13252
sp|Q8K4L0|DDX54_MOUSE	Ddx54	DDX54_MOUSE ATP-dependent RNA helicase DDX54	15	10.0102	9.41732	11.8347	10.1669	9.71375	11.0008	1.1325
sp|Q8BRT1-5|CLAP2_MOUSE	Clasp2	CLAP2_MOUSE Isoform 2 of CLIP-associating protein 2	7	11.7302	11.6397	13.5394	12.9257	11.6849	13.2325	1.13244
tr|E9Q9Q2|E9Q9Q2_MOUSE	R3hdm1	E9Q9Q2_MOUSE Protein R3hdm1	6	11.7405	11.4039	12.5543	13.6534	11.5722	13.1038	1.13236
sp|Q91WC9|DGLB_MOUSE	Daglb	DGLB_MOUSE Sn1-specific diacylglycerol lipase beta	12	13.6074	12.4118	15.6287	13.8271	13.0096	14.7279	1.13208
sp|Q6PA06|ATLA2_MOUSE	Atl2	ATLA2_MOUSE Atlastin-2	19	13.4372	13.3381	14.761	15.5414	13.3876	15.1512	1.13173
[truncated: 5,798 more rows]

## Sheet: low stringency
				A1: WT MEFs Un-Infected	A2: WT MEFs Un-Infected	C1: atg5-/- MEFs Un-Infected	C2: atg5-/- MEFs Un-Infected	WT MEFs Un-Infected	atg5-/- MEFs Un-Infected				Low stringency	Number of proteins
Protein Id	Gene Symbol	Description	Quantified Spectral Counts	128N	129C	130N	128C	average	average	atg5-/-/ WT		Upregulated	≥ 1.5	538
sp|P63089|PTN_MOUSE	Ptn	PTN_MOUSE Pleiotrophin	4	0.195502	1.29433	23.6436	25.5198	0.744915	24.5817	32.9994		Downregulated	≤ 0.666	549
tr|A2AD03|A2AD03_MOUSE	Chm	A2AD03_MOUSE Rab proteins geranylgeranyltransferase component A 1	2	0.702026	0.871124	26.1328	24.9999	0.786575	25.5664	32.5034
sp|Q61500|ITM2A_MOUSE	Itm2a	ITM2A_MOUSE Integral membrane protein 2A	5	0.779684	1.69559	33.2718	32.3973	1.23764	32.8345	26.53
sp|Q60899|ELAV2_MOUSE	Elavl2	ELAV2_MOUSE ELAV-like protein 2	5	0.914896	1.45579	25.3713	25.7586	1.18534	25.5649	21.5676
sp|Q64314|CD34_MOUSE	Cd34	CD34_MOUSE Hematopoietic progenitor cell antigen CD34	5	0.884114	1.47264	21.681	27.1743	1.17838	24.4277	20.7299
sp|P62965|RABP1_MOUSE	Crabp1	RABP1_MOUSE Cellular retinoic acid-binding protein 1	5	1.22206	1.36999	24.2009	25.805	1.29602	25.0029	19.292
sp|Q6A0D4|RFTN1_MOUSE	Rftn1	RFTN1_MOUSE Raftlin	2	1.39892	1.23345	25.3449	23.4329	1.31619	24.3889	18.5299
sp|Q8K2P7|S38A1_MOUSE	Slc38a1	S38A1_MOUSE Sodium-coupled neutral amino acid transporter 1	3	1.57102	1.21394	25.1908	23.5036	1.39248	24.3472	17.4848
sp|P70180|ANPRC_MOUSE	Npr3	ANPRC_MOUSE Atrial natriuretic peptide receptor 3	15	1.14412	2.12201	26.2041	28.0363	1.63307	27.1202	16.6069
sp|Q62507|COCH_MOUSE	Coch	COCH_MOUSE Cochlin	4	1.42037	1.46149	23.7214	22.1511	1.44093	22.9363	15.9177
sp|Q9QUN9|DKK3_MOUSE	Dkk3	DKK3_MOUSE Dickkopf-related protein 3	4	1.83964	1.7336	25.3934	27.3133	1.78662	26.3534	14.7504
sp|Q8C119|NDNF_MOUSE	Ndnf	NDNF_MOUSE Protein NDNF	5	1.25272	1.49723	19.2049	20.6992	1.37497	19.952	14.5108
sp|Q08091|CNN1_MOUSE	Cnn1	CNN1_MOUSE Calponin-1	13	1.99896	2.1755	25.5659	25.5135	2.08723	25.5397	12.2362
sp|P13595|NCAM1_MOUSE	Ncam1	NCAM1_MOUSE Neural cell adhesion molecule 1	18	2.14887	2.12894	25.0868	25.4307	2.1389	25.2588	11.8092
sp|E9Q414|APOB_MOUSE	Apob	APOB_MOUSE Apolipoprotein B-100	9	2.18464	2.50345	28.373	26.7536	2.34404	27.5633	11.7589
sp|P70324|TBX3_MOUSE	Tbx3	TBX3_MOUSE T-box transcription factor TBX3	2	1.98732	2.94353	29.0455	28.3831	2.46542	28.7143	11.6468
sp|Q62009|POSTN_MOUSE	Postn	POSTN_MOUSE Periostin	20	2.11603	2.711	26.8911	28.3607	2.41352	27.6259	11.4463
sp|P70423|CTR3_MOUSE	Slc7a3	CTR3_MOUSE Cationic amino acid transporter 3	2	2.27392	1.62039	22.9661	20.9747	1.94716	21.9704	11.2833
sp|Q9CWG1|GLIP1_MOUSE	Glipr1	GLIP1_MOUSE Glioma pathogenesis-related protein 1	2	1.52157	2.76763	23.2116	24.004	2.1446	23.6078	11.008
sp|Q9WTP2|SPY4_MOUSE	Spry4	SPY4_MOUSE Protein sprouty homolog 4	2	1.7851	2.47923	21.7151	22.1164	2.13217	21.9157	10.2786
sp|P10287|CADH3_MOUSE	Cdh3	CADH3_MOUSE Cadherin-3	8	2.07294	3.03897	22.718	26.5562	2.55596	24.6371	9.63909
sp|Q6WVG3|KCD12_MOUSE	Kctd12	KCD12_MOUSE BTB/POZ domain-containing protein KCTD12	12	2.92686	3.56439	29.6317	29.9637	3.24563	29.7977	9.18089
sp|Q80TF3|PCD19_MOUSE	Pcdh19	PCD19_MOUSE Protocadherin-19	17	2.04838	2.34948	18.6889	20.3396	2.19893	19.5143	8.87444
sp|P97298|PEDF_MOUSE	Serpinf1	PEDF_MOUSE Pigment epithelium-derived factor	7	2.57945	3.18	24.6511	26.3791	2.87972	25.5151	8.86026
sp|P11862|GAS2_MOUSE	Gas2	GAS2_MOUSE Growth arrest-specific protein 2	11	2.38986	4.08739	27.2636	29.8217	3.23863	28.5427	8.8132
sp|P16125|LDHB_MOUSE	Ldhb	LDHB_MOUSE L-lactate dehydrogenase B chain	6	2.56593	3.38655	24.1138	26.8901	2.97624	25.502	8.56852
sp|B9EJA2|CTTB2_MOUSE	Cttnbp2	CTTB2_MOUSE Cortactin-binding protein 2	2	2.99026	3.47382	26.8623	26.6985	3.23204	26.7804	8.28592
sp|O35646|CAN6_MOUSE	Capn6	CAN6_MOUSE Calpain-6	17	2.47754	3.02632	22.7856	20.7922	2.75193	21.7889	7.91768
sp|Q9CWR7|STEA1_MOUSE	Steap1	STEA1_MOUSE Metalloreductase STEAP1	2	2.44465	3.31092	20.5992	20.9667	2.87779	20.783	7.22186
sp|O09030|I13R1_MOUSE	Il13ra1	I13R1_MOUSE Interleukin-13 receptor subunit alpha-1	7	1.53337	2.02131	13.0002	12.5771	1.77734	12.7886	7.19537
sp|P82343|RENBP_MOUSE	Renbp	RENBP_MOUSE N-acylglucosamine 2-epimerase	3	3.68701	4.10598	25.5887	24.9674	3.89649	25.2781	6.48739
sp|Q8VEE1|LMCD1_MOUSE	Lmcd1	LMCD1_MOUSE LIM and cysteine-rich domains protein 1	2	2.95997	4.1741	22.502	22.6744	3.56704	22.5882	6.33248
sp|P97857|ATS1_MOUSE	Adamts1	ATS1_MOUSE A disintegrin and metalloproteinase with thrombospondin motifs 1	24	3.55105	4.15382	23.3634	23.1138	3.85244	23.2386	6.03219
sp|Q8VCN5|CGL_MOUSE	Cth	CGL_MOUSE Cystathionine gamma-lyase	9	3.23393	3.57702	20.3754	19.9989	3.40548	20.1871	5.92784
sp|P24288|BCAT1_MOUSE	Bcat1	BCAT1_MOUSE Branched-chain-amino-acid aminotransferase, cytosolic	11	3.41012	3.45767	18.5861	21.8046	3.43389	20.1954	5.88118
sp|Q9R1Q6|T176B_MOUSE	Tmem176b	T176B_MOUSE Transmembrane protein 176B	5	4.35757	4.27644	24.0139	26.5694	4.317	25.2917	5.85862
sp|P51885|LUM_MOUSE	Lum	LUM_MOUSE Lumican	6	4.32467	4.82663	26.2673	27.2658	4.57565	26.7665	5.84978
sp|Q9Z1W9|STK39_MOUSE	Stk39	STK39_MOUSE STE20/SPS1-related proline-alanine-rich protein kinase	6	3.18535	3.51904	19.8329	18.7419	3.35219	19.2874	5.75367
sp|P18406|CYR61_MOUSE	Cyr61	CYR61_MOUSE Protein CYR61	21	4.38427	3.58265	22.234	23.162	3.98346	22.698	5.69806
sp|O08791|COE3_MOUSE	Ebf3	COE3_MOUSE Transcription factor COE3	6	3.51939	4.76383	22.6127	24.1622	4.14161	23.3874	5.64695
sp|Q9WTR1|TRPV2_MOUSE	Trpv2	TRPV2_MOUSE Transient receptor potential cation channel subfamily V member 2	3	4.52204	3.54136	22.163	22.3599	4.0317	22.2615	5.5216
sp|Q61490|CD166_MOUSE	Alcam	CD166_MOUSE CD166 antigen	13	3.57052	4.7567	21.6312	23.6495	4.16361	22.6404	5.43768
sp|O08530|S1PR1_MOUSE	S1pr1	S1PR1_MOUSE Sphingosine 1-phosphate receptor 1	2	1.8175	2.79119	12.8766	12.1745	2.30434	12.5255	5.43561
sp|Q69Z99|ZN512_MOUSE	Znf512	ZN512_MOUSE Zinc finger protein 512	13	3.79869	4.55991	24.7266	20.0918	4.1793	22.4092	5.36196
sp|Q8BFU0|RSPO2_MOUSE	Rspo2	RSPO2_MOUSE R-spondin-2	6	3.36516	4.1045	18.8794	19.8759	3.73483	19.3777	5.18836
sp|Q9Z0U9|S1PR3_MOUSE	S1pr3	S1PR3_MOUSE Sphingosine 1-phosphate receptor 3	3	3.82661	4.81846	22.1346	22.224	4.32253	22.1793	5.13108
sp|P14094|AT1B1_MOUSE	Atp1b1	AT1B1_MOUSE Sodium/potassium-transporting ATPase subunit beta-1	8	3.88454	5.07483	22.6038	23.1621	4.47968	22.883	5.10816
sp|P29268|CTGF_MOUSE	Ctgf	CTGF_MOUSE Connective tissue growth factor	15	4.36533	3.66346	21.2228	19.6716	4.0144	20.4472	5.09347
sp|Q9WVB4|SLIT3_MOUSE	Slit3	SLIT3_MOUSE Slit homolog 3 protein	12	4.41296	5.9496	25.502	26.9455	5.18128	26.2238	5.06125
sp|Q9CQ19|MYL9_MOUSE	Myl9	MYL9_MOUSE Myosin regulatory light polypeptide 9	2	4.98045	6.63489	26.3081	31.7224	5.80767	29.0152	4.99601
tr|Q91XX4|Q91XX4_MOUSE	Pcdhgb6	Q91XX4_MOUSE MCG133388, isoform CRA_n	4	5.20971	5.3733	23.8958	26.275	5.29151	25.0854	4.74069
sp|Q99MQ4|ASPN_MOUSE	Aspn	ASPN_MOUSE Asporin	17	5.55959	5.8312	26.7972	26.8173	5.69539	26.8073	4.70683
sp|P28231|CXB3_MOUSE	Gjb3	CXB3_MOUSE Gap junction beta-3 protein	3	5.02287	4.92448	22.5872	22.9088	4.97367	22.748	4.57369
sp|Q64374|RGN_MOUSE	Rgn	RGN_MOUSE Regucalcin	2	6.19633	4.09465	21.3938	24.3266	5.14549	22.8602	4.44277
sp|Q8K449|ABCA9_MOUSE	Abca9	ABCA9_MOUSE ATP-binding cassette sub-family A member 9	2	3.79444	4.54882	19.2621	17.6385	4.17163	18.4503	4.4228
sp|Q61410|KGP2_MOUSE	Prkg2	KGP2_MOUSE cGMP-dependent protein kinase 2	2	3.77375	5.21243	19.5726	20.0487	4.49309	19.8106	4.40913
sp|P11214|TPA_MOUSE	Plat	TPA_MOUSE Tissue-type plasminogen activator	4	4.18683	5.00739	18.7459	21.7795	4.59711	20.2627	4.4077
sp|Q925I7|PDGFD_MOUSE	Pdgfd	PDGFD_MOUSE Platelet-derived growth factor D	6	5.37495	5.31526	23.3039	23.4103	5.3451	23.3571	4.36981
sp|P22725|WNT5A_MOUSE	Wnt5a	WNT5A_MOUSE Protein Wnt-5a	4	3.55891	3.5838	14.7947	16.3706	3.57136	15.5826	4.36323
sp|P10404|ENV1_MOUSE		ENV1_MOUSE MLV-related proviral Env polyprotein	18	4.70297	5.02645	21.0328	20.7317	4.86471	20.8823	4.2926
sp|Q5I2A0|SPA3G_MOUSE	Serpina3g	SPA3G_MOUSE Serine protease inhibitor A3G	6	3.81142	3.44793	16.0592	15.0031	3.62967	15.5311	4.27894
sp|P19973|LSP1_MOUSE	Lsp1	LSP1_MOUSE Lymphocyte-specific protein 1	12	4.70165	4.76308	19.5117	20.8675	4.73236	20.1896	4.26628
sp|P07214|SPRC_MOUSE	Sparc	SPRC_MOUSE SPARC	20	5.92084	5.35323	22.1557	25.8787	5.63704	24.0172	4.26061
sp|Q61555|FBN2_MOUSE	Fbn2	FBN2_MOUSE Fibrillin-2	24	5.9206	5.80277	24.0552	25.8121	5.86169	24.9336	4.25367
sp|Q8BGI1|RNF24_MOUSE	Rnf24	RNF24_MOUSE RING finger protein 24	4	4.32653	5.02716	20.4832	19.032	4.67685	19.7576	4.22456
sp|Q8VHR0|PCD18_MOUSE	Pcdh18	PCD18_MOUSE Protocadherin 18	6	6.4733	5.88644	24.7547	27.3712	6.17987	26.063	4.2174
sp|O70583|TRI18_MOUSE	Mid1	TRI18_MOUSE E3 ubiquitin-protein ligase Midline-1	11	4.47373	5.6093	21.7609	20.1215	5.04151	20.9412	4.15375
sp|Q91VK4|ITM2C_MOUSE	Itm2c	ITM2C_MOUSE Integral membrane protein 2C	12	5.07321	4.70171	20.5194	19.9559	4.88746	20.2376	4.14073
sp|Q9QXX0|JAG1_MOUSE	Jag1	JAG1_MOUSE Protein jagged-1	4	5.26726	6.919	23.8535	25.977	6.09313	24.9152	4.08907
sp|Q9ERS5|PKHA2_MOUSE	Plekha2	PKHA2_MOUSE Pleckstrin homology domain-containing family A member 2	5	3.04612	3.58777	13.3916	13.6465	3.31695	13.519	4.07574
sp|Q8VC88|GRAN_MOUSE	Gca	GRAN_MOUSE Grancalcin	2	3.97402	5.12824	17.3928	19.4653	4.55113	18.4291	4.04934
sp|Q9D8B7|JAM3_MOUSE	Jam3	JAM3_MOUSE Junctional adhesion molecule C	8	5.42083	5.38152	21.0999	21.6486	5.40118	21.3743	3.95733
sp|P52800|EFNB2_MOUSE	Efnb2	EFNB2_MOUSE Ephrin-B2	4	5.43315	7.11979	24.2296	25.028	6.27647	24.6288	3.92399
sp|Q9JMG7|HDGR3_MOUSE	Hdgfrp3	HDGR3_MOUSE Hepatoma-derived growth factor-related protein 3	7	5.42739	5.50004	21.2674	21.1113	5.46371	21.1893	3.87819
sp|Q80UW0|H6ST2_MOUSE	Hs6st2	H6ST2_MOUSE Heparan-sulfate 6-O-sulfotransferase 2	7	6.44883	5.49506	22.6941	23.6067	5.97195	23.1504	3.87652
sp|P97299|SFRP2_MOUSE	Sfrp2	SFRP2_MOUSE Secreted frizzled-related protein 2	12	6.95317	6.19827	25.5716	24.7684	6.57572	25.17	3.82771
sp|Q80YX1|TENA_MOUSE	Tnc	TENA_MOUSE Tenascin	34	3.97855	4.12328	14.5888	16.1593	4.05091	15.374	3.7952
sp|P35951|LDLR_MOUSE	Ldlr	LDLR_MOUSE Low-density lipoprotein receptor	20	6.0291	5.84524	21.3658	23.5889	5.93717	22.4773	3.78587
sp|Q7TMS5|ABCG2_MOUSE	Abcg2	ABCG2_MOUSE ATP-binding cassette sub-family G member 2	14	5.00848	4.85762	18.9329	18.3422	4.93305	18.6376	3.7781
sp|Q3UW53|NIBAN_MOUSE	Fam129a	NIBAN_MOUSE Protein Niban	25	4.97606	5.77474	19.6873	20.9095	5.3754	20.2984	3.77616
sp|Q91V98|CD248_MOUSE	Cd248	CD248_MOUSE Endosialin	3	5.93347	6.39985	21.9235	24.4603	6.16666	23.1919	3.76085
sp|G5E8K5|ANK3_MOUSE	Ank3	ANK3_MOUSE Ankyrin-3	17	5.50071	5.7719	21.5612	20.6311	5.63631	21.0961	3.7429
sp|Q9CXD9|LRC17_MOUSE	Lrrc17	LRC17_MOUSE Leucine-rich repeat-containing protein 17	6	6.73247	7.53678	25.0687	26.8529	7.13462	25.9608	3.6387
sp|P16382|IL4RA_MOUSE	Il4r	IL4RA_MOUSE Interleukin-4 receptor subunit alpha	6	5.35787	5.10898	19.251	18.7825	5.23343	19.0168	3.63372
tr|F2Z4A3|F2Z4A3_MOUSE	Fat1	F2Z4A3_MOUSE Protein Fat1	131	7.01774	6.76784	23.7102	25.7664	6.89279	24.7383	3.58902
sp|Q9CYT6|CAP2_MOUSE	Cap2	CAP2_MOUSE Adenylyl cyclase-associated protein 2	2	7.77777	4.51699	21.739	22.2238	6.14738	21.9814	3.57573
sp|Q62371|DDR2_MOUSE	Ddr2	DDR2_MOUSE Discoidin domain-containing receptor 2	25	6.199	6.54407	23.0125	22.3553	6.37153	22.6839	3.56019
sp|A2AVA0|SVEP1_MOUSE	Svep1	SVEP1_MOUSE Sushi, von Willebrand factor type A, EGF and pentraxin domain-containing protein 1	24	7.05957	7.70229	25.4162	27.1318	7.38093	26.274	3.55971
sp|A6X935|ITIH4_MOUSE	Itih4	ITIH4_MOUSE Inter alpha-trypsin inhibitor, heavy chain 4	2	6.62745	7.68504	25.1034	25.3435	7.15625	25.2234	3.52467
sp|P40224|SDF1_MOUSE	Cxcl12	SDF1_MOUSE Stromal cell-derived factor 1	2	6.12482	6.54446	21.191	23.0484	6.33464	22.1197	3.49187
sp|Q62312|TGFR2_MOUSE	Tgfbr2	TGFR2_MOUSE TGF-beta receptor type-2	16	5.4918	5.92077	19.6256	19.903	5.70628	19.7643	3.4636
sp|P70429|EVL_MOUSE	Evl	EVL_MOUSE Ena/VASP-like protein	4	6.28125	6.09438	21.0939	21.621	6.18782	21.3575	3.45154
sp|O35544|EAA4_MOUSE	Slc1a6	EAA4_MOUSE Excitatory amino acid transporter 4	3	5.55196	7.8967	22.0129	23.4557	6.72433	22.7343	3.3809
sp|O55125|NIPS1_MOUSE	Nipsnap1	NIPS1_MOUSE Protein NipSnap homolog 1	2	6.13263	7.03083	21.1116	23.0958	6.58173	22.1037	3.35834
sp|Q9R001|ATS5_MOUSE	Adamts5	ATS5_MOUSE A disintegrin and metalloproteinase with thrombospondin motifs 5	13	5.8954	6.6822	21.8628	20.3353	6.2888	21.0991	3.35502
sp|Q9R087|GPC6_MOUSE	Gpc6	GPC6_MOUSE Glypican-6	3	7.4059	5.97048	22.0335	22.6746	6.68819	22.354	3.34231
sp|Q9QY73|TMM59_MOUSE	Tmem59	TMM59_MOUSE Transmembrane protein 59	10	7.33533	5.65748	21.7312	21.2992	6.4964	21.5152	3.31187
sp|P70193|LRIG1_MOUSE	Lrig1	LRIG1_MOUSE Leucine-rich repeats and immunoglobulin-like domains protein 1	2	6.2504	5.9441	21.1016	19.1375	6.09725	20.1196	3.29978
tr|Q60709|Q60709_MOUSE	Aplp2	Q60709_MOUSE Amyloid-like protein 2	23	7.57583	6.14844	21.0862	23.1627	6.86213	22.1245	3.22414
sp|Q6GQT1|A2MP_MOUSE	A2mp	A2MP_MOUSE Alpha-2-macroglobulin-P	5	6.91638	9.3905	26.0356	26.0115	8.15344	26.0236	3.19173
sp|O08532|CA2D1_MOUSE	Cacna2d1	CA2D1_MOUSE Voltage-dependent calcium channel subunit alpha-2/delta-1	6	7.01635	7.28307	22.6825	22.762	7.14971	22.7223	3.17807
sp|Q9ER71|RHOJ_MOUSE	Rhoj	RHOJ_MOUSE Rho-related GTP-binding protein RhoJ	2	6.03228	7.14226	20.4354	21.3769	6.58727	20.9061	3.17372
sp|Q9D6N1|CAH13_MOUSE	Ca13	CAH13_MOUSE Carbonic anhydrase 13	3	3.56121	4.08296	12.0385	12.1198	3.82208	12.0791	3.16035
tr|J3QND8|J3QND8_MOUSE	Gm6768	J3QND8_MOUSE Uncharacterized protein	14	6.53411	6.59595	19.3078	21.9194	6.56503	20.6136	3.13991
sp|Q9JJN5|CBPN_MOUSE	Cpn1	CBPN_MOUSE Carboxypeptidase N catalytic chain	3	6.81947	7.31686	23.0381	21.2643	7.06816	22.1512	3.13394
sp|Q8BHC1|RB39B_MOUSE	Rab39b	RB39B_MOUSE Ras-related protein Rab-39B	3	6.16489	5.89669	19.3363	18.3571	6.03079	18.8467	3.12508
tr|G3UXC7|G3UXC7_MOUSE	Adamtsl3	G3UXC7_MOUSE Protein Adamtsl3	13	8.11822	7.21335	23.2289	24.5428	7.66579	23.8859	3.11591
sp|Q9JLL0|CRIM1_MOUSE	Crim1	CRIM1_MOUSE Cysteine-rich motor neuron 1 protein	11	7.31689	7.03729	22.2475	22.4703	7.17709	22.3589	3.11532
sp|P08121|CO3A1_MOUSE	Col3a1	CO3A1_MOUSE Collagen alpha-1(III) chain	56	5.4741	9.01737	21.8002	23.2346	7.24574	22.5174	3.10768
sp|Q3TDN0|DISP1_MOUSE	Disp1	DISP1_MOUSE Protein dispatched homolog 1	4	6.70821	7.43401	20.9688	22.9508	7.07111	21.9598	3.10557
sp|Q91WJ7|SPS2L_MOUSE	Spats2l	SPS2L_MOUSE SPATS2-like protein	10	4.46076	4.64252	14.2935	13.9174	4.55164	14.1054	3.09898
sp|Q32MD9|CDON_MOUSE	Cdon	CDON_MOUSE Cell adhesion molecule-related/down-regulated by oncogenes	4	7.74968	7.38201	22.2533	24.6275	7.56585	23.4404	3.09819
sp|P04186|CFAB_MOUSE	Cfb	CFAB_MOUSE Complement factor B	4	1.95598	2.08947	6.41787	6.11554	2.02272	6.2667	3.09815
sp|Q9R098|HGFA_MOUSE	Hgfac	HGFA_MOUSE Hepatocyte growth factor activator	2	6.72597	8.12625	22.2612	23.6523	7.42611	22.9568	3.09136
sp|Q9R1B9|SLIT2_MOUSE	Slit2	SLIT2_MOUSE Slit homolog 2 protein	19	6.09151	6.72329	19.2845	20.1671	6.4074	19.7258	3.0786
sp|O35988|SDC4_MOUSE	Sdc4	SDC4_MOUSE Syndecan-4	7	5.90304	6.54228	20.5658	17.5177	6.22266	19.0417	3.06006
sp|P01942|HBA_MOUSE	Hba	HBA_MOUSE Hemoglobin subunit alpha	4	7.88427	5.19493	18.282	21.5384	6.5396	19.9102	3.04456
sp|Q9EPT5|SO2A1_MOUSE	Slco2a1	SO2A1_MOUSE Solute carrier organic anion transporter family member 2A1	10	4.26517	5.77116	15.9381	14.5659	5.01816	15.252	3.03936
sp|Q9R0P9|UCHL1_MOUSE	Uchl1	UCHL1_MOUSE Ubiquitin carboxyl-terminal hydrolase isozyme L1	12	6.5441	5.86024	18.3479	19.1783	6.20217	18.7631	3.02525
sp|Q8VIK5|PEAR1_MOUSE	Pear1	PEAR1_MOUSE Platelet endothelial aggregation receptor 1	4	6.60656	6.79778	19.315	21.1567	6.70217	20.2359	3.0193
sp|P20352|TF_MOUSE	F3	TF_MOUSE Tissue factor	7	4.08197	4.14076	13.2428	11.5299	4.11136	12.3864	3.01271
sp|O55137|ACOT1_MOUSE	Acot1	ACOT1_MOUSE Acyl-coenzyme A thioesterase 1	12	6.49358	6.79662	19.2995	20.7206	6.6451	20.0101	3.01125
sp|P27038|AVR2A_MOUSE	Acvr2a	AVR2A_MOUSE Activin receptor type-2A	5	6.87397	7.29318	21.3303	21.0339	7.08358	21.1821	2.99031
sp|Q811Q9|PCY1B_MOUSE	Pcyt1b	PCY1B_MOUSE Choline-phosphate cytidylyltransferase B	2	7.73699	7.15909	21.2977	23.1907	7.44804	22.2442	2.98658
sp|Q8CII9|CRLF2_MOUSE	Crlf2	CRLF2_MOUSE Cytokine receptor-like factor 2	3	5.94186	6.03748	18.0229	17.7051	5.98967	17.864	2.98247
tr|Q9CZU9|Q9CZU9_MOUSE	2610524H06Rik	Q9CZU9_MOUSE Protein 2610524H06Rik	3	7.06538	5.97774	19.36	19.3871	6.52156	19.3736	2.97069
sp|Q9QYR9|ACOT2_MOUSE	Acot2	ACOT2_MOUSE Acyl-coenzyme A thioesterase 2, mitochondrial	8	7.06727	6.24076	18.7218	20.8112	6.65402	19.7665	2.97061
sp|P48759|PTX3_MOUSE	Ptx3	PTX3_MOUSE Pentraxin-related protein PTX3	19	6.67961	7.4361	20.8763	21.0136	7.05785	20.945	2.96761
sp|Q8K448|ABCA5_MOUSE	Abca5	ABCA5_MOUSE ATP-binding cassette sub-family A member 5	4	7.21618	7.70204	22.7698	21.3381	7.45911	22.0539	2.95664
sp|Q6PDJ1|CAHD1_MOUSE	Cachd1	CAHD1_MOUSE VWFA and cache domain-containing protein 1	6	5.05899	5.15861	14.2478	15.8075	5.1088	15.0277	2.94153
sp|P28653|PGS1_MOUSE	Bgn	PGS1_MOUSE Biglycan	39	7.39312	7.04541	19.8501	22.6016	7.21927	21.2259	2.94017
sp|P59268|ZDHC9_MOUSE	Zdhhc9	ZDHC9_MOUSE Palmitoyltransferase ZDHHC9	4	7.42568	6.81853	21.7901	20.0689	7.12211	20.9295	2.93867
sp|P21995|EMB_MOUSE	Emb	EMB_MOUSE Embigin	8	6.85792	6.7604	19.5305	20.4329	6.80916	19.9817	2.93454
sp|Q922T2|MFAP3_MOUSE	Mfap3	MFAP3_MOUSE Microfibril-associated glycoprotein 3	3	6.76744	5.56107	17.9007	18.1643	6.16426	18.0325	2.92533
sp|P97873|LOXL1_MOUSE	Loxl1	LOXL1_MOUSE Lysyl oxidase homolog 1	17	5.36933	5.17098	15.3526	15.26	5.27015	15.3063	2.90434
sp|P51655|GPC4_MOUSE	Gpc4	GPC4_MOUSE Glypican-4	16	6.14895	7.22812	18.289	20.2998	6.68854	19.2944	2.8847
sp|O88632-2|SEM3F_MOUSE	Sema3f	SEM3F_MOUSE Isoform A of Semaphorin-3F	10	7.78664	8.03488	22.2557	23.2703	7.91076	22.763	2.87748
sp|P14873|MAP1B_MOUSE	Map1b	MAP1B_MOUSE Microtubule-associated protein 1B	57	6.2495	7.11843	19.2126	19.1713	6.68396	19.192	2.87134
sp|P55012|S12A2_MOUSE	Slc12a2	S12A2_MOUSE Solute carrier family 12 member 2	29	5.81607	5.87315	16.7662	16.7703	5.84461	16.7683	2.86901
sp|Q8BWB6|STEA2_MOUSE	Steap2	STEA2_MOUSE Metalloreductase STEAP2	2	6.78405	6.25388	19.1734	18.1244	6.51896	18.6489	2.86072
sp|P56564|EAA1_MOUSE	Slc1a3	EAA1_MOUSE Excitatory amino acid transporter 1	5	6.42037	9.00915	21.6377	22.4359	7.71476	22.0368	2.85645
sp|Q8BUJ9|LRP12_MOUSE	Lrp12	LRP12_MOUSE Low-density lipoprotein receptor-related protein 12	4	7.26767	7.28768	19.8466	21.6864	7.27768	20.7665	2.85345
sp|Q07802|COE1_MOUSE	Ebf1	COE1_MOUSE Transcription factor COE1	2	6.76096	8.18374	21.1512	21.2385	7.47235	21.1949	2.83644
sp|Q9Z0L0|TPBG_MOUSE	Tpbg	TPBG_MOUSE Trophoblast glycoprotein	12	6.38008	6.04439	17.6539	17.4027	6.21223	17.5283	2.82158
sp|Q3UKC1|TAXB1_MOUSE	Tax1bp1	TAXB1_MOUSE Tax1-binding protein 1 homolog	36	6.36813	6.02995	17.0593	17.8755	6.19904	17.4674	2.81776
sp|Q60774|TM45A_MOUSE	Tmem45a	TM45A_MOUSE Transmembrane protein 45A	3	6.26999	6.77378	18.5961	18.097	6.52188	18.3465	2.81307
sp|P13504|IL1R1_MOUSE	Il1r1	IL1R1_MOUSE Interleukin-1 receptor type 1	4	6.67067	9.17122	21.708	22.7811	7.92094	22.2446	2.80832
sp|Q6P1C6|LRIG3_MOUSE	Lrig3	LRIG3_MOUSE Leucine-rich repeats and immunoglobulin-like domains protein 3	10	8.34606	7.68652	22.0728	22.9029	8.01629	22.4879	2.80527
sp|Q9WTQ5|AKA12_MOUSE	Akap12	AKA12_MOUSE A-kinase anchor protein 12	19	7.76093	8.21293	20.8346	23.8381	7.98693	22.3364	2.79661
tr|Q91XX1|Q91XX1_MOUSE	Pcdhgc3	Q91XX1_MOUSE Protein Pcdhgb6	9	7.1889	6.68921	18.7454	19.8744	6.93906	19.3099	2.78279
sp|P0C605|KGP1_MOUSE	Prkg1	KGP1_MOUSE cGMP-dependent protein kinase 1	9	7.06667	7.74972	21.3961	19.627	7.40819	20.5115	2.76876
sp|Q6W3F0|P4HA3_MOUSE	P4ha3	P4HA3_MOUSE Prolyl 4-hydroxylase subunit alpha-3	2	7.60819	8.2931	22.0901	21.9058	7.95065	21.9979	2.76681
sp|Q61263|SOAT1_MOUSE	Soat1	SOAT1_MOUSE Sterol O-acyltransferase 1	9	7.33528	7.11511	19.7378	20.1078	7.2252	19.9228	2.7574
sp|Q64322|NPDC1_MOUSE	Npdc1	NPDC1_MOUSE Neural proliferation differentiation and control protein 1	3	7.51295	6.79316	20.504	18.9136	7.15306	19.7088	2.75529
sp|P12032|TIMP1_MOUSE	Timp1	TIMP1_MOUSE Metalloproteinase inhibitor 1	9	4.9624	4.68583	13.252	13.215	4.82411	13.2335	2.74319
sp|Q9Z125|CR3L1_MOUSE	Creb3l1	CR3L1_MOUSE Cyclic AMP-responsive element-binding protein 3-like protein 1	2	5.79206	6.21986	16.4238	16.5202	6.00596	16.472	2.74261
sp|Q03146|DDR1_MOUSE	Ddr1	DDR1_MOUSE Epithelial discoidin domain-containing receptor 1	12	7.21895	7.54871	19.2383	21.1487	7.38383	20.1935	2.73483
sp|Q64337|SQSTM_MOUSE	Sqstm1	SQSTM_MOUSE Sequestosome-1	30	7.29114	7.22386	18.8695	20.8163	7.2575	19.8429	2.73412
sp|Q8R2Y2|MUC18_MOUSE	Mcam	MUC18_MOUSE Cell surface glycoprotein MUC18	8	7.55049	7.67144	19.7919	21.1866	7.61096	20.4892	2.69207
sp|Q8R310|TMCC3_MOUSE	Tmcc3	TMCC3_MOUSE Transmembrane and coiled-coil domains protein 3	2	5.86388	6.49488	16.7654	16.489	6.17938	16.6272	2.69075
sp|Q8BGT5|ALAT2_MOUSE	Gpt2	ALAT2_MOUSE Alanine aminotransferase 2	12	7.49012	7.09065	18.3626	20.8418	7.29038	19.6022	2.68877
sp|Q91XV3|BASP1_MOUSE	Basp1	BASP1_MOUSE Brain acid soluble protein 1	9	7.13049	6.61612	15.651	21.3089	6.87331	18.48	2.68866
sp|Q91ZP6|NFIP2_MOUSE	Ndfip2	NFIP2_MOUSE NEDD4 family-interacting protein 2 (Fragment)	4	7.42113	6.87586	20.0407	18.2563	7.14849	19.1485	2.67868
sp|Q8VI24|SATB2_MOUSE	Satb2	SATB2_MOUSE DNA-binding protein SATB2	9	6.75155	7.28048	17.914	19.6459	7.01601	18.7799	2.67672
tr|Q91Y03|Q91Y03_MOUSE	Pcdhb16	Q91Y03_MOUSE MCG141291	2	6.52508	9.63755	25.1284	18.0218	8.08131	21.5751	2.66975
sp|Q9JJV2|PROF2_MOUSE	Pfn2	PROF2_MOUSE Profilin-2	4	6.83431	8.49517	19.0949	21.7226	7.66474	20.4088	2.66268
sp|P39876|TIMP3_MOUSE	Timp3	TIMP3_MOUSE Metalloproteinase inhibitor 3	15	7.06077	7.07427	19.3705	18.0248	7.06752	18.6976	2.64557
sp|O70458|OSMR_MOUSE	Osmr	OSMR_MOUSE Oncostatin-M-specific receptor subunit beta	26	5.25724	5.37601	13.7894	14.2202	5.31662	14.0048	2.63415
sp|Q9EPL2|CSTN1_MOUSE	Clstn1	CSTN1_MOUSE Calsyntenin-1	14	9.06148	8.5021	22.1621	23.993	8.78179	23.0775	2.62789
sp|Q8K201|KCT2_MOUSE	Kct2	KCT2_MOUSE Keratinocyte-associated transmembrane protein 2	3	6.85808	7.36595	18.9678	18.245	7.11202	18.6064	2.61619
sp|Q62181|SEM3C_MOUSE	Sema3c	SEM3C_MOUSE Semaphorin-3C	14	8.39771	8.49197	21.65	22.2392	8.44484	21.9446	2.59858
sp|Q4KMM3|OXR1_MOUSE	Oxr1	OXR1_MOUSE Oxidation resistance protein 1	16	8.38604	8.18607	21.1808	21.8554	8.28605	21.5181	2.59691
sp|Q6PFE7|TEFF1_MOUSE	Tmeff1	TEFF1_MOUSE Tomoregulin-1	2	9.3807	8.05274	20.3292	24.2981	8.71672	22.3137	2.55987
sp|Q3TYD6|LMTK2_MOUSE	Lmtk2	LMTK2_MOUSE Serine/threonine-protein kinase LMTK2	5	8.71945	7.77968	21.5983	20.5007	8.24957	21.0495	2.55158
sp|Q9QXV8|SPY2_MOUSE	Spry2	SPY2_MOUSE Protein sprouty homolog 2	2	6.54693	7.09559	16.1852	18.5545	6.82126	17.3699	2.54643
sp|Q8CC35-2|SYNPO_MOUSE	Synpo	SYNPO_MOUSE Isoform 2 of Synaptopodin	15	8.06444	8.1534	19.9836	21.2941	8.10892	20.6389	2.54521
sp|Q7TPQ9|ARRD3_MOUSE	Arrdc3	ARRD3_MOUSE Arrestin domain-containing protein 3	2	7.18196	7.04302	17.6051	18.4822	7.11249	18.0437	2.5369
sp|Q91ZE0|TMLH_MOUSE	Tmlhe	TMLH_MOUSE Trimethyllysine dioxygenase, mitochondrial	9	6.44894	8.43118	19.2477	18.4744	7.44006	18.861	2.53506
tr|Q6DR99|Q6DR99_MOUSE	Nrg1	Q6DR99_MOUSE Neuregulin 1	3	7.05722	7.34743	17.2279	19.2565	7.20232	18.2422	2.53282
sp|P28571-1|SC6A9_MOUSE	Slc6a9	SC6A9_MOUSE Isoform GlyT-1A of Sodium- and chloride-dependent glycine transporter 1	8	6.71921	6.11336	16.5986	15.8824	6.41629	16.2405	2.53114
sp|Q3U2C5|RN149_MOUSE	Rnf149	RN149_MOUSE E3 ubiquitin-protein ligase RNF149	4	7.93964	7.76502	19.2883	20.2452	7.85233	19.7668	2.51731
sp|P28481|CO2A1_MOUSE	Col2a1	CO2A1_MOUSE Collagen alpha-1(II) chain	11	7.7242	10.742	23.8923	22.4391	9.23309	23.1657	2.50898
sp|P35917|VGFR3_MOUSE	Flt4	VGFR3_MOUSE Vascular endothelial growth factor receptor 3	6	4.95999	4.62835	12.1328	11.8475	4.79417	11.9901	2.50098
sp|Q3UQ44|IQGA2_MOUSE	Iqgap2	IQGA2_MOUSE Ras GTPase-activating-like protein IQGAP2	38	5.24219	5.65085	14.5196	12.7199	5.44652	13.6197	2.50063
sp|Q8CFG0|SULF2_MOUSE	Sulf2	SULF2_MOUSE Extracellular sulfatase Sulf-2	3	6.4679	6.40087	15.6896	16.3806	6.43439	16.0351	2.4921
sp|P39061|COIA1_MOUSE	Col18a1	COIA1_MOUSE Collagen alpha-1(XVIII) chain	9	6.72198	9.55603	19.9098	20.6492	8.139	20.2795	2.49164
sp|Q8K1L0|CREB5_MOUSE	Creb5	CREB5_MOUSE Cyclic AMP-responsive element-binding protein 5	3	6.14089	6.951	16.7983	15.8105	6.54594	16.3044	2.49077
sp|P28667|MRP_MOUSE	Marcksl1	MRP_MOUSE MARCKS-related protein	5	7.04299	7.51727	16.9965	19.0641	7.28013	18.0303	2.47665
sp|P17125|TGFB3_MOUSE	Tgfb3	TGFB3_MOUSE Transforming growth factor beta-3	3	7.95816	7.86024	18.7195	20.4438	7.9092	19.5816	2.4758
sp|P50636|RN19A_MOUSE	Rnf19a	RN19A_MOUSE E3 ubiquitin-protein ligase RNF19A	3	8.08155	6.72741	18.7483	17.8874	7.40448	18.3179	2.47389
sp|Q8JZL1|I17RD_MOUSE	Il17rd	I17RD_MOUSE Interleukin-17 receptor D	3	8.10897	7.68791	18.5514	20.4412	7.89844	19.4963	2.46838
sp|Q61543|GSLG1_MOUSE	Glg1	GSLG1_MOUSE Golgi apparatus protein 1	51	8.58184	8.49732	21.1877	20.8727	8.53958	21.0302	2.46267
sp|Q70E20|SNED1_MOUSE	Sned1	SNED1_MOUSE Sushi, nidogen and EGF-like domain-containing protein 1	2	6.79178	9.92307	20.4928	20.4716	8.35742	20.4822	2.45078
sp|Q8R0W6|NFIP1_MOUSE	Ndfip1	NFIP1_MOUSE NEDD4 family-interacting protein 1	4	8.37932	7.16016	18.8184	19.2384	7.76974	19.0284	2.44905
tr|Q91XZ8|Q91XZ8_MOUSE	Pcdhb22	Q91XZ8_MOUSE Protein Pcdhb22	6	8.70482	8.15071	19.1219	22.1032	8.42776	20.6126	2.44579
sp|Q8BH97|RCN3_MOUSE	Rcn3	RCN3_MOUSE Reticulocalbin-3	9	8.04611	8.12396	18.6	20.805	8.08503	19.7025	2.43691
sp|Q9R0N3|SYT11_MOUSE	Syt11	SYT11_MOUSE Synaptotagmin-11	6	8.93094	8.85074	22.6033	20.6819	8.89084	21.6426	2.43426
sp|P58022|LOXL2_MOUSE	Loxl2	LOXL2_MOUSE Lysyl oxidase homolog 2	7	8.65244	8.77826	19.4414	22.6083	8.71535	21.0249	2.41239
sp|Q9Z1T2|TSP4_MOUSE	Thbs4	TSP4_MOUSE Thrombospondin-4	2	8.17951	7.85811	18.3637	20.2012	8.01881	19.2824	2.40465
sp|P32507|PVRL2_MOUSE	Pvrl2	PVRL2_MOUSE Nectin-2	8	7.54101	7.46999	17.4469	18.4833	7.5055	17.9651	2.39359
sp|Q9R1T4|SEPT6_MOUSE	42984	SEPT6_MOUSE Septin-6	9	7.41429	8.2501	17.9937	18.8524	7.8322	18.4231	2.35222
sp|O88393|TGBR3_MOUSE	Tgfbr3	TGBR3_MOUSE Transforming growth factor beta receptor type 3	10	6.27621	7.56764	15.8839	16.5394	6.92192	16.2117	2.34208
sp|Q9EP78|CHST7_MOUSE	Chst7	CHST7_MOUSE Carbohydrate sulfotransferase 7	11	7.74799	7.53517	18.2128	17.3314	7.64158	17.7721	2.32571
sp|Q922P8|T132A_MOUSE	Tmem132a	T132A_MOUSE Transmembrane protein 132A	8	8.97864	7.67979	18.6829	20.0431	8.32921	19.363	2.32471
sp|O89001|CBPD_MOUSE	Cpd	CBPD_MOUSE Carboxypeptidase D	24	8.07054	7.96145	18.3053	18.8909	8.016	18.5981	2.32013
sp|Q80XI3|IF4G3_MOUSE	Eif4g3	IF4G3_MOUSE Eukaryotic translation initiation factor 4 gamma 3	10	6.84383	7.74745	16.7249	17.0962	7.29564	16.9106	2.3179
sp|Q9DBS2|TPRGL_MOUSE	Tprg1l	TPRGL_MOUSE Tumor protein p63-regulated gene 1-like protein	7	8.97023	9.06731	21.0813	20.6454	9.01877	20.8633	2.31332
sp|Q9CXP8|GBG10_MOUSE	Gng10	GBG10_MOUSE Guanine nucleotide-binding protein G(I)/G(S)/G(O) subunit gamma-10	3	8.77047	8.65897	19.9175	20.2102	8.71472	20.0639	2.3023
sp|Q8VDU1|RHOV_MOUSE	Rhov	RHOV_MOUSE Rho-related GTP-binding protein RhoV	2	9.3207	7.55729	18.6288	20.1808	8.439	19.4048	2.29942
sp|P57787|MOT4_MOUSE	Slc16a3	MOT4_MOUSE Monocarboxylate transporter 4	9	7.13384	8.07764	18.3331	16.5343	7.60574	17.4337	2.29218
sp|P37804|TAGL_MOUSE	Tagln	TAGL_MOUSE Transgelin	42	7.92991	7.99117	17.7655	18.7132	7.96054	18.2394	2.29122
sp|O88693|CEGT_MOUSE	Ugcg	CEGT_MOUSE Ceramide glucosyltransferase	3	8.31484	5.91663	16.6344	15.9139	7.11574	16.2742	2.28707
sp|Q3TEW6|MPZL1_MOUSE	Mpzl1	MPZL1_MOUSE Myelin protein zero-like protein 1	3	9.25212	8.8884	20.1778	21.3046	9.07026	20.7412	2.28673
sp|O35607|BMPR2_MOUSE	Bmpr2	BMPR2_MOUSE Bone morphogenetic protein receptor type-2	15	9.13185	8.35923	19.7877	20.0108	8.74554	19.8993	2.27536
sp|Q61024|ASNS_MOUSE	Asns	ASNS_MOUSE Asparagine synthetase [glutamine-hydrolyzing]	44	6.96263	7.52747	16.2068	16.7557	7.24505	16.4812	2.27483
sp|Q9ESN6|TRIM2_MOUSE	Trim2	TRIM2_MOUSE Tripartite motif-containing protein 2	2	8.44767	9.48451	19.7523	20.9133	8.96609	20.3328	2.26775
sp|Q03145|EPHA2_MOUSE	Epha2	EPHA2_MOUSE Ephrin type-A receptor 2	24	7.86578	7.92392	18.445	17.3531	7.89485	17.8991	2.26718
sp|Q922W5|P5CR1_MOUSE	Pycr1	P5CR1_MOUSE Pyrroline-5-carboxylate reductase 1, mitochondrial	13	8.3016	8.83887	19.1635	19.6897	8.57024	19.4266	2.26675
sp|P18155|MTDC_MOUSE	Mthfd2	MTDC_MOUSE Bifunctional methylenetetrahydrofolate dehydrogenase/cyclohydrolase, mitochondrial	10	8.52011	7.2492	17.4749	18.051	7.88466	17.7629	2.25285
sp|P43407|SDC2_MOUSE	Sdc2	SDC2_MOUSE Syndecan-2	7	8.63841	7.318	19.05	16.848	7.9782	17.949	2.24976
sp|Q61704|ITIH3_MOUSE	Itih3	ITIH3_MOUSE Inter-alpha-trypsin inhibitor heavy chain H3	13	9.53857	8.47107	20.1064	20.2912	9.00482	20.1988	2.24311
sp|P97432|NBR1_MOUSE	Nbr1	NBR1_MOUSE Next to BRCA1 gene 1 protein	15	8.39865	8.54014	18.29	19.6547	8.4694	18.9723	2.24011
sp|Q66JT1|LRC8E_MOUSE	Lrrc8e	LRC8E_MOUSE Leucine-rich repeat-containing protein 8E	7	7.95568	8.94648	19.0287	18.8271	8.45108	18.9279	2.2397
sp|P14719|ILRL1_MOUSE	Il1rl1	ILRL1_MOUSE Interleukin-1 receptor-like 1	12	5.43124	5.15794	12.6175	11.0954	5.29459	11.8564	2.23935
sp|P12023|A4_MOUSE	App	A4_MOUSE Amyloid beta A4 protein	36	8.2878	7.47779	16.3669	18.8571	7.8828	17.612	2.23423
sp|P03958|ADA_MOUSE	Ada	ADA_MOUSE Adenosine deaminase	17	7.45657	8.67397	17.6176	18.4132	8.06527	18.0154	2.2337
sp|Q3USZ8|DIA1_MOUSE		DIA1_MOUSE Deleted in autism protein 1 homolog	4	8.70366	8.36323	20.2363	17.6747	8.53344	18.9555	2.22132
sp|O88207|CO5A1_MOUSE	Col5a1	CO5A1_MOUSE Collagen alpha-1(V) chain	47	9.31409	10.3064	21.208	22.3607	9.81023	21.7844	2.22058
sp|Q3TBN1|TM248_MOUSE	Tmem248	TM248_MOUSE Transmembrane protein 248	2	8.31826	7.3029	16.7756	17.9037	7.81058	17.3396	2.22002
sp|P97333|NRP1_MOUSE	Nrp1	NRP1_MOUSE Neuropilin-1	19	8.50447	8.3046	18.7002	18.4365	8.40454	18.5683	2.20932
sp|Q01149|CO1A2_MOUSE	Col1a2	CO1A2_MOUSE Collagen alpha-2(I) chain	112	9.24849	11.1154	21.8938	23.0848	10.182	22.4893	2.20874
sp|Q9WUR9|KAD4_MOUSE	Ak4	KAD4_MOUSE Adenylate kinase 4, mitochondrial	4	6.87271	7.47216	14.9851	16.56	7.17243	15.7726	2.19905
sp|Q01887|RYK_MOUSE	Ryk	RYK_MOUSE Tyrosine-protein kinase RYK	2	8.79938	7.61344	17.9305	18.1182	8.20641	18.0243	2.19637
sp|Q64729|TGFR1_MOUSE	Tgfbr1	TGFR1_MOUSE TGF-beta receptor type-1	2	8.45849	8.37219	17.9139	18.9251	8.41534	18.4195	2.1888
tr|E9Q718|E9Q718_MOUSE	Plod2	E9Q718_MOUSE Procollagen-lysine,2-oxoglutarate 5-dioxygenase 2	21	8.28297	9.10505	18.8471	18.9598	8.69401	18.9035	2.17431
sp|Q9D1A2|CNDP2_MOUSE	Cndp2	CNDP2_MOUSE Cytosolic non-specific dipeptidase	19	7.47244	7.78505	15.9926	17.1542	7.62875	16.5734	2.17249
sp|Q8K009|AL1L2_MOUSE	Aldh1l2	AL1L2_MOUSE Mitochondrial 10-formyltetrahydrofolate dehydrogenase	62	8.39061	7.8674	17.525	17.6258	8.129	17.5754	2.16206
sp|P25119|TNR1B_MOUSE	Tnfrsf1b	TNR1B_MOUSE Tumor necrosis factor receptor superfamily member 1B	3	7.78214	6.37248	15.7742	14.7804	7.07731	15.2773	2.15863
tr|Q59IW6|Q59IW6_MOUSE	Abi3bp	Q59IW6_MOUSE Protein Abi3bp	15	8.31471	9.41662	19.4451	18.7921	8.86567	19.1186	2.15648
sp|Q61703|ITIH2_MOUSE	Itih2	ITIH2_MOUSE Inter-alpha-trypsin inhibitor heavy chain H2	9	9.15013	9.01543	19.766	19.3696	9.08278	19.5678	2.15439
sp|Q9CWF2|TBB2B_MOUSE	Tubb2b	TBB2B_MOUSE Tubulin beta-2B chain	2	7.41279	8.61808	16.9749	17.5225	8.01544	17.2487	2.15193
sp|Q61009|SCRB1_MOUSE	Scarb1	SCRB1_MOUSE Scavenger receptor class B member 1	9	7.63769	8.63171	17.8213	17.1796	8.1347	17.5005	2.15134
sp|P25118|TNR1A_MOUSE	Tnfrsf1a	TNR1A_MOUSE Tumor necrosis factor receptor superfamily member 1A	8	8.50903	7.96886	17.5865	17.6657	8.23895	17.6261	2.13936
sp|Q9ET01|PYGL_MOUSE	Pygl	PYGL_MOUSE Glycogen phosphorylase, liver form	2	9.88467	8.09867	19.166	19.3023	8.99167	19.2341	2.1391
sp|Q91WR6|GINM1_MOUSE	Ginm1	GINM1_MOUSE Glycoprotein integral membrane protein 1	6	9.05014	8.6994	18.7163	19.225	8.87477	18.9706	2.13759
sp|Q9D7R2|PMEPA_MOUSE	Pmepa1	PMEPA_MOUSE Transmembrane prostate androgen-induced protein	4	7.99466	6.47434	15.1182	15.6828	7.2345	15.4005	2.12876
sp|Q05186|RCN1_MOUSE	Rcn1	RCN1_MOUSE Reticulocalbin-1	20	8.07851	8.38854	15.6722	19.3726	8.23353	17.5224	2.12817
sp|Q8K120|NFAC4_MOUSE	Nfatc4	NFAC4_MOUSE Nuclear factor of activated T-cells, cytoplasmic 4	17	8.97663	9.27632	18.6883	20.0416	9.12647	19.3649	2.12184
tr|S4R294|S4R294_MOUSE	Prrc2c	S4R294_MOUSE Protein PRRC2C	2	8.57722	8.14027	16.591	18.8142	8.35874	17.7026	2.11785
sp|P06869|UROK_MOUSE	Plau	UROK_MOUSE Urokinase-type plasminogen activator	11	9.41688	9.19464	19.0397	20.0882	9.30576	19.564	2.10235
sp|Q99LS3|SERB_MOUSE	Psph	SERB_MOUSE Phosphoserine phosphatase	12	8.00958	7.93988	16.5563	16.9469	7.97473	16.7516	2.10059
sp|Q9JKK1|STX6_MOUSE	Stx6	STX6_MOUSE Syntaxin-6	2	8.63377	7.53562	17.2514	16.6877	8.08469	16.9696	2.09898
tr|G5E899|G5E899_MOUSE	Serpine1	G5E899_MOUSE Plasminogen activator inhibitor 1	15	6.93617	5.93969	13.4007	13.5841	6.43793	13.4924	2.09577
sp|Q9D6X6|PRS23_MOUSE	Prss23	PRS23_MOUSE Serine protease 23	5	9.8782	9.89717	20.4061	21.0349	9.88768	20.7205	2.09559
sp|P42703|LIFR_MOUSE	Lifr	LIFR_MOUSE Leukemia inhibitory factor receptor	16	6.748	7.00984	13.9926	14.837	6.87892	14.4148	2.0955
sp|Q8BH61|F13A_MOUSE	F13a1	F13A_MOUSE Coagulation factor XIII A chain	2	10.0249	8.26249	19.2288	18.9855	9.1437	19.1072	2.08965
sp|Q60943|I17RA_MOUSE	Il17ra	I17RA_MOUSE Interleukin-17 receptor A	6	8.28208	7.32738	16.0326	16.5709	7.80473	16.3017	2.0887
sp|P97798-2|NEO1_MOUSE	Neo1	NEO1_MOUSE Isoform 2 of Neogenin	15	9.85655	9.35983	19.028	21.0796	9.60819	20.0538	2.08716
sp|Q8BGQ6|EFC14_MOUSE	Efcab14	EFC14_MOUSE EF-hand calcium-binding domain-containing protein 14	5	6.57795	6.57791	14.0631	13.3686	6.57793	13.7159	2.08513
sp|Q6AZB0|BOC_MOUSE	Boc	BOC_MOUSE Brother of CDO	3	9.62226	10.3581	20.3496	21.2826	9.99018	20.8161	2.08366
tr|E9QLR3|E9QLR3_MOUSE	Laptm4a	E9QLR3_MOUSE Lysosomal-associated transmembrane protein 4A	6	7.44711	6.71109	14.468	14.9978	7.0791	14.7329	2.08118
sp|O55003|BNIP3_MOUSE	Bnip3	BNIP3_MOUSE BCL2/adenovirus E1B 19 kDa protein-interacting protein 3	3	7.53421	6.5183	14.8588	14.2342	7.02626	14.5465	2.0703
sp|P57680|EVC_MOUSE	Evc	EVC_MOUSE Ellis-van Creveld syndrome protein homolog	5	9.21531	9.16594	19.2439	18.7518	9.19062	18.9978	2.06709
sp|Q61321|SIX4_MOUSE	Six4	SIX4_MOUSE Homeobox protein SIX4	3	8.35195	8.15968	16.8532	17.0723	8.25582	16.9628	2.05465
sp|Q91V64|ISOC1_MOUSE	Isoc1	ISOC1_MOUSE Isochorismatase domain-containing protein 1	12	5.354	6.18607	11.6865	11.9884	5.77004	11.8375	2.05154
sp|P48755|FOSL1_MOUSE	Fosl1	FOSL1_MOUSE Fos-related antigen 1	3	7.33064	5.37283	13.8043	12.2369	6.35174	13.0206	2.04993
sp|Q8R4W6|PCOC2_MOUSE	Pcolce2	PCOC2_MOUSE Procollagen C-endopeptidase enhancer 2	2	8.30226	9.19992	18.4842	17.3773	8.75109	17.9308	2.04898
sp|Q91Z31|PTBP2_MOUSE	Ptbp2	PTBP2_MOUSE Polypyrimidine tract-binding protein 2	10	8.71206	8.16796	17.0626	17.4537	8.44001	17.2582	2.04481
sp|O70258|SGCE_MOUSE	Sgce	SGCE_MOUSE Epsilon-sarcoglycan	2	10.1695	8.83398	20.0819	18.7499	9.50173	19.4159	2.04341
sp|Q9CPN8|IF2B3_MOUSE	Igf2bp3	IF2B3_MOUSE Insulin-like growth factor 2 mRNA-binding protein 3	23	7.30257	8.35091	15.6612	16.3056	7.82674	15.9834	2.04215
sp|O35182|SMAD6_MOUSE	Smad6	SMAD6_MOUSE Mothers against decapentaplegic homolog 6	2	9.98419	9.30491	19.9847	19.3851	9.64455	19.6849	2.04104
sp|P24472|GSTA4_MOUSE	Gsta4	GSTA4_MOUSE Glutathione S-transferase A4	2	9.2821	9.48759	18.4968	19.7543	9.38484	19.1255	2.03792
sp|P02088|HBB1_MOUSE	Hbb-b1	HBB1_MOUSE Hemoglobin subunit beta-1	2	10.7758	7.16585	17.7063	18.8114	8.97083	18.2588	2.03536
sp|Q8R2G6|CCD80_MOUSE	Ccdc80	CCD80_MOUSE Coiled-coil domain-containing protein 80	24	10.4252	8.24431	18.9501	19.0481	9.33475	18.9991	2.03531
sp|Q3UMG5-2|LRCH2_MOUSE	Lrch2	LRCH2_MOUSE Isoform 2 of Leucine-rich repeat and calponin homology domain-containing protein 2	9	9.70062	11.6242	20.1225	23.0792	10.6624	21.6009	2.02589
sp|Q148W0|AT8B1_MOUSE	Atp8b1	AT8B1_MOUSE Probable phospholipid-transporting ATPase IC	2	7.79985	8.71131	17.0993	16.2898	8.25558	16.6946	2.02221
tr|B1AV60|B1AV60_MOUSE	Nhs	B1AV60_MOUSE Protein Nhs	4	9.00917	9.14988	18.3349	18.3335	9.07953	18.3342	2.01929
sp|P19221|THRB_MOUSE	F2	THRB_MOUSE Prothrombin	5	10.7157	6.98189	17.724	17.8256	8.84881	17.7748	2.00872
sp|P50608|FMOD_MOUSE	Fmod	FMOD_MOUSE Fibromodulin	3	11.5418	10.0102	20.9029	22.3263	10.776	21.6146	2.00581
sp|Q9CWS0|DDAH1_MOUSE	Ddah1	DDAH1_MOUSE N(G),N(G)-dimethylarginine dimethylaminohydrolase 1	12	8.20103	8.22579	15.9073	17.0408	8.21341	16.4741	2.00575
sp|Q91XY4|PCDG4_MOUSE	Pcdhga4	PCDG4_MOUSE Protocadherin gamma-A4	4	8.52829	8.95185	17.386	17.5698	8.74007	17.4779	1.99974
sp|P50637|TSPO_MOUSE	Tspo	TSPO_MOUSE Translocator protein	2	7.54999	7.22966	14.3829	15.1327	7.38982	14.7578	1.99705
tr|Q9ER67|Q9ER67_MOUSE	Maged2	Q9ER67_MOUSE Maged2 protein	24	8.83759	8.31852	17.178	17.0019	8.57806	17.09	1.99229
sp|Q8K4L3|SVIL_MOUSE	Svil	SVIL_MOUSE Supervillin	26	9.20692	10.3222	19.6409	19.2379	9.76457	19.4394	1.99081
sp|Q8CG19|LTBP1_MOUSE	Ltbp1	LTBP1_MOUSE Latent-transforming growth factor beta-binding protein 1	32	6.53819	6.62794	12.9206	13.278	6.58307	13.0993	1.98984
sp|Q923S9|RAB30_MOUSE	Rab30	RAB30_MOUSE Ras-related protein Rab-30	2	8.06547	8.22745	16.4792	15.9396	8.14646	16.2094	1.98975
sp|Q91YD6|VILL_MOUSE	Vill	VILL_MOUSE Villin-like protein	20	8.75603	10.5797	18.7027	19.6487	9.66787	19.1757	1.98344
sp|Q8VCC1|PGDH_MOUSE	Hpgd	PGDH_MOUSE 15-hydroxyprostaglandin dehydrogenase [NAD(+)]	5	11.9512	12.54	23.4077	25.1605	12.2456	24.2841	1.98308
sp|P55144|TYRO3_MOUSE	Tyro3	TYRO3_MOUSE Tyrosine-protein kinase receptor TYRO3	6	10.1591	9.49365	19.1334	19.7258	9.8264	19.4296	1.97728
sp|P29533|VCAM1_MOUSE	Vcam1	VCAM1_MOUSE Vascular cell adhesion protein 1	43	5.30014	6.46325	11.1998	12.0382	5.8817	11.619	1.97545
sp|Q9WVA2|TIM8A_MOUSE	Timm8a1	TIM8A_MOUSE Mitochondrial import inner membrane translocase subunit Tim8 A	2	8.0781	9.14113	9.45838	24.507	8.60961	16.9827	1.97253
tr|A2ALV5|A2ALV5_MOUSE	AI481877	A2ALV5_MOUSE Protein AI481877	2	8.9269	8.03849	16.1161	17.3403	8.4827	16.7282	1.97204
sp|P41233|ABCA1_MOUSE	Abca1	ABCA1_MOUSE ATP-binding cassette sub-family A member 1	5	9.40565	9.46745	18.2288	18.7737	9.43655	18.5012	1.96059
sp|O35188|X3CL1_MOUSE	Cx3cl1	X3CL1_MOUSE Fractalkine	3	6.77274	7.07341	12.9309	14.1057	6.92307	13.5183	1.95264
sp|A2A7Q9|RN19B_MOUSE	Rnf19b	RN19B_MOUSE E3 ubiquitin-protein ligase RNF19B	2	5.25521	5.07328	10.0601	10.0791	5.16425	10.0696	1.94986
sp|P56485|ACKR3_MOUSE	Ackr3	ACKR3_MOUSE Atypical chemokine receptor 3	2	8.76767	9.08828	20.1481	14.6652	8.92798	17.4066	1.94967
tr|B1ARD8|B1ARD8_MOUSE	Slfn8	B1ARD8_MOUSE Protein Slfn8	10	1.08311	1.16555	2.41725	1.94856	1.12433	2.1829	1.94151
sp|Q8CC21|TTC19_MOUSE	Ttc19	TTC19_MOUSE Tetratricopeptide repeat protein 19, mitochondrial	2	9.17765	8.86466	17.5014	17.4995	9.02116	17.5005	1.93993
sp|P10493|NID1_MOUSE	Nid1	NID1_MOUSE Nidogen-1	20	11.456	10.5385	20.3416	22.321	10.9973	21.3313	1.93969
sp|P37172|ACVR1_MOUSE	Acvr1	ACVR1_MOUSE Activin receptor type-1	4	9.04688	8.7504	17.9046	16.5924	8.89864	17.2485	1.93833
sp|Q8R1L4|ERD23_MOUSE	Kdelr3	ERD23_MOUSE ER lumen protein-retaining receptor 3	4	9.24876	9.63905	15.9381	20.4388	9.44391	18.1885	1.92595
sp|Q8R0Y6|AL1L1_MOUSE	Aldh1l1	AL1L1_MOUSE Cytosolic 10-formyltetrahydrofolate dehydrogenase	2	5.23614	6.12663	10.1978	11.655	5.68138	10.9264	1.9232
sp|Q3TMW1|C102A_MOUSE	Ccdc102a	C102A_MOUSE Coiled-coil domain-containing protein 102A	11	9.39493	9.96534	17.6202	19.531	9.68014	18.5756	1.91894
sp|P28229|CXG1_MOUSE	Gjc1	CXG1_MOUSE Gap junction gamma-1 protein	2	8.50013	8.74318	17.3865	15.6749	8.62165	16.5307	1.91735
sp|Q9BCZ4|SELS_MOUSE	Vimp	SELS_MOUSE Selenoprotein S	2	7.22118	7.5207	14.1608	14.0961	7.37094	14.1285	1.91678
sp|Q8CI66|STML1_MOUSE	Stoml1	STML1_MOUSE Stomatin-like protein 1	2	5.90824	8.00722	13.6224	13.0175	6.95773	13.32	1.91441
sp|Q8BFP9|PDK1_MOUSE	Pdk1	PDK1_MOUSE [Pyruvate dehydrogenase (acetyl-transferring)] kinase isozyme 1, mitochondrial	3	8.20025	8.9454	16.0119	16.8075	8.57282	16.4097	1.91415
sp|P23242|CXA1_MOUSE	Gja1	CXA1_MOUSE Gap junction alpha-1 protein	19	9.08685	9.72035	19.0469	16.8918	9.4036	17.9693	1.9109
sp|Q9D820|PRXD1_MOUSE	Prorsd1	PRXD1_MOUSE Prolyl-tRNA synthetase associated domain-containing protein 1	10	9.47083	8.49636	16.0378	18.2793	8.9836	17.1586	1.90999
sp|Q9WUU8|TNIP1_MOUSE	Tnip1	TNIP1_MOUSE TNFAIP3-interacting protein 1	12	9.01166	9.05675	16.5774	17.846	9.0342	17.2117	1.90517
sp|Q62092|NSG1_MOUSE	Nsg1	NSG1_MOUSE Neuron-specific protein family member 1	8	10.649	9.41766	19.4349	18.6557	10.0333	19.0453	1.8982
sp|Q01721|GAS1_MOUSE	Gas1	GAS1_MOUSE Growth arrest-specific protein 1	6	10.0865	10.2862	17.7436	20.8364	10.1864	19.29	1.89371
sp|P27046|MA2A1_MOUSE	Man2a1	MA2A1_MOUSE Alpha-mannosidase 2	50	8.9141	8.67898	17.3982	15.8941	8.79654	16.6462	1.89235
sp|Q91VN0|LRP5_MOUSE	Lrp5	LRP5_MOUSE Low-density lipoprotein receptor-related protein 5	7	11.8518	10.3019	20.8553	21.0487	11.0769	20.952	1.89151
sp|Q64261|CDK6_MOUSE	Cdk6	CDK6_MOUSE Cyclin-dependent kinase 6	8	8.0295	8.04865	15.155	15.1567	8.03907	15.1559	1.88528
sp|O08665|SEM3A_MOUSE	Sema3a	SEM3A_MOUSE Semaphorin-3A	17	10.4467	9.61376	18.4776	19.2655	10.0302	18.8716	1.88147
tr|D3YYU8|D3YYU8_MOUSE	Obsl1	D3YYU8_MOUSE Protein Obsl1	37	9.25174	9.27602	16.8335	17.9698	9.26388	17.4016	1.87844
sp|Q9DBV4|MXRA8_MOUSE	Mxra8	MXRA8_MOUSE Matrix-remodeling-associated protein 8	16	7.30318	7.2966	13.6696	13.7384	7.29989	13.704	1.87728
sp|Q9JM58|CRLF1_MOUSE	Crlf1	CRLF1_MOUSE Cytokine receptor-like factor 1	6	9.06878	8.99643	17.5163	16.3473	9.0326	16.9318	1.87452
sp|Q80TR1|LPHN1_MOUSE	Lphn1	LPHN1_MOUSE Latrophilin-1	5	8.46467	9.26263	16.6638	16.5592	8.86365	16.6115	1.87411
sp|P70271|PDLI4_MOUSE	Pdlim4	PDLI4_MOUSE PDZ and LIM domain protein 4	13	8.62062	9.73928	16.6621	17.7254	9.17995	17.1937	1.87297
sp|Q9CY52|THG1_MOUSE	Thg1l	THG1_MOUSE Probable tRNA(His) guanylyltransferase	5	8.51275	8.43396	16.1619	15.5704	8.47336	15.8662	1.87248
sp|Q8VCQ6|SMS1_MOUSE	Sgms1	SMS1_MOUSE Phosphatidylcholine:ceramide cholinephosphotransferase 1	2	9.8836	9.26508	17.446	18.4025	9.57434	17.9243	1.87211
sp|Q8VHC3|SELM_MOUSE	Selm	SELM_MOUSE Selenoprotein M	2	8.97932	8.41576	14.9826	17.5703	8.69754	16.2764	1.87139
sp|O35874|SATT_MOUSE	Slc1a4	SATT_MOUSE Neutral amino acid transporter A	10	8.73262	8.96602	16.2817	16.6813	8.84932	16.4815	1.86246
sp|Q61508|ECM1_MOUSE	Ecm1	ECM1_MOUSE Extracellular matrix protein 1	13	10.2206	9.68087	17.9616	19.0948	9.95076	18.5282	1.86199
sp|Q8JZX9|BORG1_MOUSE	Cdc42ep2	BORG1_MOUSE Cdc42 effector protein 2	5	10.7987	9.70768	18.7951	19.3783	10.2532	19.0867	1.86154
sp|Q8K4G5|ABLM1_MOUSE	Ablim1	ABLM1_MOUSE Actin-binding LIM protein 1	23	7.78984	9.82361	15.794	16.9366	8.80672	16.3653	1.85827
sp|P52795|EFNB1_MOUSE	Efnb1	EFNB1_MOUSE Ephrin-B1	6	8.51641	9.71242	16.6112	17.084	9.11442	16.8476	1.84846
sp|P70208|PLXA3_MOUSE	Plxna3	PLXA3_MOUSE Plexin-A3	4	10.2888	9.89896	18.4102	18.8846	10.0939	18.6474	1.8474
sp|Q60847|COCA1_MOUSE	Col12a1	COCA1_MOUSE Collagen alpha-1(XII) chain	127	11.3456	12.8927	22.6569	22.1109	12.1191	22.3839	1.84699
sp|Q01705|NOTC1_MOUSE	Notch1	NOTC1_MOUSE Neurogenic locus notch homolog protein 1	19	8.49909	8.29765	15.6916	15.3248	8.39837	15.5082	1.84657
sp|O88572|LRP6_MOUSE	Lrp6	LRP6_MOUSE Low-density lipoprotein receptor-related protein 6	12	11.613	11.4577	20.3641	22.1569	11.5354	21.2605	1.84307
sp|A2ARI4|LGR4_MOUSE	Lgr4	LGR4_MOUSE Leucine-rich repeat-containing G-protein coupled receptor 4	7	10.4304	11.8751	19.8896	21.1081	11.1527	20.4988	1.83801
sp|Q99K85|SERC_MOUSE	Psat1	SERC_MOUSE Phosphoserine aminotransferase	48	8.4247	8.25339	15.2313	15.3069	8.33905	15.2691	1.83104
sp|P48381|RFX3_MOUSE	Rfx3	RFX3_MOUSE Transcription factor RFX3	3	7.96818	8.82587	14.8205	15.8275	8.39702	15.324	1.82493
sp|Q8K1S3|UNC5B_MOUSE	Unc5b	UNC5B_MOUSE Netrin receptor UNC5B	19	10.148	10.3349	18.4938	18.8559	10.2414	18.6749	1.82346
sp|Q52KI8|SRRM1_MOUSE	Srrm1	SRRM1_MOUSE Serine/arginine repetitive matrix protein 1	10	11.6104	5.88293	13.7215	18.1414	8.74668	15.9314	1.82142
sp|Q7TQH7|LRP10_MOUSE	Lrp10	LRP10_MOUSE Low-density lipoprotein receptor-related protein 10	7	9.5988	7.98247	16.2621	15.7188	8.79064	15.9904	1.81903
sp|P15261|INGR1_MOUSE	Ifngr1	INGR1_MOUSE Interferon gamma receptor 1	5	10.0886	9.66533	17.5371	18.3113	9.87697	17.9242	1.81474
sp|O08539|BIN1_MOUSE	Bin1	BIN1_MOUSE Myc box-dependent-interacting protein 1	18	8.77822	9.51701	15.8245	17.2086	9.14762	16.5165	1.80555
sp|Q6A058|ARMX2_MOUSE	Armcx2	ARMX2_MOUSE Armadillo repeat-containing X-linked protein 2	8	9.54472	9.7372	18.1102	16.6954	9.64096	17.4028	1.80509
sp|Q9ESN9|JIP3_MOUSE	Mapk8ip3	JIP3_MOUSE C-Jun-amino-terminal kinase-interacting protein 3	4	8.96925	8.35039	15.0526	16.1787	8.65982	15.6156	1.80323
sp|Q6PG16|HJURP_MOUSE	Hjurp	HJURP_MOUSE Holliday junction recognition protein	7	8.99244	9.88418	16.9235	17.0773	9.43831	17.0004	1.80121
sp|Q9EQT3|RHOU_MOUSE	Rhou	RHOU_MOUSE Rho-related GTP-binding protein RhoU	2	11.4111	8.8629	18.6337	17.7817	10.137	18.2077	1.79616
sp|Q3U3R4|LMF1_MOUSE	Lmf1	LMF1_MOUSE Lipase maturation factor 1	2	10.177	8.62638	17.0246	16.7197	9.40167	16.8722	1.7946
sp|Q02248|CTNB1_MOUSE	Ctnnb1	CTNB1_MOUSE Catenin beta-1	33	8.87169	9.22244	16.0446	16.3892	9.04706	16.2169	1.7925
sp|Q9R013|CATF_MOUSE	Ctsf	CATF_MOUSE Cathepsin F	3	12.1272	12.2794	21.4307	22.2821	12.2033	21.8564	1.79103
sp|Q91ZV3|DCBD2_MOUSE	Dcbld2	DCBD2_MOUSE Discoidin, CUB and LCCL domain-containing protein 2	4	10.7048	9.52393	17.8553	18.3585	10.1144	18.1069	1.79021
sp|O88425|NDK6_MOUSE	Nme6	NDK6_MOUSE Nucleoside diphosphate kinase 6	2	9.82114	8.88443	17.013	16.4505	9.35279	16.7318	1.78896
sp|Q3UPH1|PRRC1_MOUSE	Prrc1	PRRC1_MOUSE Protein PRRC1	8	8.74132	9.33728	15.7616	16.5715	9.0393	16.1666	1.78848
sp|Q64151|SEM4C_MOUSE	Sema4c	SEM4C_MOUSE Semaphorin-4C	3	8.89617	8.48569	15.147	15.8983	8.69093	15.5227	1.78608
sp|Q5DU14|MYO16_MOUSE	Myo16	MYO16_MOUSE Unconventional myosin-XVI	3	11.083	8.39587	17.6992	17.0885	9.73946	17.3939	1.78592
sp|Q9Z110|P5CS_MOUSE	Aldh18a1	P5CS_MOUSE Delta-1-pyrroline-5-carboxylate synthase	61	9.52238	8.63151	15.9549	16.4371	9.07694	16.196	1.7843
sp|Q9JJE7|FADS3_MOUSE	Fads3	FADS3_MOUSE Fatty acid desaturase 3	4	10.3102	8.97967	18.1451	16.1862	9.64495	17.1657	1.77976
sp|P01029|CO4B_MOUSE	C4b	CO4B_MOUSE Complement C4-B	21	8.31952	7.4472	12.9427	15.0913	7.88336	14.017	1.77805
sp|Q924X6|LRP8_MOUSE	Lrp8	LRP8_MOUSE Low-density lipoprotein receptor-related protein 8	6	10.8045	9.88591	17.7545	19.0258	10.3452	18.3902	1.77765
sp|P11087|CO1A1_MOUSE	Col1a1	CO1A1_MOUSE Collagen alpha-1(I) chain	155	11.0858	13.2545	20.8365	22.4133	12.1701	21.6249	1.77689
sp|P56375|ACYP2_MOUSE	Acyp2	ACYP2_MOUSE Acylphosphatase-2	3	8.08408	8.53235	14.3512	15.1482	8.30822	14.7497	1.77532
sp|P33896|INAR1_MOUSE	Ifnar1	INAR1_MOUSE Interferon alpha/beta receptor 1	7	10.4724	10.0303	17.363	18.9659	10.2514	18.1645	1.77191
sp|Q60675|LAMA2_MOUSE	Lama2	LAMA2_MOUSE Laminin subunit alpha-2	8	11.272	11.1032	19.5292	19.9581	11.1876	19.7436	1.76477
sp|Q80W68|KIRR1_MOUSE	Kirrel	KIRR1_MOUSE Kin of IRRE-like protein 1	23	9.44115	9.17583	16.0583	16.7777	9.30849	16.418	1.76376
sp|Q9EPS3|GLCE_MOUSE	Glce	GLCE_MOUSE D-glucuronyl C5-epimerase	9	9.66557	9.93715	18.1035	16.427	9.80136	17.2652	1.76151
sp|P97346|NXN_MOUSE	Nxn	NXN_MOUSE Nucleoredoxin	18	9.19149	9.83649	16.2025	17.261	9.51399	16.7317	1.75864
sp|Q8K1G2|LBN_MOUSE	Evc2	LBN_MOUSE Limbin	5	10.0643	9.79069	17.8489	17.0626	9.92748	17.4558	1.75833
sp|Q811J3|IREB2_MOUSE	Ireb2	IREB2_MOUSE Iron-responsive element-binding protein 2	11	9.7453	8.90295	16.0404	16.7488	9.32413	16.3946	1.7583
tr|E9PWI3|E9PWI3_MOUSE	Mcc	E9PWI3_MOUSE Protein Mcc	6	9.01044	9.47901	16.4158	16.0534	9.24472	16.2346	1.75609
sp|P59024|FKB14_MOUSE	Fkbp14	FKB14_MOUSE Peptidyl-prolyl cis-trans isomerase FKBP14	6	9.77041	9.97369	16.9269	17.737	9.87205	17.3319	1.75566
sp|Q5Y5T2|ZDH18_MOUSE	Zdhhc18	ZDH18_MOUSE Palmitoyltransferase ZDHHC18	5	6.63275	7.11273	11.758	12.3567	6.87274	12.0573	1.75437
sp|O88829|SIAT9_MOUSE	St3gal5	SIAT9_MOUSE Lactosylceramide alpha-2,3-sialyltransferase	4	10.0413	9.81295	18.9222	15.8388	9.92712	17.3805	1.75081
sp|Q8BN58|RHG28_MOUSE	Arhgap28	RHG28_MOUSE Rho GTPase-activating protein 28	16	7.37483	7.97354	13.9883	12.8685	7.67419	13.4284	1.74981
sp|P97875|JDP2_MOUSE	Jdp2	JDP2_MOUSE Jun dimerization protein 2	3	11.0502	10.0742	18.1704	18.7163	10.5622	18.4434	1.74616
sp|Q8R373|CLMP_MOUSE	Clmp	CLMP_MOUSE CXADR-like membrane protein	6	11.0016	11.767	19.032	20.6919	11.3843	19.8619	1.74468
sp|Q925I1|ATAD3_MOUSE	Atad3	ATAD3_MOUSE ATPase family AAA domain-containing protein 3	29	9.37594	9.06783	16.2252	15.9447	9.22188	16.0849	1.74421
sp|Q61398|PCOC1_MOUSE	Pcolce	PCOC1_MOUSE Procollagen C-endopeptidase enhancer 1	33	10.0161	10.1739	17.3648	17.8018	10.095	17.5833	1.74179
sp|Q60876|4EBP1_MOUSE	Eif4ebp1	4EBP1_MOUSE Eukaryotic translation initiation factor 4E-binding protein 1	3	9.49086	10.7118	16.3605	18.7531	10.1013	17.5568	1.73806
sp|Q00493|CBPE_MOUSE	Cpe	CBPE_MOUSE Carboxypeptidase E	17	13.3479	10.5284	19.9279	21.4551	11.9381	20.6915	1.73323
sp|Q8K371|AMOL2_MOUSE	Amotl2	AMOL2_MOUSE Angiomotin-like protein 2	12	8.25724	8.84811	14.3314	15.2647	8.55268	14.798	1.73022
sp|Q03173|ENAH_MOUSE	Enah	ENAH_MOUSE Protein enabled homolog	18	9.74015	9.12514	15.3811	17.2279	9.43264	16.3045	1.72852
sp|Q9CYR6|AGM1_MOUSE	Pgm3	AGM1_MOUSE Phosphoacetylglucosamine mutase	14	9.55662	9.44794	16.2005	16.6304	9.50228	16.4155	1.72753
sp|Q6ZQ73|CAND2_MOUSE	Cand2	CAND2_MOUSE Cullin-associated NEDD8-dissociated protein 2	21	9.75394	10.228	17.3471	17.1711	9.99098	17.2591	1.72747
sp|Q9D711|PIR_MOUSE	Pir	PIR_MOUSE Pirin	7	8.93363	10.2934	15.9839	17.2116	9.61353	16.5978	1.7265
tr|F6U238|F6U238_MOUSE	Maml2	F6U238_MOUSE Protein Maml2 (Fragment)	3	9.87178	8.70848	16.179	15.8962	9.29013	16.0376	1.72631
sp|Q68FD9|K1549_MOUSE	Kiaa1549	K1549_MOUSE UPF0606 protein KIAA1549	3	10.7851	10.0939	17.4733	18.555	10.4395	18.0141	1.72557
tr|E9PUK3|E9PUK3_MOUSE	Fnbp1l	E9PUK3_MOUSE Formin-binding protein 1-like	13	10.1207	10.0362	16.7704	17.9979	10.0785	17.3842	1.72488
sp|Q9Z2M6|UBL3_MOUSE	Ubl3	UBL3_MOUSE Ubiquitin-like protein 3	5	9.85331	9.82143	16.5719	17.3581	9.83737	16.965	1.72454
sp|Q99LX5|MMTA2_MOUSE	Mmtag2	MMTA2_MOUSE Multiple myeloma tumor-associated protein 2 homolog	3	11.1022	7.8323	15.3452	17.1942	9.46726	16.2697	1.71853
sp|Q8VD12|Z385A_MOUSE	Znf385a	Z385A_MOUSE Zinc finger protein 385A	6	9.70376	10.6948	16.8075	18.1667	10.1993	17.4871	1.71454
sp|P02469|LAMB1_MOUSE	Lamb1	LAMB1_MOUSE Laminin subunit beta-1	27	8.94885	8.60251	14.2443	15.8132	8.77568	15.0288	1.71255
tr|A2ATK9|A2ATK9_MOUSE	Fam171a1	A2ATK9_MOUSE Family with sequence similarity 171, member A1	3	10.3645	10.9171	17.3235	19.1121	10.6408	18.2178	1.71206
sp|P11352|GPX1_MOUSE	Gpx1	GPX1_MOUSE Glutathione peroxidase 1	4	8.84895	8.99986	14.4077	16.1368	8.9244	15.2723	1.71129
sp|Q9QXS6|DREB_MOUSE	Dbn1	DREB_MOUSE Drebrin	26	9.7941	9.93834	16.0115	17.6894	9.86622	16.8505	1.70789
sp|Q99K46|UBP11_MOUSE	Usp11	UBP11_MOUSE Ubiquitin carboxyl-terminal hydrolase 11	4	10.9151	10.7087	17.9742	18.9115	10.8119	18.4428	1.70579
sp|Q8BJ37|TYDP1_MOUSE	Tdp1	TYDP1_MOUSE Tyrosyl-DNA phosphodiesterase 1	10	9.89502	9.9186	16.9628	16.7962	9.90681	16.8795	1.70382
sp|Q61286|HTF4_MOUSE	Tcf12	HTF4_MOUSE Transcription factor 12	4	10.0262	10.121	16.8405	17.4821	10.0736	17.1613	1.70359
tr|B1ASP2|B1ASP2_MOUSE	Jak1	B1ASP2_MOUSE Tyrosine-protein kinase	41	9.09453	9.11992	16.2735	14.7535	9.10723	15.5135	1.70343
sp|Q3UV16|IPIL2_MOUSE	Itpripl2	IPIL2_MOUSE Inositol 1,4,5-trisphosphate receptor-interacting protein-like 2	5	9.64595	9.36191	16.9671	15.4044	9.50393	16.1858	1.70306
tr|D3YTP3|D3YTP3_MOUSE	Mtx3	D3YTP3_MOUSE Protein Mtx3	3	10.3491	11.0739	17.4546	19.0228	10.7115	18.2387	1.70273
sp|Q7TPW1|NEXN_MOUSE	Nexn	NEXN_MOUSE Nexilin	10	10.1204	10.0435	17.057	17.2758	10.0819	17.1664	1.70269
sp|Q8K396|MND1_MOUSE	Mnd1	MND1_MOUSE Meiotic nuclear division protein 1 homolog	6	9.45788	10.2682	15.7652	17.8137	9.86302	16.7894	1.70226
sp|O70401|TSN6_MOUSE	Tspan6	TSN6_MOUSE Tetraspanin-6	6	9.39316	10.0619	16.8082	16.2677	9.72755	16.538	1.70012
sp|Q9QZI9|SERC3_MOUSE	Serinc3	SERC3_MOUSE Serine incorporator 3	5	9.63776	10.0516	16.5787	16.8108	9.84466	16.6947	1.69582
sp|O88792|JAM1_MOUSE	F11r	JAM1_MOUSE Junctional adhesion molecule A	5	8.75546	8.7047	15.0995	14.5073	8.73008	14.8034	1.69568
sp|Q68FD7|FNIP1_MOUSE	Fnip1	FNIP1_MOUSE Folliculin-interacting protein 1	5	10.3296	9.2924	16.1889	17.0598	9.81099	16.6243	1.69446
sp|Q00993|UFO_MOUSE	Axl	UFO_MOUSE Tyrosine-protein kinase receptor UFO	21	7.71306	7.06498	12.3404	12.6328	7.38902	12.4866	1.68988
sp|Q9QXL2|KI21A_MOUSE	Kif21a	KI21A_MOUSE Kinesin-like protein KIF21A	10	9.33378	10.1698	16.3802	16.431	9.75182	16.4056	1.68231
sp|Q9Z2X8|KEAP1_MOUSE	Keap1	KEAP1_MOUSE Kelch-like ECH-associated protein 1	26	7.93305	7.90021	13.1105	13.4973	7.91663	13.3039	1.6805
sp|P11688|ITA5_MOUSE	Itga5	ITA5_MOUSE Integrin alpha-5	36	9.45497	9.7277	15.5085	16.6669	9.59134	16.0877	1.67731
sp|Q640L3|CCPG1_MOUSE	Ccpg1	CCPG1_MOUSE Cell cycle progression protein 1	12	10.478	10.419	18.2057	16.8437	10.4485	17.5247	1.67725
sp|P62080|TSN5_MOUSE	Tspan5	TSN5_MOUSE Tetraspanin-5	4	9.50271	9.43509	16.0172	15.6987	9.4689	15.8579	1.67474
sp|Q8C4X2|KC1G3_MOUSE	Csnk1g3	KC1G3_MOUSE Casein kinase I isoform gamma-3	4	9.58938	9.09837	15.9511	15.3269	9.34388	15.639	1.67371
sp|Q09143|CTR1_MOUSE	Slc7a1	CTR1_MOUSE High affinity cationic amino acid transporter 1	9	9.02554	9.43308	15.4987	15.3509	9.22931	15.4248	1.67129
sp|Q60862|ORC2_MOUSE	Orc2	ORC2_MOUSE Origin recognition complex subunit 2	8	9.38811	9.89387	15.8932	16.2947	9.64099	16.094	1.66933
sp|Q9Z0G4|WISP2_MOUSE	Wisp2	WISP2_MOUSE WNT1-inducible-signaling pathway protein 2	2	7.61459	6.23273	11.6334	11.4592	6.92366	11.5463	1.66766
sp|Q9JHD1|KAT2B_MOUSE	Kat2b	KAT2B_MOUSE Histone acetyltransferase KAT2B	7	9.98302	9.42777	15.9886	16.3691	9.7054	16.1789	1.667
sp|Q9DBU5|RNF6_MOUSE	Rnf6	RNF6_MOUSE E3 ubiquitin-protein ligase RNF6	4	10.6031	9.99541	18.2381	16.0565	10.2993	17.1473	1.66491
sp|O08784|TCOF_MOUSE	Tcof1	TCOF_MOUSE Treacle protein	37	11.4401	6.4005	14.2492	15.4339	8.9203	14.8415	1.66379
sp|Q9D074-4|MGRN1_MOUSE	Mgrn1	MGRN1_MOUSE Isoform 4 of E3 ubiquitin-protein ligase MGRN1	11	10.7179	10.8025	17.1105	18.643	10.7602	17.8767	1.66137
sp|P16882|GHR_MOUSE	Ghr	GHR_MOUSE Growth hormone receptor	2	11.0088	9.33065	17.2004	16.5718	10.1697	16.8861	1.66043
sp|Q5DTX6|JCAD_MOUSE	Jcad	JCAD_MOUSE Junctional protein associated with coronary artery disease	16	9.80301	10.5562	16.059	17.6854	10.1796	16.8722	1.65745
sp|P37889|FBLN2_MOUSE	Fbln2	FBLN2_MOUSE Fibulin-2	11	11.7702	9.49701	17.2764	17.9103	10.6336	17.5934	1.65451
sp|Q8VBY2|KKCC1_MOUSE	Camkk1	KKCC1_MOUSE Calcium/calmodulin-dependent protein kinase kinase 1	2	12.2888	11.7976	19.5542	20.2539	12.0432	19.9041	1.65272
sp|Q5U5V2|HYKK_MOUSE	Hykk	HYKK_MOUSE Hydroxylysine kinase	6	9.77283	10.876	17.1073	17.0081	10.3244	17.0577	1.65217
sp|Q9CQF6|ADPPT_MOUSE	Aasdhppt	ADPPT_MOUSE L-aminoadipate-semialdehyde dehydrogenase-phosphopantetheinyl transferase	6	9.42737	9.89917	16.0304	15.8375	9.66327	15.934	1.64892
sp|P63034|CYH2_MOUSE	Cyth2	CYH2_MOUSE Cytohesin-2	2	9.54289	9.19536	15.5851	15.2566	9.36913	15.4209	1.64592
sp|Q8C436|MT21D_MOUSE	Vcpkmt	MT21D_MOUSE Protein-lysine methyltransferase METTL21D	2	10.5985	9.78418	16.2633	17.1939	10.1913	16.7286	1.64145
sp|Q9WV84|NDKM_MOUSE	Nme4	NDKM_MOUSE Nucleoside diphosphate kinase, mitochondrial	3	10.3531	10.5922	17.3939	16.9276	10.4726	17.1608	1.63863
sp|Q99MK9|RASF1_MOUSE	Rassf1	RASF1_MOUSE Ras association domain-containing protein 1	13	9.14067	9.94203	16.0793	15.0969	9.54135	15.5881	1.63374
sp|P43135|COT2_MOUSE	Nr2f2	COT2_MOUSE COUP transcription factor 2	9	10.0898	10.2943	16.7932	16.5056	10.192	16.6494	1.63357
sp|O35316|SC6A6_MOUSE	Slc6a6	SC6A6_MOUSE Sodium- and chloride-dependent taurine transporter	9	10.4884	10.7577	18.1974	16.4786	10.6231	17.338	1.6321
sp|Q62179|SEM4B_MOUSE	Sema4b	SEM4B_MOUSE Semaphorin-4B	3	10.1014	10.4873	16.8675	16.7295	10.2943	16.7985	1.63182
sp|O70421|FZD1_MOUSE	Fzd1	FZD1_MOUSE Frizzled-1	5	9.82081	11.1843	15.9475	18.2838	10.5026	17.1156	1.62966
sp|Q9CX83|ARMX1_MOUSE	Armcx1	ARMX1_MOUSE Armadillo repeat-containing X-linked protein 1	3	11.0499	11.2431	18.4595	17.8029	11.1465	18.1312	1.62662
sp|Q9QYK7|RNF11_MOUSE	Rnf11	RNF11_MOUSE RING finger protein 11	2	13.4758	6.7596	16.9706	15.835	10.1177	16.4028	1.6212
sp|P07141|CSF1_MOUSE	Csf1	CSF1_MOUSE Macrophage colony-stimulating factor 1	2	7.47082	5.76441	10.5385	10.9042	6.61761	10.7213	1.62012
sp|Q05860-5|FMN1_MOUSE	Fmn1	FMN1_MOUSE Isoform 5 of Formin-1	21	9.46641	8.48005	14.5584	14.4669	8.97323	14.5126	1.61732
sp|B0V2N1|PTPRS_MOUSE	Ptprs	PTPRS_MOUSE Receptor-type tyrosine-protein phosphatase S	37	12.1465	12.119	19.2221	20.0214	12.1328	19.6218	1.61726
sp|Q8K007|SULF1_MOUSE	Sulf1	SULF1_MOUSE Extracellular sulfatase Sulf-1	16	11.9304	9.2431	17.2253	17.004	10.5867	17.1147	1.61661
sp|Q99KW9|TIP_MOUSE	Itfg1	TIP_MOUSE T-cell immunomodulatory protein	7	10.581	10.3081	16.2641	17.4602	10.4446	16.8622	1.61444
sp|Q8CBQ5|P4K2B_MOUSE	Pi4k2b	P4K2B_MOUSE Phosphatidylinositol 4-kinase type 2-beta	9	10.4356	9.91153	17.2821	15.5666	10.1736	16.4243	1.61441
sp|Q91W40|KLC3_MOUSE	Klc3	KLC3_MOUSE Kinesin light chain 3	5	9.69004	10.8329	15.7882	17.3433	10.2615	16.5657	1.61436
sp|P98154|IDD_MOUSE	Dgcr2	IDD_MOUSE Integral membrane protein DGCR2/IDD	3	10.3145	10.0675	16.7749	16.0724	10.191	16.4236	1.61158
tr|D3Z2R5|D3Z2R5_MOUSE	Sepn1	D3Z2R5_MOUSE Protein Sepn1	4	10.3586	9.68249	15.8994	16.3383	10.0206	16.1188	1.60858
sp|Q9DCI3|MENTO_MOUSE	Stard3nl	MENTO_MOUSE MLN64 N-terminal domain homolog	2	10.4978	10.1321	14.1911	18.9764	10.315	16.5837	1.60773
sp|Q8K2Q5|CHCH7_MOUSE	Chchd7	CHCH7_MOUSE Coiled-coil-helix-coiled-coil-helix domain-containing protein 7	2	10.6144	9.49325	16.8552	15.454	10.0538	16.1546	1.60681
sp|Q7TME2|SPAG5_MOUSE	Spag5	SPAG5_MOUSE Sperm-associated antigen 5	13	10.848	10.9364	17.0145	17.8711	10.8922	17.4428	1.60141
sp|Q7TNP2|2AAB_MOUSE	Ppp2r1b	2AAB_MOUSE Serine/threonine-protein phosphatase 2A 65 kDa regulatory subunit A beta isoform	17	9.19438	9.76051	14.5998	15.707	9.47745	15.1534	1.59889
sp|Q9D4B1|SMS2_MOUSE	Sgms2	SMS2_MOUSE Phosphatidylcholine:ceramide cholinephosphotransferase 2	2	9.43022	7.26628	14.1985	12.4717	8.34825	13.3351	1.59735
tr|Q14B01|Q14B01_MOUSE	Rnf113a2	Q14B01_MOUSE Protein Rnf113a2	5	9.75484	9.86877	15.7686	15.5433	9.8118	15.6559	1.59562
tr|B1AUF1|B1AUF1_MOUSE	Ski	B1AUF1_MOUSE Ski oncogene	3	8.99449	9.64011	15.6119	14.1216	9.3173	14.8667	1.5956
sp|Q8R550|SH3K1_MOUSE	Sh3kbp1	SH3K1_MOUSE SH3 domain-containing kinase-binding protein 1	24	8.72324	9.25287	14.0935	14.5766	8.98806	14.3351	1.5949
tr|E9Q6D6|E9Q6D6_MOUSE	Zfp277	E9Q6D6_MOUSE Protein Zfp277	4	9.64324	9.10119	14.8862	14.9941	9.37222	14.9402	1.59409
sp|Q9CSB4|PAR3L_MOUSE	Pard3b	PAR3L_MOUSE Partitioning defective 3 homolog B	2	9.8727	10.5645	16.1936	16.376	10.2186	16.2848	1.59364
sp|Q9ERD7|TBB3_MOUSE	Tubb3	TBB3_MOUSE Tubulin beta-3 chain	6	10.356	9.98324	16.0088	16.3092	10.1696	16.159	1.58895
sp|Q8BGQ4|POMT2_MOUSE	Pomt2	POMT2_MOUSE Protein O-mannosyl-transferase 2	2	9.006	10.2128	16.3996	14.134	9.60941	15.2668	1.58874
sp|Q8C8R3-4|ANK2_MOUSE	Ank2	ANK2_MOUSE Isoform 4 of Ankyrin-2	14	10.2654	10.4849	16.708	16.2416	10.3752	16.4748	1.5879
sp|Q8CGU1|CACO1_MOUSE	Calcoco1	CACO1_MOUSE Calcium-binding and coiled-coil domain-containing protein 1	21	10.8979	10.1323	15.5836	17.7641	10.5151	16.6739	1.58571
sp|Q6RHR9|MAGI1_MOUSE	Magi1	MAGI1_MOUSE Membrane-associated guanylate kinase, WW and PDZ domain-containing protein 1	13	10.2814	10.4592	15.9768	16.9024	10.3703	16.4396	1.58526
sp|Q8K2Z8|UB2Q2_MOUSE	Ube2q2	UB2Q2_MOUSE Ubiquitin-conjugating enzyme E2 Q2	2	10.5994	10.1682	14.8661	18.0211	10.3838	16.4436	1.58359
tr|Q3UEB4|Q3UEB4_MOUSE	Mvk	Q3UEB4_MOUSE Mevalonate kinase	2	9.44367	11.1693	15.007	17.6348	10.3065	16.3209	1.58355
sp|P58021|TM9S2_MOUSE	Tm9sf2	TM9S2_MOUSE Transmembrane 9 superfamily member 2	14	10.1004	9.69406	16.0454	15.2727	9.8972	15.6591	1.58217
sp|Q9CZD3|SYG_MOUSE	Gars	SYG_MOUSE Glycine--tRNA ligase	42	8.68183	9.33993	14.0903	14.4195	9.01088	14.2549	1.58197
sp|Q8K221|ARFP2_MOUSE	Arfip2	ARFP2_MOUSE Arfaptin-2	4	10.3034	10.2118	15.3879	17.0403	10.2576	16.2141	1.58069
sp|Q80XR2|AT2C1_MOUSE	Atp2c1	AT2C1_MOUSE Calcium-transporting ATPase type 2C member 1	18	10.793	10.6981	17.0534	16.8492	10.7455	16.9513	1.57752
sp|Q09200|B4GN1_MOUSE	B4galnt1	B4GN1_MOUSE Beta-1,4 N-acetylgalactosaminyltransferase 1	3	11.0184	11.7018	18.334	17.5036	11.3601	17.9188	1.57734
sp|Q8BVL3|SNX17_MOUSE	Snx17	SNX17_MOUSE Sorting nexin-17	13	9.79603	10.3874	14.9658	16.8168	10.0917	15.8913	1.57468
sp|Q9Z2I8|SUCB2_MOUSE	Suclg2	SUCB2_MOUSE Succinyl-CoA ligase [GDP-forming] subunit beta, mitochondrial	20	9.63112	10.3965	15.2265	16.3098	10.0138	15.7682	1.57464
sp|Q99J39|DCMC_MOUSE	Mlycd	DCMC_MOUSE Malonyl-CoA decarboxylase, mitochondrial	3	10.4188	11.5172	18.2506	16.2906	10.968	17.2706	1.57464
sp|Q9DAM7|TM263_MOUSE	Tmem263	TM263_MOUSE Transmembrane protein 263	12	9.7225	10.0275	14.658	16.4342	9.87502	15.5461	1.57429
sp|P01027|CO3_MOUSE	C3	CO3_MOUSE Complement C3	13	9.94157	10.2116	15.5788	16.145	10.0766	15.8619	1.57414
sp|Q8VDK1|NIT1_MOUSE	Nit1	NIT1_MOUSE Nitrilase homolog 1	9	10.496	10.3321	15.6505	17.134	10.4141	16.3922	1.57405
sp|P62274|RS29_MOUSE	Rps29	RS29_MOUSE 40S ribosomal protein S29	6	10.0317	10.1285	11.5995	20.0961	10.0801	15.8478	1.57219
sp|P13808|B3A2_MOUSE	Slc4a2	B3A2_MOUSE Anion exchange protein 2	13	9.89614	10.6399	15.5251	16.76	10.268	16.1426	1.57212
sp|Q8BYI8|K1467_MOUSE	Kiaa1467	K1467_MOUSE Uncharacterized protein KIAA1467	3	11.6838	11.0773	17.8172	17.9517	11.3806	17.8844	1.57149
sp|P61622|ITA11_MOUSE	Itga11	ITA11_MOUSE Integrin alpha-11	14	10.8838	9.21125	15.2973	16.2519	10.0475	15.7746	1.57
sp|Q8VBW1|SC6A8_MOUSE	Slc6a8	SC6A8_MOUSE Sodium- and chloride-dependent creatine transporter 1	2	11.3379	11.2372	18.0877	17.3074	11.2876	17.6976	1.56788
sp|Q9EQH4|TAF8_MOUSE	Taf8	TAF8_MOUSE Transcription initiation factor TFIID subunit 8	4	10.383	9.96823	15.3086	16.5878	10.1756	15.9482	1.56729
tr|Q9EQN9|Q9EQN9_MOUSE	Slc19a2	Q9EQN9_MOUSE High affinity thiamine transporter THTR-1	2	11.0648	11.6569	18.3936	17.1853	11.3608	17.7894	1.56586
sp|Q00977|CXB2_MOUSE	Gjb2	CXB2_MOUSE Gap junction beta-2 protein	2	11.6644	5.85157	15.8672	11.5555	8.75798	13.7114	1.56558
sp|A2A8L5|PTPRF_MOUSE	Ptprf	PTPRF_MOUSE Receptor-type tyrosine-protein phosphatase F	26	12.2982	12.4003	18.9432	19.708	12.3493	19.3256	1.56492
tr|Q7TNL7|Q7TNL7_MOUSE	Dusp9	Q7TNL7_MOUSE Dual specificity protein phosphatase	2	9.67309	10.5661	14.6961	16.9704	10.1196	15.8333	1.56461
sp|Q9JK30|ORC3_MOUSE	Orc3	ORC3_MOUSE Origin recognition complex subunit 3	13	9.89277	10.2174	16.54	14.9229	10.0551	15.7314	1.56453
sp|P35441|TSP1_MOUSE	Thbs1	TSP1_MOUSE Thrombospondin-1	58	11.2976	8.57053	15.1747	15.7922	9.93407	15.4835	1.55862
sp|Q9WUV0|ORC5_MOUSE	Orc5	ORC5_MOUSE Origin recognition complex subunit 5	8	9.85662	10.3939	16.2295	15.3002	10.1253	15.7648	1.55698
sp|P56818|BACE1_MOUSE	Bace1	BACE1_MOUSE Beta-secretase 1	3	11.516	11.8928	17.8536	18.5922	11.7044	18.2229	1.55692
sp|Q9CQM5|TXD17_MOUSE	Txndc17	TXD17_MOUSE Thioredoxin domain-containing protein 17	6	10.7814	9.31194	10.4273	20.8487	10.0466	15.638	1.55654
sp|Q91Z92|B3GT6_MOUSE	B3galt6	B3GT6_MOUSE Beta-1,3-galactosyltransferase 6	4	9.74496	10.5227	17.0716	14.4174	10.1338	15.7445	1.55366
sp|Q6NZK5|K1328_MOUSE	Kiaa1328	K1328_MOUSE Uncharacterized protein KIAA1328	4	11.405	10.6034	17.1044	17.0024	11.0042	17.0534	1.54971
sp|Q922H2|PDK3_MOUSE	Pdk3	PDK3_MOUSE [Pyruvate dehydrogenase (acetyl-transferring)] kinase isozyme 3, mitochondrial	12	9.23217	8.88288	14.4466	13.6206	9.05753	14.0336	1.54939
sp|Q9QYP6|AZI2_MOUSE	Azi2	AZI2_MOUSE 5-azacytidine-induced protein 2	5	7.83164	7.63931	11.9133	12.0561	7.73547	11.9847	1.54932
sp|Q91VR7|MLP3A_MOUSE	Map1lc3a	MLP3A_MOUSE Microtubule-associated proteins 1A/1B light chain 3A	4	11.6442	10.711	17.4312	17.2039	11.1776	17.3176	1.54931
sp|Q9CUS9|SPPL3_MOUSE	Sppl3	SPPL3_MOUSE Signal peptide peptidase-like 3	2	11.4906	10.8677	18.4595	16.1457	11.1792	17.3026	1.54776
sp|Q8VIG6|TRAIP_MOUSE	Traip	TRAIP_MOUSE E3 ubiquitin-protein ligase TRAIP	6	11.081	10.4536	16.3849	16.9318	10.7673	16.6583	1.54712
sp|Q9D0R2|SYTC_MOUSE	Tars	SYTC_MOUSE Threonine--tRNA ligase, cytoplasmic	52	9.22944	9.17302	14.7027	13.7635	9.20123	14.2331	1.54687
sp|Q04857|CO6A1_MOUSE	Col6a1	CO6A1_MOUSE Collagen alpha-1(VI) chain	33	11.3436	13.4975	17.9388	20.4703	12.4205	19.2045	1.54619
sp|Q8R127|SCPDL_MOUSE	Sccpdh	SCPDL_MOUSE Saccharopine dehydrogenase-like oxidoreductase	3	11.417	10.8902	17.5219	16.9403	11.1536	17.2311	1.5449
sp|P30558|PAR1_MOUSE	F2r	PAR1_MOUSE Proteinase-activated receptor 1	3	11.4595	11.3708	17.1214	18.1466	11.4151	17.634	1.54479
sp|Q60738|ZNT1_MOUSE	Slc30a1	ZNT1_MOUSE Zinc transporter 1	6	9.68685	9.51818	14.9439	14.7146	9.60251	14.8293	1.54431
sp|P61793|LPAR1_MOUSE	Lpar1	LPAR1_MOUSE Lysophosphatidic acid receptor 1	2	8.34011	11.3524	15.6797	14.6821	9.84625	15.1809	1.5418
sp|Q8BIE6|FRM4A_MOUSE	Frmd4a	FRM4A_MOUSE FERM domain-containing protein 4A	4	10.094	8.35797	14.0724	14.328	9.22598	14.2002	1.53916
sp|Q62059|CSPG2_MOUSE	Vcan	CSPG2_MOUSE Versican core protein	4	10.0766	9.53075	14.3224	15.8556	9.80366	15.089	1.53912
sp|Q9D379|HYEP_MOUSE	Ephx1	HYEP_MOUSE Epoxide hydrolase 1	21	9.72976	12.8132	18.0584	16.6379	11.2715	17.3481	1.53912
sp|Q05793|PGBM_MOUSE	Hspg2	PGBM_MOUSE Basement membrane-specific heparan sulfate proteoglycan core protein	67	12.8922	12.6013	18.932	20.261	12.7468	19.5965	1.53737
sp|Q8BTH8|KC1G1_MOUSE	Csnk1g1	KC1G1_MOUSE Casein kinase I isoform gamma-1	7	9.34548	9.42442	14.2697	14.5864	9.38495	14.4281	1.53736
sp|Q05816|FABP5_MOUSE	Fabp5	FABP5_MOUSE Fatty acid-binding protein, epidermal	18	11.3543	9.79432	15.8593	16.6261	10.5743	16.2427	1.53605
sp|Q8VDL4|ADPGK_MOUSE	Adpgk	ADPGK_MOUSE ADP-dependent glucokinase	11	9.94033	9.92392	15.2915	15.185	9.93213	15.2383	1.53424
sp|O08736|CASPC_MOUSE	Casp12	CASPC_MOUSE Caspase-12	14	4.65507	5.70633	8.39424	7.49769	5.1807	7.94596	1.53376
sp|O54804|CHKA_MOUSE	Chka	CHKA_MOUSE Choline kinase alpha	3	9.55664	9.10124	15.3595	13.2454	9.32894	14.3025	1.53313
sp|Q8VHD6|GTR10_MOUSE	Slc2a10	GTR10_MOUSE Solute carrier family 2, facilitated glucose transporter member 10	2	11.544	9.588	16.0435	16.3238	10.566	16.1836	1.53167
tr|B1B0C7|B1B0C7_MOUSE	Hspg2	B1B0C7_MOUSE Basement membrane-specific heparan sulfate proteoglycan core protein	14	13.7728	11.399	18.6813	19.8312	12.5859	19.2563	1.52999
sp|Q7TN29|SMAP2_MOUSE	Smap2	SMAP2_MOUSE Stromal membrane-associated protein 2	9	9.33212	9.9611	14.7274	14.7762	9.64661	14.7518	1.52922
sp|A2A6T1|CDR2L_MOUSE	Cdr2l	CDR2L_MOUSE Cerebellar degeneration-related protein 2-like	5	10.2231	9.69683	15.0481	15.3961	9.95997	15.2221	1.52833
tr|F8WIT2|F8WIT2_MOUSE	Anxa6	F8WIT2_MOUSE Annexin	2	10.4634	10.9746	15.876	16.8752	10.719	16.3756	1.52772
sp|Q52KR2|LRIG2_MOUSE	Lrig2	LRIG2_MOUSE Leucine-rich repeats and immunoglobulin-like domains protein 2	6	10.8855	10.8906	16.0463	17.2137	10.8881	16.63	1.52736
sp|O35153|BET1L_MOUSE	Bet1l	BET1L_MOUSE BET1-like protein	3	11.0835	9.95624	14.6682	17.4491	10.5199	16.0587	1.52651
tr|F6SRV1|F6SRV1_MOUSE	Sf1	F6SRV1_MOUSE Splicing factor 1 (Fragment)	2	9.11235	9.6297	14.9613	13.6142	9.37103	14.2878	1.52468
sp|Q8CJ26|NRADD_MOUSE	Nradd	NRADD_MOUSE Death domain-containing membrane protein NRADD	6	10.9894	10.0988	15.7995	16.3364	10.5441	16.068	1.52388
sp|Q9QZM4|TR10B_MOUSE	Tnfrsf10b	TR10B_MOUSE Tumor necrosis factor receptor superfamily member 10B	7	10.9047	11.3845	16.9875	16.9474	11.1446	16.9675	1.52248
sp|Q8C3F2|F120C_MOUSE	Fam120c	F120C_MOUSE Constitutive coactivator of PPAR-gamma-like protein 2	10	10.0317	10.2921	15.8393	15.0898	10.1619	15.4646	1.52181
sp|O09118|NET1_MOUSE	Ntn1	NET1_MOUSE Netrin-1	9	9.74947	9.89107	15.3576	14.5273	9.82027	14.9424	1.52159
sp|Q9ESL4-2|MLTK_MOUSE	Zak	MLTK_MOUSE Isoform 2 of Mitogen-activated protein kinase kinase kinase MLT	3	10.1828	10.1892	15.0114	15.9681	10.186	15.4897	1.52069
tr|A3KFU8|A3KFU8_MOUSE	Pabpc4	A3KFU8_MOUSE Protein Pabpc4	18	9.75832	9.94506	15.0635	14.8948	9.85169	14.9792	1.52047
sp|P10852-2|4F2_MOUSE	Slc3a2	4F2_MOUSE Isoform 2 of 4F2 cell-surface antigen heavy chain	26	9.12478	9.50432	13.9401	14.3847	9.31455	14.1624	1.52046
sp|P19324|SERPH_MOUSE	Serpinh1	SERPH_MOUSE Serpin H1	149	11.0037	9.77438	16.0239	15.5499	10.389	15.7869	1.51957
sp|P61588|RND3_MOUSE	Rnd3	RND3_MOUSE Rho-related GTP-binding protein RhoE	4	10.891	11.8707	17.6019	16.9506	11.3809	17.2763	1.51801
sp|Q8VHG2|AMOT_MOUSE	Amot	AMOT_MOUSE Angiomotin	14	10.7786	10.5296	15.9314	16.4045	10.6541	16.168	1.51753
sp|P28301|LYOX_MOUSE	Lox	LYOX_MOUSE Protein-lysine 6-oxidase	10	10.9209	10.7241	16.1333	16.6126	10.8225	16.373	1.51286
sp|D3YZG8|MTD2L_MOUSE	Mthfd2l	MTD2L_MOUSE Probable bifunctional methylenetetrahydrofolate dehydrogenase/cyclohydrolase 2	9	10.3633	10.6852	14.9287	16.8944	10.5243	15.9115	1.51189
tr|E9Q6C7|E9Q6C7_MOUSE	Lphn2	E9Q6C7_MOUSE Latrophilin-2	34	9.51915	9.97838	14.5106	14.9416	9.74877	14.7261	1.51056
sp|O88561|S27A3_MOUSE	Slc27a3	S27A3_MOUSE Long-chain fatty acid transport protein 3	12	10.3531	10.7236	15.7489	16.0595	10.5383	15.9042	1.50918
sp|Q8BUV6|LSM11_MOUSE	Lsm11	LSM11_MOUSE U7 snRNA-associated Sm-like protein LSm11	3	11.8813	10.7703	16.8616	17.3057	11.3258	17.0836	1.50838
sp|Q6P6L0|FIL1L_MOUSE	Filip1l	FIL1L_MOUSE Filamin A-interacting protein 1-like	31	8.58334	8.55949	12.1375	13.7036	8.57141	12.9206	1.5074
sp|Q9Z127|LAT1_MOUSE	Slc7a5	LAT1_MOUSE Large neutral amino acids transporter small subunit 1	5	8.82816	10.3857	16.302	12.6409	9.60694	14.4715	1.50636
sp|Q9QYH6|MAGD1_MOUSE	Maged1	MAGD1_MOUSE Melanoma-associated antigen D1	9	10.2134	10.3608	15.8447	15.1321	10.2871	15.4884	1.50562
sp|P06837|NEUM_MOUSE	Gap43	NEUM_MOUSE Neuromodulin	4	10.5809	9.72497	14.116	16.4161	10.153	15.2661	1.50361
sp|Q61553|FSCN1_MOUSE	Fscn1	FSCN1_MOUSE Fascin	53	9.36896	9.5526	13.8834	14.5445	9.46078	14.214	1.50241
sp|Q8CH72|TRI32_MOUSE	Trim32	TRI32_MOUSE E3 ubiquitin-protein ligase TRIM32	31	10.4233	10.4905	15.429	15.9909	10.4569	15.71	1.50235
sp|P97927|LAMA4_MOUSE	Lama4	LAMA4_MOUSE Laminin subunit alpha-4	22	10.7027	11.5662	16.2351	17.2045	11.1344	16.7198	1.50163
sp|Q05AH6|CK084_MOUSE		CK084_MOUSE Uncharacterized protein C11orf84 homolog	2	10.3748	12.0394	16.763	16.8445	11.2071	16.8037	1.49938
sp|Q3UHN9|NDST1_MOUSE	Ndst1	NDST1_MOUSE Bifunctional heparan sulfate N-deacetylase/N-sulfotransferase 1	6	11.2101	10.3648	16.4686	15.8768	10.7875	16.1727	1.49921
sp|Q02788|CO6A2_MOUSE	Col6a2	CO6A2_MOUSE Collagen alpha-2(VI) chain	18	12.019	14.0961	19.2569	19.8902	13.0576	19.5736	1.49902
sp|Q91W45|PAI2B_MOUSE	Paip2b	PAI2B_MOUSE Polyadenylate-binding protein-interacting protein 2B	2	11.7347	9.7515	13.5337	18.6651	10.7431	16.0994	1.49858
sp|P70275|SEM3E_MOUSE	Sema3e	SEM3E_MOUSE Semaphorin-3E	4	11.2391	11.5403	16.623	17.4974	11.3897	17.0602	1.49786
sp|Q8BUV8|GP107_MOUSE	Gpr107	GP107_MOUSE Protein GPR107	7	10.423	9.70941	15.4572	14.6951	10.0662	15.0761	1.4977
sp|Q71FD7|FBLI1_MOUSE	Fblim1	FBLI1_MOUSE Filamin-binding LIM protein 1	4	12.2656	10.3774	16.6751	17.2368	11.3215	16.9559	1.49767
sp|Q80WW9|DDRGK_MOUSE	Ddrgk1	DDRGK_MOUSE DDRGK domain-containing protein 1	2	9.3797	11.3015	15.226	15.7185	10.3406	15.4722	1.49626
sp|Q9ET54-4|PALLD_MOUSE	Palld	PALLD_MOUSE Isoform 4 of Palladin	38	10.7749	11.2988	15.9927	17.0299	11.0369	16.5113	1.49601
sp|O54998|FKBP7_MOUSE	Fkbp7	FKBP7_MOUSE Peptidyl-prolyl cis-trans isomerase FKBP7	11	10.9329	10.6688	15.361	16.9259	10.8009	16.1435	1.49464
sp|P54763|EPHB2_MOUSE	Ephb2	EPHB2_MOUSE Ephrin type-B receptor 2	28	10.2006	10.7675	15.7065	15.5759	10.484	15.6412	1.49191
sp|Q9ESX4|NO40_MOUSE	Zcchc17	NO40_MOUSE Nucleolar protein of 40 kDa	2	13.2566	6.29524	13.4393	15.6945	9.7759	14.5669	1.49008
sp|Q9ESL4|MLTK_MOUSE	Zak	MLTK_MOUSE Mitogen-activated protein kinase kinase kinase MLT	15	10.5403	9.67461	15.1593	14.9607	10.1074	15.06	1.48999
sp|Q9DBR4|APBB2_MOUSE	Apbb2	APBB2_MOUSE Amyloid beta A4 precursor protein-binding family B member 2	23	10.7722	10.2147	15.5818	15.66	10.4935	15.6209	1.48863
sp|Q9EPK6|SIL1_MOUSE	Sil1	SIL1_MOUSE Nucleotide exchange factor SIL1	4	8.85846	8.98579	12.9686	13.5871	8.92213	13.2779	1.48819
sp|Q5NC05|TTF2_MOUSE	Ttf2	TTF2_MOUSE Transcription termination factor 2	18	10.0875	9.64722	15.0955	14.2673	9.86734	14.6814	1.48788
sp|Q8BH04|PCKGM_MOUSE	Pck2	PCKGM_MOUSE Phosphoenolpyruvate carboxykinase [GTP], mitochondrial	45	10.1478	10.4578	14.9679	15.6896	10.3028	15.3287	1.48782
sp|Q9WVJ9|FBLN4_MOUSE	Efemp2	FBLN4_MOUSE EGF-containing fibulin-like extracellular matrix protein 2	10	10.4711	9.48477	14.148	15.5407	9.97792	14.8444	1.48772
sp|Q9D0I4|STX17_MOUSE	Stx17	STX17_MOUSE Syntaxin-17	4	10.8858	10.5663	15.5917	16.3224	10.7261	15.957	1.48769
tr|Q8BLU0|Q8BLU0_MOUSE	Flrt2	Q8BLU0_MOUSE Fibronectin leucine rich transmembrane protein 2	5	10.1485	10.6812	15.0468	15.9175	10.4149	15.4821	1.48654
tr|A2AFG7|A2AFG7_MOUSE	L1cam	A2AFG7_MOUSE Neural cell adhesion molecule L1	7	13.0795	12.2985	17.4297	20.2762	12.689	18.853	1.48577
sp|Q61190|I10R2_MOUSE	Il10rb	I10R2_MOUSE Interleukin-10 receptor subunit beta	4	11.3084	11.2965	15.5722	18.0099	11.3024	16.791	1.48561
tr|E9Q4P1|E9Q4P1_MOUSE	Wdfy1	E9Q4P1_MOUSE Protein Wdfy1	11	8.99263	9.35609	13.791	13.467	9.17436	13.629	1.48555
sp|Q80Y20|ALKB8_MOUSE	Alkbh8	ALKB8_MOUSE Alkylated DNA repair protein alkB homolog 8	4	10.8872	11.1356	16.6873	15.9845	11.0114	16.3359	1.48354
sp|Q8BSZ2|AP3S2_MOUSE	Ap3s2	AP3S2_MOUSE AP-3 complex subunit sigma-2	2	8.5191	8.78223	12.95	12.7031	8.65066	12.8265	1.48272
sp|Q8VHX6|FLNC_MOUSE	Flnc	FLNC_MOUSE Filamin-C	146	9.50143	10.1729	14.3594	14.8105	9.83719	14.5849	1.48263
tr|F8VQ06|F8VQ06_MOUSE	Ltbp3	F8VQ06_MOUSE Latent-transforming growth factor beta-binding protein 3	12	12.3613	11.9808	16.9513	19.1366	12.1711	18.044	1.48253
tr|E9Q456|E9Q456_MOUSE	Tpm1	E9Q456_MOUSE Tropomyosin alpha-1 chain	12	11.7894	7.0538	11.0138	16.8814	9.42161	13.9476	1.48038
sp|Q31125|S39A7_MOUSE	Slc39a7	S39A7_MOUSE Zinc transporter SLC39A7	5	9.29832	9.05456	13.9287	13.2325	9.17644	13.5806	1.47994
sp|Q9WTS6|TEN3_MOUSE	Tenm3	TEN3_MOUSE Teneurin-3	2	9.91971	11.8898	16.0794	16.1866	10.9047	16.133	1.47945
sp|P20067-2|ID1_MOUSE	Id1	ID1_MOUSE Isoform Short of DNA-binding protein inhibitor ID-1	3	15.2514	13.6627	21.382	21.3911	14.4571	21.3865	1.47931
sp|Q8BP47|SYNC_MOUSE	Nars	SYNC_MOUSE Asparagine--tRNA ligase, cytoplasmic	43	9.73859	10.0444	14.6166	14.6068	9.89151	14.6117	1.4772
sp|Q9CQX0|OTUB2_MOUSE	Otub2	OTUB2_MOUSE Ubiquitin thioesterase OTUB2	2	8.94038	9.8339	12.9255	14.8027	9.38714	13.8641	1.47693
sp|P61294|RAB6B_MOUSE	Rab6b	RAB6B_MOUSE Ras-related protein Rab-6B	2	9.95751	9.75164	14.2866	14.8131	9.85458	14.5498	1.47646
sp|Q3TVW5|TCHP_MOUSE	Tchp	TCHP_MOUSE Trichoplein keratin filament-binding protein	2	10.4448	11.0095	15.1146	16.5495	10.7272	15.8321	1.47589
sp|Q9CZI9|AEN_MOUSE	Aen	AEN_MOUSE Apoptosis-enhancing nuclease	3	8.01976	7.82686	11.9056	11.4715	7.92331	11.6886	1.47521
tr|E9Q8L9|E9Q8L9_MOUSE	Rab11fip1	E9Q8L9_MOUSE Rab11 family-interacting protein 1	4	10.1397	10.6679	15.5871	15.1033	10.4038	15.3452	1.47496
sp|Q99LD8|DDAH2_MOUSE	Ddah2	DDAH2_MOUSE N(G),N(G)-dimethylarginine dimethylaminohydrolase 2	12	10.8638	11.9559	15.7558	17.884	11.4099	16.8199	1.47415
sp|Q61884|MNS1_MOUSE	Mns1	MNS1_MOUSE Meiosis-specific nuclear structural protein 1	5	11.654	11.4115	16.2923	17.6939	11.5327	16.9931	1.47347
sp|P62746|RHOB_MOUSE	Rhob	RHOB_MOUSE Rho-related GTP-binding protein RhoB	7	11.1428	11.4497	15.7779	17.5079	11.2962	16.6429	1.47331
sp|Q9CX84|RGS19_MOUSE	Rgs19	RGS19_MOUSE Regulator of G-protein signaling 19	3	10.1803	10.8069	15.1379	15.7748	10.4936	15.4563	1.47293
sp|P04925|PRIO_MOUSE	Prnp	PRIO_MOUSE Major prion protein	3	9.97382	10.767	14.7637	15.7464	10.3704	15.2551	1.47102
tr|F7CB97|F7CB97_MOUSE	Clip1	F7CB97_MOUSE CAP-Gly domain-containing linker protein 1 (Fragment)	15	9.24861	9.23585	13.6719	13.5173	9.24223	13.5946	1.47092
sp|Q99LH9|3BP5L_MOUSE	Sh3bp5l	3BP5L_MOUSE SH3 domain-binding protein 5-like	5	10.4092	10.0427	14.7792	15.2699	10.2259	15.0245	1.46926
sp|Q8BRV5|K1671_MOUSE	Kiaa1671	K1671_MOUSE Uncharacterized protein KIAA1671	2	11.5657	9.66122	15.2792	15.889	10.6134	15.5841	1.46834
sp|Q6ZQF0|TOPB1_MOUSE	Topbp1	TOPB1_MOUSE DNA topoisomerase 2-binding protein 1	33	10.105	10.1516	14.9413	14.7974	10.1283	14.8693	1.4681
sp|A2A5Z6|SMUF2_MOUSE	Smurf2	SMUF2_MOUSE E3 ubiquitin-protein ligase SMURF2	17	10.2782	10.58	16.1183	14.4771	10.4291	15.2977	1.46684
tr|E9Q7M2|E9Q7M2_MOUSE	Tsc22d2	E9Q7M2_MOUSE Protein Tsc22d2	5	10.8301	10.7606	15.3945	16.2598	10.7953	15.8271	1.46611
sp|Q6P5H2|NEST_MOUSE	Nes	NEST_MOUSE Nestin	52	9.63578	10.4869	14.1497	15.3434	10.0613	14.7465	1.46567
sp|O09127|EPHA8_MOUSE	Epha8	EPHA8_MOUSE Ephrin type-A receptor 8	2	10.5948	11.3072	16.5734	15.5272	10.951	16.0503	1.46565
sp|Q3UYI5|RGL3_MOUSE	Rgl3	RGL3_MOUSE Ral guanine nucleotide dissociation stimulator-like 3	4	10.8229	12.5827	16.595	17.7052	11.7028	17.1501	1.46547
tr|D3Z5S8|D3Z5S8_MOUSE	Fam46a	D3Z5S8_MOUSE MCG11933	5	3.81638	5.15169	6.84329	6.28388	4.48403	6.56358	1.46377
sp|Q9QZI8|SERC1_MOUSE	Serinc1	SERC1_MOUSE Serine incorporator 1	14	10.6981	10.2408	17.1284	13.5131	10.4695	15.3207	1.46337
sp|Q8CHT1|NGEF_MOUSE	Ngef	NGEF_MOUSE Ephexin-1	2	9.73774	8.4097	13.6379	12.8925	9.07372	13.2652	1.46194
tr|A2AN61|A2AN61_MOUSE	Ciz1	A2AN61_MOUSE CDKN1A interacting zinc finger protein 1, isoform CRA_d	5	10.1333	10.6703	14.1856	16.2216	10.4018	15.2036	1.46163
sp|Q9JL61|RFX5_MOUSE	Rfx5	RFX5_MOUSE DNA-binding protein Rfx5	3	7.56963	9.39202	12.5091	12.2813	8.48082	12.3952	1.46156
sp|Q61112|CAB45_MOUSE	Sdf4	CAB45_MOUSE 45 kDa calcium-binding protein	15	11.0193	9.48435	14.0104	15.9448	10.2518	14.9776	1.46097
sp|Q91XC0|AJUBA_MOUSE	Ajuba	AJUBA_MOUSE LIM domain-containing protein ajuba	2	11.169	10.3136	14.3719	17.0087	10.7413	15.6903	1.46074
sp|Q8CB44|GRAM4_MOUSE	Gramd4	GRAM4_MOUSE GRAM domain-containing protein 4	11	10.691	12.2103	17.3511	16.0805	11.4507	16.7158	1.45981
sp|Q8K0C9|GMDS_MOUSE	Gmds	GMDS_MOUSE GDP-mannose 4,6 dehydratase	14	9.77373	10.7262	15.0872	14.8283	10.2499	14.9577	1.4593
sp|Q3UQU0|BRD9_MOUSE	Brd9	BRD9_MOUSE Bromodomain-containing protein 9	8	12.0245	9.85288	15.9034	16.0181	10.9387	15.9607	1.45911
sp|Q9D281|NXP20_MOUSE	Fam114a1	NXP20_MOUSE Protein Noxp20	23	10.4649	11.4517	15.2455	16.7073	10.9583	15.9764	1.45793
tr|Q8BSH3|Q8BSH3_MOUSE	Tpm1	Q8BSH3_MOUSE Tropomyosin alpha-1 chain	2	12.7987	7.17637	14.2139	14.9081	9.98751	14.561	1.45792
sp|Q9JMK0|B4GT5_MOUSE	B4galt5	B4GT5_MOUSE Beta-1,4-galactosyltransferase 5	2	5.21139	5.57448	7.9003	7.824	5.39293	7.86215	1.45786
sp|Q8VDR9|DOCK6_MOUSE	Dock6	DOCK6_MOUSE Dedicator of cytokinesis protein 6	5	10.2818	10.9806	16.1493	14.8231	10.6312	15.4862	1.45668
sp|Q99N50|SYTL2_MOUSE	Sytl2	SYTL2_MOUSE Synaptotagmin-like protein 2	13	11.8566	13.0893	18.0808	18.2556	12.473	18.1682	1.4566
sp|Q8CFV4|NRN1_MOUSE	Nrn1	NRN1_MOUSE Neuritin	3	10.4442	9.7925	13.6075	15.8521	10.1183	14.7298	1.45575
sp|P70206|PLXA1_MOUSE	Plxna1	PLXA1_MOUSE Plexin-A1	36	10.4288	10.5172	15.443	15.0203	10.473	15.2317	1.45438
sp|Q3TCT4|ENTP7_MOUSE	Entpd7	ENTP7_MOUSE Ectonucleoside triphosphate diphosphohydrolase 7	2	12.2173	11.1745	17.9457	16.0658	11.6959	17.0057	1.45399
sp|P14824|ANXA6_MOUSE	Anxa6	ANXA6_MOUSE Annexin A6	78	10.493	11.7111	14.9736	17.3032	11.1021	16.1384	1.45364
sp|Q8C0T5|SI1L1_MOUSE	Sipa1l1	SI1L1_MOUSE Signal-induced proliferation-associated 1-like protein 1	10	10.5624	10.0613	14.732	15.2341	10.3119	14.9831	1.45299
sp|Q9ESK9|RBCC1_MOUSE	Rb1cc1	RBCC1_MOUSE RB1-inducible coiled-coil protein 1	40	10.3609	10.9795	15.775	15.229	10.6702	15.502	1.45284
tr|Q3ZAQ4|Q3ZAQ4_MOUSE	Atg9a	Q3ZAQ4_MOUSE Autophagy 9-like 1 protein	12	12.0069	11.6753	16.9376	17.4645	11.8411	17.201	1.45266
sp|Q922X9|ANM7_MOUSE	Prmt7	ANM7_MOUSE Protein arginine N-methyltransferase 7	7	9.87033	10.768	14.4806	15.4797	10.3191	14.9802	1.45169
sp|Q91YT8|TM63A_MOUSE	Tmem63a	TM63A_MOUSE Transmembrane protein 63A	10	9.79904	12.0596	15.6334	16.0932	10.9293	15.8633	1.45145
sp|Q8BXK4|BMT2_MOUSE		BMT2_MOUSE Probable methyltransferase BTM2 homolog	2	10.7362	11.4353	16.3087	15.8669	11.0858	16.0878	1.45122
sp|P19788|MGP_MOUSE	Mgp	MGP_MOUSE Matrix Gla protein	4	10.9162	8.75705	13.0113	15.5291	9.83664	14.2702	1.45072
tr|G5E8T3|G5E8T3_MOUSE	Srp19	G5E8T3_MOUSE Signal recognition particle 19 kDa protein	9	10.2167	10.1054	15.3707	14.1091	10.1611	14.7399	1.45062
sp|Q8C0M9|ASGL1_MOUSE	Asrgl1	ASGL1_MOUSE Isoaspartyl peptidase/L-asparaginase	7	10.1936	12.3529	15.5639	17.1374	11.2732	16.3507	1.4504
sp|P24369|PPIB_MOUSE	Ppib	PPIB_MOUSE Peptidyl-prolyl cis-trans isomerase B	27	10.3727	10.4103	15.1437	14.9964	10.3915	15.0701	1.45023
sp|Q66K08|CILP1_MOUSE	Cilp	CILP1_MOUSE Cartilage intermediate layer protein 1	2	11.5268	9.59957	15.5568	15.0683	10.5632	15.3126	1.44961
sp|P50096|IMDH1_MOUSE	Impdh1	IMDH1_MOUSE Inosine-5'-monophosphate dehydrogenase 1	9	10.1784	10.468	15.3929	14.5345	10.3232	14.9637	1.44952
tr|Q6NXL1|Q6NXL1_MOUSE	Sec24d	Q6NXL1_MOUSE Protein Sec24d	32	10.1112	10.682	15.0916	15.0337	10.3966	15.0627	1.44881
sp|Q8BMG1|ATRIP_MOUSE	Atrip	ATRIP_MOUSE ATR-interacting protein	5	10.1421	11.0349	14.9792	15.694	10.5885	15.3366	1.44843
sp|Q8BTZ5|ANR46_MOUSE	Ankrd46	ANR46_MOUSE Ankyrin repeat domain-containing protein 46	3	12.3422	11.8598	17.4269	17.5829	12.101	17.5049	1.44657
sp|Q8BNE1|F115A_MOUSE	Fam115a	F115A_MOUSE Protein FAM115A	5	12.1645	13.9868	18.8412	18.9806	13.0756	18.9109	1.44627
sp|Q3V1T4|P3H1_MOUSE	Lepre1	P3H1_MOUSE Prolyl 3-hydroxylase 1	28	10.9871	10.8118	15.2544	16.2695	10.8995	15.7619	1.44612
sp|Q8BJU2|TSN9_MOUSE	Tspan9	TSN9_MOUSE Tetraspanin-9	4	10.8646	12.143	16.4685	16.7777	11.5038	16.6231	1.44501
sp|Q9CQ48|NUDC2_MOUSE	Nudcd2	NUDC2_MOUSE NudC domain-containing protein 2	11	11.0428	10.1206	15.0889	15.489	10.5817	15.2889	1.44484
tr|F8VQC1|F8VQC1_MOUSE	Srp72	F8VQC1_MOUSE Signal recognition particle subunit SRP72	38	10.1052	10.5174	14.7334	15.0603	10.3113	14.8968	1.44471
sp|Q80YV4-2|PANK4_MOUSE	Pank4	PANK4_MOUSE Isoform 2 of Pantothenate kinase 4	18	9.94242	11.0214	14.7914	15.4588	10.4819	15.1251	1.44297
sp|A2AM29|AF9_MOUSE	Mllt3	AF9_MOUSE Protein AF-9	6	9.39918	9.25269	13.665	13.233	9.32593	13.449	1.44211
sp|Q6ZPR6|IBTK_MOUSE	Ibtk	IBTK_MOUSE Inhibitor of Bruton tyrosine kinase	9	9.13481	9.35693	13.3864	13.2726	9.24587	13.3295	1.44167
sp|Q69Z38|PEAK1_MOUSE	Peak1	PEAK1_MOUSE Pseudopodium-enriched atypical kinase 1	18	9.7828	9.6746	14.1113	13.9343	9.7287	14.0228	1.44138
sp|Q8VE47|UBA5_MOUSE	Uba5	UBA5_MOUSE Ubiquitin-like modifier-activating enzyme 5	19	10.8915	10.1713	14.2189	16.1322	10.5314	15.1756	1.44098
sp|Q8K0C4|CP51A_MOUSE	Cyp51a1	CP51A_MOUSE Lanosterol 14-alpha demethylase	17	10.6504	11.6632	16.9424	15.1942	11.1568	16.0683	1.44023
sp|Q9JKF6|PVRL1_MOUSE	Pvrl1	PVRL1_MOUSE Nectin-1	4	12.361	11.2652	16.9684	16.9664	11.8131	16.9674	1.43632
sp|P26350|PTMA_MOUSE	Ptma	PTMA_MOUSE Prothymosin alpha	7	10.7204	10.261	13.3071	16.8171	10.4907	15.0621	1.43576
sp|Q8BPI1|KTU_MOUSE	Dnaaf2	KTU_MOUSE Protein kintoun	3	11.0832	10.7311	14.1213	17.1935	10.9071	15.6574	1.43552
sp|P32921|SYWC_MOUSE	Wars	SYWC_MOUSE Tryptophan--tRNA ligase, cytoplasmic	29	9.41798	9.48422	13.7528	13.3109	9.4511	13.5318	1.43177
sp|P05201|AATC_MOUSE	Got1	AATC_MOUSE Aspartate aminotransferase, cytoplasmic	24	10.2875	10.0159	14.4157	14.6339	10.1517	14.5248	1.43078
sp|P23336|GGTA1_MOUSE	Ggta1	GGTA1_MOUSE N-acetyllactosaminide alpha-1,3-galactosyltransferase	4	10.8541	11.1503	15.5168	15.9606	11.0022	15.7387	1.4305
sp|Q3UFF7|LYPL1_MOUSE	Lyplal1	LYPL1_MOUSE Lysophospholipase-like protein 1	3	11.0699	12.0935	16.0807	17.0381	11.5817	16.5594	1.42978
sp|P60521|GBRL2_MOUSE	Gabarapl2	GBRL2_MOUSE Gamma-aminobutyric acid receptor-associated protein-like 2	6	10.9849	10.3062	15.3553	15.0728	10.6455	15.214	1.42915
sp|Q9DBU3|RIOK3_MOUSE	Riok3	RIOK3_MOUSE Serine/threonine-protein kinase RIO3	12	9.85076	10.1315	13.7158	14.8219	9.99114	14.2688	1.42815
sp|Q9ERI2|RB27A_MOUSE	Rab27a	RB27A_MOUSE Ras-related protein Rab-27A	4	13.1297	12.197	18.7825	17.3842	12.6633	18.0834	1.42801
sp|Q7TN75|PEG10_MOUSE	Peg10	PEG10_MOUSE Retrotransposon-derived protein PEG10	2	8.42548	9.86874	13.1115	12.9923	9.14711	13.0519	1.42689
sp|Q9DB96|NGDN_MOUSE	Ngdn	NGDN_MOUSE Neuroguidin	2	9.88905	8.56014	12.1272	14.1817	9.22459	13.1545	1.42602
sp|Q8C1Z8|TM10A_MOUSE	Trmt10a	TM10A_MOUSE tRNA methyltransferase 10 homolog A	9	10.2181	9.69741	13.9051	14.4916	9.95777	14.1984	1.42586
sp|P30282|CCND3_MOUSE	Ccnd3	CCND3_MOUSE G1/S-specific cyclin-D3	2	7.19452	7.15163	10.097	10.3555	7.17307	10.2262	1.42564
sp|Q3V1M1|IGS10_MOUSE	Igsf10	IGS10_MOUSE Immunoglobulin superfamily member 10	21	12.6431	11.9779	18.1586	16.9223	12.3105	17.5405	1.42484
sp|Q8CCH7|FOG2_MOUSE	Zfpm2	FOG2_MOUSE Zinc finger protein ZFPM2	9	9.94879	10.5561	13.8708	15.3163	10.2524	14.5936	1.42343
sp|Q9D365|SPCS3_MOUSE	Spcs3	SPCS3_MOUSE Signal peptidase complex subunit 3	3	10.3511	9.79469	15.4885	13.1826	10.0729	14.3356	1.42318
tr|B2RXC2|B2RXC2_MOUSE	Itpkb	B2RXC2_MOUSE Inositol 1,4,5-trisphosphate 3-kinase B	5	9.03774	9.99884	12.7211	14.364	9.51829	13.5425	1.42279
sp|Q9JJN2|ZFHX4_MOUSE	Zfhx4	ZFHX4_MOUSE Zinc finger homeobox protein 4	8	9.91826	9.95415	14.1849	14.0739	9.9362	14.1294	1.42201
sp|Q78IS1|TMED3_MOUSE	Tmed3	TMED3_MOUSE Transmembrane emp24 domain-containing protein 3	4	9.79946	10.5124	14.1688	14.6433	10.1559	14.4061	1.41849
sp|Q8BYY4|TT39B_MOUSE	Ttc39b	TT39B_MOUSE Tetratricopeptide repeat protein 39B	8	8.81488	8.73687	12.9986	11.8982	8.77588	12.4484	1.41848
sp|P19182|IFRD1_MOUSE	Ifrd1	IFRD1_MOUSE Interferon-related developmental regulator 1	5	7.6312	8.34591	11.8941	10.7673	7.98856	11.3307	1.41837
sp|O08739|AMPD3_MOUSE	Ampd3	AMPD3_MOUSE AMP deaminase 3	4	9.33052	10.662	14.0156	14.3397	9.99624	14.1777	1.4183
sp|D3YYI7|RN217_MOUSE	Rnf217	RN217_MOUSE Probable E3 ubiquitin-protein ligase RNF217	3	10.8009	10.116	14.7983	14.8679	10.4584	14.8331	1.41829
sp|Q99P65|S29A3_MOUSE	Slc29a3	S29A3_MOUSE Equilibrative nucleoside transporter 3	3	11.9183	11.6945	17.1422	16.3456	11.8064	16.7439	1.4182
sp|O35280|CHK1_MOUSE	Chek1	CHK1_MOUSE Serine/threonine-protein kinase Chk1	11	10.9743	10.7998	15.5963	15.2789	10.887	15.4376	1.41798
sp|O35887|CALU_MOUSE	Calu	CALU_MOUSE Calumenin	39	9.69087	11.996	15.4932	15.2384	10.8434	15.3658	1.41706
sp|O88839|ADA15_MOUSE	Adam15	ADA15_MOUSE Disintegrin and metalloproteinase domain-containing protein 15	7	10.7355	11.4197	14.8422	16.5486	11.0776	15.6954	1.41686
sp|Q922F4|TBB6_MOUSE	Tubb6	TBB6_MOUSE Tubulin beta-6 chain	28	10.6587	10.8294	14.1482	16.288	10.744	15.2181	1.41643
sp|O35047|HOP2_MOUSE	Psmc3ip	HOP2_MOUSE Homologous-pairing protein 2 homolog	3	11.1215	11.5049	15.9002	16.1048	11.3132	16.0025	1.4145
sp|P14576|SRP54_MOUSE	Srp54	SRP54_MOUSE Signal recognition particle 54 kDa protein	33	10.3728	10.3285	15.0949	14.1772	10.3506	14.6361	1.41403
tr|A2AQ53|A2AQ53_MOUSE	Fbn1	A2AQ53_MOUSE Fibrillin-1	54	10.151	10.0063	14.1747	14.3254	10.0787	14.25	1.41388
sp|Q6F3F9|GP126_MOUSE	Gpr126	GP126_MOUSE G-protein coupled receptor 126	3	11.0196	10.4952	14.9584	15.4508	10.7574	15.2046	1.41341
sp|Q3UQ28|PXDN_MOUSE	Pxdn	PXDN_MOUSE Peroxidasin homolog	35	11.7697	11.1311	15.6032	16.7451	11.4504	16.1741	1.41254
sp|Q99LH4|ZN672_MOUSE	Znf672	ZN672_MOUSE Zinc finger protein 672	3	9.87727	10.6726	14.5871	14.437	10.275	14.512	1.41237
sp|Q9JHZ2|ANKH_MOUSE	Ankh	ANKH_MOUSE Progressive ankylosis protein	2	12.6152	10.4232	17.228	15.2783	11.5192	16.2531	1.41096
sp|Q62000|MIME_MOUSE	Ogn	MIME_MOUSE Mimecan	15	11.7059	11.9062	15.7899	17.5075	11.806	16.6487	1.41018
sp|Q3U2P1|SC24A_MOUSE	Sec24a	SC24A_MOUSE Protein transport protein Sec24A	17	10.0128	10.4337	14.8136	14.0058	10.2232	14.4097	1.4095
sp|Q9D0B6|PBDC1_MOUSE	Pbdc1	PBDC1_MOUSE Protein PBDC1	16	11.2771	10.6328	13.9136	16.9673	10.9549	15.4405	1.40945
sp|Q02257|PLAK_MOUSE	Jup	PLAK_MOUSE Junction plakoglobin	25	12.3892	12.0135	16.8531	17.5401	12.2014	17.1966	1.4094
sp|Q9ERY9|ERG28_MOUSE	ORF11	ERG28_MOUSE Probable ergosterol biosynthetic protein 28	2	11.2914	9.97661	15.9941	13.9683	10.634	14.9812	1.4088
sp|Q5FWI3|TMEM2_MOUSE	Tmem2	TMEM2_MOUSE Transmembrane protein 2	35	10.657	10.5712	14.9397	14.9637	10.6141	14.9517	1.40866
sp|Q9WUI1|MK11_MOUSE	Mapk11	MK11_MOUSE Mitogen-activated protein kinase 11	3	11.0838	11.0102	14.9961	16.12	11.047	15.5581	1.40835
sp|Q8BKU8|TM87B_MOUSE	Tmem87b	TM87B_MOUSE Transmembrane protein 87B	4	12.5199	11.4629	16.8154	16.9517	11.9914	16.8835	1.40797
sp|Q67FY2|BCL9L_MOUSE	Bcl9l	BCL9L_MOUSE B-cell CLL/lymphoma 9-like protein	11	10.4052	10.9425	14.2849	15.6992	10.6738	14.992	1.40456
tr|E9QQ10|E9QQ10_MOUSE	Akap9	E9QQ10_MOUSE A-kinase anchor protein 9	46	10.9294	10.8905	15.6456	15.0013	10.91	15.3235	1.40454
sp|Q05769|PGH2_MOUSE	Ptgs2	PGH2_MOUSE Prostaglandin G/H synthase 2	2	5.2248	5.31055	7.81107	6.98366	5.26768	7.39736	1.40429
sp|O89051|ITM2B_MOUSE	Itm2b	ITM2B_MOUSE Integral membrane protein 2B	12	7.37534	6.15853	10.044	8.96109	6.76694	9.50253	1.40426
sp|Q9CZ52|ANTR1_MOUSE	Antxr1	ANTR1_MOUSE Anthrax toxin receptor 1	3	13.0387	12.4582	18.0746	17.7136	12.7484	17.8941	1.40363
sp|Q45VK7|DYHC2_MOUSE	Dync2h1	DYHC2_MOUSE Cytoplasmic dynein 2 heavy chain 1	10	11.7821	14.208	18.6501	17.8176	12.9951	18.2339	1.40314
sp|P36895|BMR1A_MOUSE	Bmpr1a	BMR1A_MOUSE Bone morphogenetic protein receptor type-1A	10	11.8479	11.0699	16.7682	15.3882	11.4589	16.0782	1.40313
sp|Q6P6I6|GRL1A_MOUSE	Polr2m	GRL1A_MOUSE DNA-directed RNA polymerase II subunit GRINL1A	7	10.5011	9.88222	14.2624	14.3367	10.1917	14.2995	1.40306
sp|Q6P2L7|CASC4_MOUSE	Casc4	CASC4_MOUSE Protein CASC4	17	11.4094	11.0242	15.5896	15.8635	11.2168	15.7266	1.40206
sp|Q8CBR6|TSK_MOUSE	Tsku	TSK_MOUSE Tsukushin	2	10.9819	10.9702	15.8936	14.8555	10.9761	15.3745	1.40073
sp|Q9CR24|NUDT8_MOUSE	Nudt8	NUDT8_MOUSE Nucleoside diphosphate-linked moiety X motif 8, mitochondrial	2	10.8575	12.0321	15.3428	16.7083	11.4448	16.0255	1.40024
tr|Q80YQ1|Q80YQ1_MOUSE	Thbs1	Q80YQ1_MOUSE Thrombospondin 1	2	11.7459	9.203	14.2943	15.0387	10.4744	14.6665	1.40022
sp|Q3UFY0|RRP36_MOUSE	Rrp36	RRP36_MOUSE Ribosomal RNA processing protein 36 homolog	6	10.589	10.1073	14.8391	14.1354	10.3482	14.4872	1.39998
sp|Q8BFX3|KCTD3_MOUSE	Kctd3	KCTD3_MOUSE BTB/POZ domain-containing protein KCTD3	2	10.3154	10.8958	14.321	15.3678	10.6056	14.8444	1.39967
tr|A0JNY3|A0JNY3_MOUSE	Gphn	A0JNY3_MOUSE Gephyrin	20	10.2306	10.5548	14.1041	14.9855	10.3927	14.5448	1.39952
sp|Q60575-3|KIF1B_MOUSE	Kif1b	KIF1B_MOUSE Isoform 3 of Kinesin-like protein KIF1B	10	10.5795	10.1661	14.7054	14.3203	10.3728	14.5128	1.39912
sp|Q80XK6|ATG2B_MOUSE	Atg2b	ATG2B_MOUSE Autophagy-related protein 2 homolog B	31	11.0681	11.1954	15.3163	15.8314	11.1317	15.5739	1.39905
sp|Q75N73|S39AE_MOUSE	Slc39a14	S39AE_MOUSE Zinc transporter ZIP14	3	11.7492	10.3648	14.5477	16.3778	11.057	15.4627	1.39845
sp|Q9CR60|GOT1B_MOUSE	Golt1b	GOT1B_MOUSE Vesicle transport protein GOT1B	3	10.5913	9.47362	15.2247	12.8341	10.0325	14.0294	1.3984
sp|Q9DCL2|FA96A_MOUSE	Fam96a	FA96A_MOUSE MIP18 family protein FAM96A	2	9.70067	12.0895	15.4681	14.9577	10.8951	15.2129	1.39631
sp|A6H5Y3|METH_MOUSE	Mtr	METH_MOUSE Methionine synthase	11	11.3159	10.7219	15.2165	15.5448	11.0189	15.3806	1.39584
sp|O89116|VTI1A_MOUSE	Vti1a	VTI1A_MOUSE Vesicle transport through interaction with t-SNAREs homolog 1A	7	10.488	10.0152	14.2137	14.4049	10.2516	14.3093	1.3958
sp|Q7TNE3|SPAG7_MOUSE	Spag7	SPAG7_MOUSE Sperm-associated antigen 7	8	11.4734	11.5928	14.8215	17.3677	11.5331	16.0946	1.39551
sp|P50284|TNR3_MOUSE	Ltbr	TNR3_MOUSE Tumor necrosis factor receptor superfamily member 3	2	12.6914	10.7098	16.767	15.8851	11.7006	16.3261	1.39532
sp|P21550|ENOB_MOUSE	Eno3	ENOB_MOUSE Beta-enolase	8	11.4239	12.1172	16.1248	16.6559	11.7705	16.3904	1.39249
sp|Q9Z1J1|TF7L1_MOUSE	Tcf7l1	TF7L1_MOUSE Transcription factor 7-like 1	4	13.6518	13.1703	18.2957	19.044	13.4111	18.6699	1.39212
sp|B2RX14|TUT4_MOUSE	Zcchc11	TUT4_MOUSE Terminal uridylyltransferase 4	16	8.66992	9.54031	12.9678	12.3809	9.10511	12.6743	1.392
sp|Q00899|TYY1_MOUSE	Yy1	TYY1_MOUSE Transcriptional repressor protein YY1	4	11.1767	9.16685	14.3623	13.94	10.1718	14.1512	1.39122
sp|Q9JJF3|NO66_MOUSE	No66	NO66_MOUSE Bifunctional lysine-specific demethylase and histidyl-hydroxylase NO66	4	10.6395	9.81703	14.4302	14.0289	10.2283	14.2296	1.3912
sp|Q80SY4|MIB1_MOUSE	Mib1	MIB1_MOUSE E3 ubiquitin-protein ligase MIB1	18	10.8764	10.343	14.6324	14.8581	10.6097	14.7452	1.38979
sp|P97762|RP9_MOUSE	rp9	RP9_MOUSE Retinitis pigmentosa 9 protein homolog	3	13.6789	7.80541	15.7705	14.0755	10.7421	14.923	1.3892
sp|Q6P5F7|TTYH3_MOUSE	Ttyh3	TTYH3_MOUSE Protein tweety homolog 3	2	10.851	12.3308	15.4321	16.7701	11.5909	16.1011	1.38911
sp|Q91WM1|STRBP_MOUSE	Strbp	STRBP_MOUSE Spermatid perinuclear RNA-binding protein	22	11.6102	11.1636	15.6991	15.9095	11.3869	15.8043	1.38794
sp|Q11204|SIA4B_MOUSE	St3gal2	SIA4B_MOUSE CMP-N-acetylneuraminate-beta-galactosamide-alpha-2,3-sialyltransferase 2	4	11.3783	12.8604	17.8507	15.7438	12.1193	16.7973	1.38599
sp|P54761|EPHB4_MOUSE	Ephb4	EPHB4_MOUSE Ephrin type-B receptor 4	13	11.9831	12.292	18.3824	15.2435	12.1376	16.8129	1.3852
sp|Q8VCH6|DHC24_MOUSE	Dhcr24	DHC24_MOUSE Delta(24)-sterol reductase	7	11.6045	10.796	15.413	15.6162	11.2002	15.5146	1.3852
sp|Q8VCG3|WDR74_MOUSE	Wdr74	WDR74_MOUSE WD repeat-containing protein 74	6	10.812	9.90669	13.8391	14.8497	10.3593	14.3444	1.38468
sp|Q8VHH7|ADCY3_MOUSE	Adcy3	ADCY3_MOUSE Adenylate cyclase type 3	9	11.3435	13.3126	16.8524	17.2084	12.328	17.0304	1.38144
sp|Q8K135|K319L_MOUSE	Kiaa0319l	K319L_MOUSE Dyslexia-associated protein KIAA0319-like protein	8	10.9938	10.3748	14.8435	14.6499	10.6843	14.7467	1.38022
sp|Q9D486|CMIP_MOUSE	Cmip	CMIP_MOUSE C-Maf-inducing protein	7	11.4093	11.0796	15.584	15.4517	11.2445	15.5178	1.38004
sp|P26231|CTNA1_MOUSE	Ctnna1	CTNA1_MOUSE Catenin alpha-1	51	11.1494	11.003	15.4203	15.138	11.0762	15.2792	1.37946
sp|Q91WU6|ZDHC7_MOUSE	Zdhhc7	ZDHC7_MOUSE Palmitoyltransferase ZDHHC7	2	11.6656	11.9302	15.855	16.6906	11.7979	16.2728	1.3793
sp|Q8VEJ4|NLE1_MOUSE	Nle1	NLE1_MOUSE Notchless protein homolog 1	9	9.73191	10.5532	13.3699	14.6036	10.1426	13.9868	1.37901
sp|Q3TN34|MILK2_MOUSE	Micall2	MILK2_MOUSE MICAL-like protein 2	30	10.1491	10.1179	14.0285	13.91	10.1335	13.9692	1.37852
sp|O70281|TPST1_MOUSE	Tpst1	TPST1_MOUSE Protein-tyrosine sulfotransferase 1	4	11.8212	11.1413	15.4209	16.2211	11.4813	15.821	1.37799
sp|Q921H8|THIKA_MOUSE	Acaa1a	THIKA_MOUSE 3-ketoacyl-CoA thiolase A, peroxisomal	26	9.28864	9.2102	12.6957	12.7912	9.24942	12.7435	1.37776
sp|Q80YR6|COM1_MOUSE	Rbbp8	COM1_MOUSE DNA endonuclease RBBP8	2	10.5326	9.37947	14.123	13.3024	9.95602	13.7127	1.37733
tr|E9PVG7|E9PVG7_MOUSE	Map4k4	E9PVG7_MOUSE Mitogen-activated protein kinase kinase kinase kinase 4	6	10.5057	11.1573	16.0792	13.7504	10.8315	14.9148	1.37698
sp|Q9D819|IPYR_MOUSE	Ppa1	IPYR_MOUSE Inorganic pyrophosphatase	45	8.63401	7.96368	10.8555	11.9774	8.29884	11.4165	1.37567
sp|Q8K003|TMA7_MOUSE	Tma7	TMA7_MOUSE Translation machinery-associated protein 7	3	11.0328	10.9078	14.2833	15.8948	10.9703	15.089	1.37544
sp|Q6P9S7|GLT10_MOUSE	Galnt10	GLT10_MOUSE Polypeptide N-acetylgalactosaminyltransferase 10	9	11.6304	11.7965	16.6163	15.5817	11.7135	16.099	1.3744
sp|Q8C1F4|CGAT2_MOUSE	Csgalnact2	CGAT2_MOUSE Chondroitin sulfate N-acetylgalactosaminyltransferase 2	5	11.956	11.7435	15.9283	16.6357	11.8497	16.282	1.37404
sp|Q99JW1|AB17A_MOUSE	Abhd17a	AB17A_MOUSE Alpha/beta hydrolase domain-containing protein 17A	9	11.0809	11.0236	14.6651	15.6991	11.0522	15.1821	1.37367
sp|Q7TPE5|S7A6O_MOUSE	Slc7a6os	S7A6O_MOUSE Probable RNA polymerase II nuclear localization protein SLC7A6OS	6	10.8027	10.1132	13.5094	15.221	10.4579	14.3652	1.37362
sp|Q05D44|IF2P_MOUSE	Eif5b	IF2P_MOUSE Eukaryotic translation initiation factor 5B	58	11.2598	7.88113	13.2405	13.0514	9.57048	13.146	1.3736
sp|P43883|PLIN2_MOUSE	Plin2	PLIN2_MOUSE Perilipin-2	12	9.99728	12.3921	15.2879	15.4325	11.1947	15.3602	1.3721
sp|Q4VAA2|CDV3_MOUSE	Cdv3	CDV3_MOUSE Protein CDV3	19	9.77341	9.69368	12.7815	13.9213	9.73355	13.3514	1.37169
tr|E9Q286|E9Q286_MOUSE	BC018507	E9Q286_MOUSE Protein BC018507	9	11.533	11.146	15.1191	15.9767	11.3395	15.5479	1.37113
sp|P58465|CTDSL_MOUSE	Ctdspl	CTDSL_MOUSE CTD small phosphatase-like protein	4	12.2889	11.7285	15.7571	17.1732	12.0087	16.4652	1.3711
sp|Q8BMA6|SRP68_MOUSE	Srp68	SRP68_MOUSE Signal recognition particle subunit SRP68	31	10.6248	10.936	15.7579	13.7866	10.7804	14.7722	1.37029
sp|P41230|KDM5C_MOUSE	Kdm5c	KDM5C_MOUSE Lysine-specific demethylase 5C	14	12.1362	11.7278	16.3449	16.3538	11.932	16.3493	1.37021
tr|G5E8F4|G5E8F4_MOUSE	Fpgt	G5E8F4_MOUSE MCG140999	2	10.8247	11.6436	13.995	16.7857	11.2342	15.3903	1.36996
sp|Q8BMJ2|SYLC_MOUSE	Lars	SYLC_MOUSE Leucine--tRNA ligase, cytoplasmic	84	9.90959	10.3826	14.3995	13.3807	10.1461	13.8901	1.36901
sp|B1AY10|NFX1_MOUSE	Nfx1	NFX1_MOUSE Transcriptional repressor NF-X1	9	10.4296	10.5336	14.1824	14.4937	10.4816	14.3381	1.36793
sp|Q91YJ3|THYN1_MOUSE	Thyn1	THYN1_MOUSE Thymocyte nuclear protein 1	9	10.735	10.8386	14.5081	15.0031	10.7868	14.7556	1.36793
sp|Q91VH1|ADR1_MOUSE	Adipor1	ADR1_MOUSE Adiponectin receptor protein 1	2	12.4433	10.4047	15.5095	15.7437	11.424	15.6266	1.36788
sp|Q61271|ACV1B_MOUSE	Acvr1b	ACV1B_MOUSE Activin receptor type-1B	4	12.7488	11.5295	16.9966	16.2057	12.1391	16.6012	1.36757
sp|P35689|ERCC5_MOUSE	Ercc5	ERCC5_MOUSE DNA repair protein complementing XP-G cells homolog	2	10.7097	11.9988	15.9341	15.1213	11.3542	15.5277	1.36757
sp|A2AM05|CNTLN_MOUSE	Cntln	CNTLN_MOUSE Centlein	10	10.8543	11.1034	14.0463	15.9761	10.9789	15.0112	1.36728
sp|Q60605-2|MYL6_MOUSE	Myl6	MYL6_MOUSE Isoform Smooth muscle of Myosin light polypeptide 6	4	11.0312	9.84663	11.9971	16.5464	10.4389	14.2718	1.36717
sp|Q8CH25|SLTM_MOUSE	Sltm	SLTM_MOUSE SAFB-like transcription modulator	22	10.797	10.6863	14.6994	14.6614	10.7417	14.6804	1.36668
sp|Q9D0F3|LMAN1_MOUSE	Lman1	LMAN1_MOUSE Protein ERGIC-53	26	10.6324	10.9953	14.4918	15.0631	10.8139	14.7774	1.36653
sp|Q8BX05|GLPK5_MOUSE	Gk5	GLPK5_MOUSE Putative glycerol kinase 5	2	9.03386	10.4725	12.7607	13.891	9.75321	13.3259	1.36631
sp|Q8VCM3|ZFY21_MOUSE	Zfyve21	ZFY21_MOUSE Zinc finger FYVE domain-containing protein 21	3	12.6008	12.8062	17.5206	17.1881	12.7035	17.3543	1.36611
sp|Q5SUR0|PUR4_MOUSE	Pfas	PUR4_MOUSE Phosphoribosylformylglycinamidine synthase	50	10.604	10.8268	14.0278	15.243	10.7154	14.6354	1.36583
sp|Q924S8|SPRE1_MOUSE	Spred1	SPRE1_MOUSE Sprouty-related, EVH1 domain-containing protein 1	5	10.4806	10.4466	14.3302	14.2449	10.4636	14.2876	1.36546
sp|Q8C7K6|PCYXL_MOUSE	Pcyox1l	PCYXL_MOUSE Prenylcysteine oxidase-like	5	11.906	11.3001	14.3393	17.343	11.603	15.8412	1.36526
sp|O08795-2|GLU2B_MOUSE	Prkcsh	GLU2B_MOUSE Isoform 2 of Glucosidase 2 subunit beta	18	10.8323	10.0963	13.2162	15.356	10.4643	14.2861	1.36522
sp|Q5SVL6|RPGP2_MOUSE	Rap1gap2	RPGP2_MOUSE Rap1 GTPase-activating protein 2	4	10.5934	9.40548	13.4298	13.8727	9.99942	13.6513	1.36521
sp|Q99LL3|CHSTC_MOUSE	Chst12	CHSTC_MOUSE Carbohydrate sulfotransferase 12	3	12.8001	13.9381	17.5941	18.8956	13.3691	18.2449	1.36471
sp|Q69ZZ6|TMCC1_MOUSE	Tmcc1	TMCC1_MOUSE Transmembrane and coiled-coil domains protein 1	3	10.9419	11.001	14.6249	15.3138	10.9714	14.9693	1.36439
sp|Q80XJ3|TTC28_MOUSE	Ttc28	TTC28_MOUSE Tetratricopeptide repeat protein 28	10	11.8219	13.3966	17.2284	17.1783	12.6093	17.2033	1.36434
sp|Q5SSK3|TEFM_MOUSE	Tefm	TEFM_MOUSE Transcription elongation factor, mitochondrial	4	10.3644	10.6084	14.808	13.8009	10.4864	14.3044	1.3641
sp|Q8VE88|F1142_MOUSE	Fam114a2	F1142_MOUSE Protein FAM114A2	13	11.0111	11.4345	14.7307	15.8503	11.2228	15.2905	1.36245
sp|Q9CQC5|BORG2_MOUSE	Cdc42ep3	BORG2_MOUSE Cdc42 effector protein 3	2	11.8629	9.76233	14.4254	15.0247	10.8126	14.7251	1.36184
sp|Q8BP22|F92A1_MOUSE	Fam92a1	F92A1_MOUSE Protein FAM92A1	3	12.8299	10.1415	15.5385	15.7423	11.4857	15.6404	1.36173
sp|O88708|ORC4_MOUSE	Orc4	ORC4_MOUSE Origin recognition complex subunit 4	7	9.9397	10.5835	14.6121	13.3333	10.2616	13.9727	1.36165
sp|Q99KN9|EPN4_MOUSE	Clint1	EPN4_MOUSE Clathrin interactor 1	17	10.0806	11.1352	13.7245	15.1575	10.6079	14.441	1.36134
sp|Q9QZH3|PPIE_MOUSE	Ppie	PPIE_MOUSE Peptidyl-prolyl cis-trans isomerase E	12	10.3796	10.9794	13.8953	15.1726	10.6795	14.5339	1.36092
sp|E9Q5G3|KIF23_MOUSE	Kif23	KIF23_MOUSE Kinesin-like protein KIF23	34	13.0712	12.8502	17.3988	17.878	12.9607	17.6384	1.36091
sp|P0C7N9|PSMG4_MOUSE	Psmg4	PSMG4_MOUSE Proteasome assembly chaperone 4	4	9.6688	10.2909	13.9424	13.2198	9.97984	13.5811	1.36085
sp|Q3UMQ8|NAF1_MOUSE	Naf1	NAF1_MOUSE H/ACA ribonucleoprotein complex non-core subunit NAF1	2	10.6028	10.8098	14.2608	14.8559	10.7063	14.5584	1.35979
sp|Q64674|SPEE_MOUSE	Srm	SPEE_MOUSE Spermidine synthase	27	10.4941	10.1952	14.0546	14.0764	10.3446	14.0655	1.35969
sp|P35761|TTK_MOUSE	Ttk	TTK_MOUSE Dual specificity protein kinase TTK	14	11.1946	11.1811	14.7619	15.6376	11.1878	15.1997	1.3586
sp|Q05A36|MEX3C_MOUSE	Mex3c	MEX3C_MOUSE RNA-binding E3 ubiquitin-protein ligase MEX3C	3	12.6059	10.6646	15.4193	16.1855	11.6353	15.8024	1.35814
tr|Q6GT24|Q6GT24_MOUSE	Prdx6	Q6GT24_MOUSE Peroxiredoxin 6	18	9.87324	10.0652	13.2531	13.8138	9.96921	13.5335	1.35753
sp|O08912|GALT1_MOUSE	Galnt1	GALT1_MOUSE Polypeptide N-acetylgalactosaminyltransferase 1	16	11.6877	10.8698	15.5765	15.0307	11.2787	15.3036	1.35685
sp|Q61753|SERA_MOUSE	Phgdh	SERA_MOUSE D-3-phosphoglycerate dehydrogenase	56	10.2925	10.534	13.4926	14.7648	10.4133	14.1287	1.35679
tr|Q9D8U0|Q9D8U0_MOUSE	Ifrd2	Q9D8U0_MOUSE Interferon-related developmental regulator 2	2	11.8482	9.09398	14.602	13.7994	10.4711	14.2007	1.35618
sp|Q60769|TNAP3_MOUSE	Tnfaip3	TNAP3_MOUSE Tumor necrosis factor alpha-induced protein 3	11	7.57884	8.25359	10.8516	10.6028	7.91621	10.7272	1.35509
sp|Q7TSA6|CS055_MOUSE		CS055_MOUSE Uncharacterized protein C19orf55 homolog	2	12.2378	11.3246	15.3343	16.5526	11.7812	15.9435	1.35329
sp|Q3V1V3|ESF1_MOUSE	Esf1	ESF1_MOUSE ESF1 homolog	18	10.5511	9.41235	13.5634	13.4525	9.98172	13.508	1.35327
sp|P09602|HMGN2_MOUSE	Hmgn2	HMGN2_MOUSE Non-histone chromosomal protein HMG-17	2	12.2885	10.2289	13.7987	16.6698	11.2587	15.2342	1.35311
sp|Q9CX48|ZCH10_MOUSE	Zcchc10	ZCH10_MOUSE Zinc finger CCHC domain-containing protein 10	3	9.88977	10.3124	14.4782	12.8548	10.1011	13.6665	1.35297
sp|Q9D8S4|ORN_MOUSE	Rexo2	ORN_MOUSE Oligoribonuclease, mitochondrial	10	11.0851	10.8611	14.8637	14.8131	10.9731	14.8384	1.35225
tr|Q99K73|Q99K73_MOUSE	Nrf1	Q99K73_MOUSE Nrf1 protein	2	10.2941	11.2544	14.2698	14.863	10.7742	14.5664	1.35197
sp|Q01405|SC23A_MOUSE	Sec23a	SC23A_MOUSE Protein transport protein Sec23A	30	10.2865	11.3303	14.8766	14.3457	10.8084	14.6112	1.35184
sp|Q9R008|KIME_MOUSE	Mvk	KIME_MOUSE Mevalonate kinase	12	10.6838	12.6007	15.1041	16.3693	11.6423	15.7367	1.35168
sp|Q8BU30|SYIC_MOUSE	Iars	SYIC_MOUSE Isoleucine--tRNA ligase, cytoplasmic	72	10.2808	10.3057	14.4191	13.398	10.2932	13.9085	1.35123
tr|E9Q828|E9Q828_MOUSE	Atp2b4	E9Q828_MOUSE Protein Atp2b4	19	10.9742	12.5038	16.1512	15.5623	11.739	15.8567	1.35077
sp|O08992|SDCB1_MOUSE	Sdcbp	SDCB1_MOUSE Syntenin-1	2	11.8456	8.50617	9.69937	17.7793	10.1759	13.7393	1.35019
sp|P24547|IMDH2_MOUSE	Impdh2	IMDH2_MOUSE Inosine-5'-monophosphate dehydrogenase 2	40	10.2863	11.1769	14.2444	14.73	10.7316	14.4872	1.34996
sp|P82198|BGH3_MOUSE	Tgfbi	BGH3_MOUSE Transforming growth factor-beta-induced protein ig-h3	7	9.38893	10.0747	12.3864	13.8857	9.73179	13.136	1.3498
sp|Q8BUI3|LRWD1_MOUSE	LRWD1	LRWD1_MOUSE Leucine-rich repeat and WD repeat-containing protein 1	6	10.5814	11.8504	15.4254	14.8111	11.2159	15.1182	1.34793
sp|Q61140|BCAR1_MOUSE	Bcar1	BCAR1_MOUSE Breast cancer anti-estrogen resistance protein 1	7	11.3594	12.2836	15.7536	16.0858	11.8215	15.9197	1.34668
sp|Q8K1R7|NEK9_MOUSE	Nek9	NEK9_MOUSE Serine/threonine-protein kinase Nek9	14	10.5313	12.2065	15.0174	15.584	11.3689	15.3007	1.34584
sp|Q9R1J0|NSDHL_MOUSE	Nsdhl	NSDHL_MOUSE Sterol-4-alpha-carboxylate 3-dehydrogenase, decarboxylating	7	11.8365	11.9377	15.8664	16.1283	11.8871	15.9974	1.34577
sp|Q5DW34|EHMT1_MOUSE	Ehmt1	EHMT1_MOUSE Histone-lysine N-methyltransferase EHMT1	19	11.6459	11.3241	15.4217	15.477	11.485	15.4493	1.34518
sp|Q9D0J8|PTMS_MOUSE	Ptms	PTMS_MOUSE Parathymosin	2	11.9621	9.48616	12.1665	16.6831	10.7241	14.4248	1.34508
sp|B9EHT4|CLIP3_MOUSE	Clip3	CLIP3_MOUSE CAP-Gly domain-containing linker protein 3	3	12.4316	12.366	17.0523	16.3015	12.3988	16.6769	1.34504
sp|P11276|FINC_MOUSE	Fn1	FINC_MOUSE Fibronectin	146	12.8756	12.7018	16.5627	17.8319	12.7887	17.1973	1.34473
sp|Q9WVG6|CARM1_MOUSE	Carm1	CARM1_MOUSE Histone-arginine methyltransferase CARM1	21	10.6063	10.8782	14.682	14.2023	10.7422	14.4421	1.34443
sp|Q9D1C1|UBE2C_MOUSE	Ube2c	UBE2C_MOUSE Ubiquitin-conjugating enzyme E2 C	11	12.7895	12.0605	16.2728	17.1149	12.425	16.6938	1.34357
sp|Q6DID7|WLS_MOUSE	Wls	WLS_MOUSE Protein wntless homolog	12	8.45608	9.84895	12.3134	12.2618	9.15251	12.2876	1.34254
sp|Q9QYE6|GOGA5_MOUSE	Golga5	GOGA5_MOUSE Golgin subfamily A member 5	24	10.8806	10.6993	14.3495	14.6035	10.7899	14.4765	1.34167
sp|Q9JMC3|DNJA4_MOUSE	Dnaja4	DNJA4_MOUSE DnaJ homolog subfamily A member 4	3	11.63	10.9251	13.9894	16.2698	11.2775	15.1296	1.34157
sp|Q7TMM9|TBB2A_MOUSE	Tubb2a	TBB2A_MOUSE Tubulin beta-2A chain	34	10.3248	11.6894	14.044	15.4744	11.0071	14.7592	1.34088
sp|Q9DC04|RGS3_MOUSE	Rgs3	RGS3_MOUSE Regulator of G-protein signaling 3	3	10.1402	9.93905	13.3707	13.5458	10.0396	13.4582	1.34051
sp|Q62523|ZYX_MOUSE	Zyx	ZYX_MOUSE Zyxin	18	10.0985	10.7629	13.7675	14.1927	10.4307	13.9801	1.34028
sp|Q9D7B7|GPX8_MOUSE	Gpx8	GPX8_MOUSE Probable glutathione peroxidase 8	12	11.7358	11.086	15.634	14.9468	11.4109	15.2904	1.33999
sp|Q8VHL1|SETD7_MOUSE	Setd7	SETD7_MOUSE Histone-lysine N-methyltransferase SETD7	6	11.1613	12.2328	14.9417	16.3958	11.6971	15.6688	1.33955
sp|Q9Z0P7|SUFU_MOUSE	Sufu	SUFU_MOUSE Suppressor of fused homolog	7	11.3994	11.8055	14.9029	16.1764	11.6025	15.5396	1.33933
sp|P56873|SSA27_MOUSE	Sssca1	SSA27_MOUSE Sjoegren syndrome/scleroderma autoantigen 1 homolog	9	12.9386	9.61059	14.7759	15.422	11.2746	15.099	1.3392
sp|Q91W92|BORG5_MOUSE	Cdc42ep1	BORG5_MOUSE Cdc42 effector protein 1	6	11.7958	12.0015	15.6407	16.226	11.8987	15.9333	1.33909
sp|Q9QZC7|PKHB2_MOUSE	Plekhb2	PKHB2_MOUSE Pleckstrin homology domain-containing family B member 2	3	11.44	9.90806	14.7413	13.8449	10.674	14.2931	1.33906
sp|Q8CFE2|CD027_MOUSE		CD027_MOUSE UPF0609 protein C4orf27 homolog	13	10.5731	11.4079	14.5745	14.8432	10.9905	14.7089	1.33833
sp|Q9ERR7|SEP15_MOUSE	42993	SEP15_MOUSE 15 kDa selenoprotein	4	9.8858	10.7469	12.5704	15.0322	10.3163	13.8013	1.33781
sp|O35625|AXIN1_MOUSE	Axin1	AXIN1_MOUSE Axin-1	2	10.1996	11.4813	14.0819	14.9126	10.8404	14.4973	1.33733
sp|P97366|EVI5_MOUSE	Evi5	EVI5_MOUSE Ecotropic viral integration site 5 protein	12	11.4176	11.4736	14.8463	15.7666	11.4456	15.3065	1.33733
sp|P48967|MPIP3_MOUSE	Cdc25c	MPIP3_MOUSE M-phase inducer phosphatase 3	3	11.5719	12.9053	15.8799	16.8469	12.2386	16.3634	1.33703
sp|Q69Z61|PWP2A_MOUSE	Pwwp2a	PWP2A_MOUSE PWWP domain-containing protein 2A	2	10.9241	11.4968	15.4648	14.5079	11.2105	14.9864	1.33682
sp|O08989|RASM_MOUSE	Mras	RASM_MOUSE Ras-related protein M-Ras	5	9.83321	11.0241	14.1942	13.686	10.4286	13.9401	1.33671
sp|Q9EPX5|FXL12_MOUSE	Fbxl12	FXL12_MOUSE F-box/LRR-repeat protein 12	2	11.579	10.6702	15.1364	14.5879	11.1246	14.8621	1.33597
sp|Q9CYX7|RRP15_MOUSE	Rrp15	RRP15_MOUSE RRP15-like protein	8	11.0517	9.44513	14.1946	13.1728	10.2484	13.6837	1.3352
sp|Q9CYL5|GAPR1_MOUSE	Glipr2	GAPR1_MOUSE Golgi-associated plant pathogenesis-related protein 1	13	9.35281	10.0551	12.8801	13.0289	9.70396	12.9545	1.33497
sp|Q9QUS6|TRIM1_MOUSE	Mid2	TRIM1_MOUSE Probable E3 ubiquitin-protein ligase MID2	2	12.4092	13.1112	17.6545	16.4023	12.7602	17.0284	1.33449
sp|Q9Z2Y3|HOME1_MOUSE	Homer1	HOME1_MOUSE Homer protein homolog 1	4	10.2127	11.3228	14.1266	14.6019	10.7677	14.3642	1.33401
sp|Q91WQ3|SYYC_MOUSE	Yars	SYYC_MOUSE Tyrosine--tRNA ligase, cytoplasmic	53	10.3912	10.9126	13.7706	14.6413	10.6519	14.2059	1.33366
sp|Q8C1M2|ZN428_MOUSE	Znf428	ZN428_MOUSE Zinc finger protein 428	2	13.6288	9.49857	17.7699	13.0708	11.5637	15.4203	1.33351
sp|Q9JKS4|LDB3_MOUSE	Ldb3	LDB3_MOUSE LIM domain-binding protein 3	2	12.2611	12.3598	15.6704	17.1523	12.3105	16.4113	1.33312
sp|Q6P6J0|ADAT2_MOUSE	Adat2	ADAT2_MOUSE tRNA-specific adenosine deaminase 2	2	10.9685	11.2519	14.5401	15.079	11.1102	14.8096	1.33297
sp|Q9EPV8|UBL5_MOUSE	Ubl5	UBL5_MOUSE Ubiquitin-like protein 5	5	12.1658	11.4301	14.7597	16.6912	11.7979	15.7254	1.3329
sp|Q8BXN9|TM87A_MOUSE	Tmem87a	TM87A_MOUSE Transmembrane protein 87A	9	10.7106	10.4886	13.994	14.2567	10.5996	14.1253	1.33263
sp|P58774|TPM2_MOUSE	Tpm2	TPM2_MOUSE Tropomyosin beta chain	20	11.1771	10.1088	12.3655	15.9978	10.6429	14.1816	1.33249
sp|Q6NZE7|F122B_MOUSE	Fam122b	F122B_MOUSE Protein FAM122B	2	12.9848	15.584	18.6327	19.4332	14.2844	19.0329	1.33243
sp|Q8C3I8|F203A_MOUSE	Fam203a	F203A_MOUSE Protein FAM203A	5	10.5381	10.9213	13.4756	15.1175	10.7297	14.2965	1.33242
sp|Q8BQU3|ACN9_MOUSE	Acn9	ACN9_MOUSE Protein ACN9 homolog, mitochondrial	2	11.6225	11.1783	14.7666	15.6101	11.4004	15.1883	1.33226
sp|Q69ZQ1|K1161_MOUSE	Kiaa1161	K1161_MOUSE Uncharacterized family 31 glucosidase KIAA1161	3	13.7659	11.6834	17.1047	16.7789	12.7247	16.9418	1.33141
sp|P08071|TRFL_MOUSE	Ltf	TRFL_MOUSE Lactotransferrin	2	12.8814	10.6337	15.988	15.3164	11.7576	15.6522	1.33125
sp|Q8BK62|OLFL3_MOUSE	Olfml3	OLFL3_MOUSE Olfactomedin-like protein 3	4	11.8776	11.1334	15.2654	15.361	11.5055	15.3132	1.33094
sp|Q3UJP5|CH037_MOUSE		CH037_MOUSE Protein C8orf37 homolog	6	11.2129	11.5542	14.6642	15.6365	11.3836	15.1504	1.3309
sp|P98156|VLDLR_MOUSE	Vldlr	VLDLR_MOUSE Very low-density lipoprotein receptor	14	9.79025	12.039	13.726	15.3162	10.9146	14.5211	1.33043
sp|Q923A2|SPDLY_MOUSE	Spdl1	SPDLY_MOUSE Protein Spindly	5	10.6212	10.8451	14.1466	14.4093	10.7331	14.2779	1.33027
sp|Q80Y44|DDX10_MOUSE	Ddx10	DDX10_MOUSE Probable ATP-dependent RNA helicase DDX10	16	9.92518	9.32456	13.405	12.1778	9.62487	12.7914	1.329
sp|P97360|ETV6_MOUSE	Etv6	ETV6_MOUSE Transcription factor ETV6	4	7.82855	7.60513	10.0469	10.4457	7.71684	10.2463	1.32778
tr|D3YXZ3|D3YXZ3_MOUSE	Klc2	D3YXZ3_MOUSE Kinesin light chain 2	13	10.1419	11.3189	13.1766	15.3179	10.7304	14.2473	1.32775
sp|Q8C5Q4|GRSF1_MOUSE	Grsf1	GRSF1_MOUSE G-rich sequence factor 1	17	11.975	10.6642	14.4922	15.5665	11.3196	15.0293	1.32772
sp|Q91W53|GOGA7_MOUSE	Golga7	GOGA7_MOUSE Golgin subfamily A member 7	6	11.7992	10.529	14.0494	15.5949	11.1641	14.8221	1.32766
sp|Q8BV57|SRCRL_MOUSE	Ssc5d	SRCRL_MOUSE Soluble scavenger receptor cysteine-rich domain-containing protein SSC5D	2	8.56361	9.59265	11.7376	12.361	9.07813	12.0493	1.32728
sp|Q8VE37|RCC1_MOUSE	Rcc1	RCC1_MOUSE Regulator of chromosome condensation	22	11.668	10.6148	15.3493	14.2164	11.1414	14.7829	1.32684
sp|Q99MD9|NASP_MOUSE	Nasp	NASP_MOUSE Nuclear autoantigenic sperm protein	42	10.6869	10.6804	13.7474	14.6014	10.6837	14.1744	1.32674
sp|Q8R0K4|CC137_MOUSE	Ccdc137	CC137_MOUSE Coiled-coil domain-containing protein 137	4	10.1906	11.0169	14.5559	13.5586	10.6037	14.0573	1.32569
sp|Q3U2J5|CMKMT_MOUSE	Camkmt	CMKMT_MOUSE Calmodulin-lysine N-methyltransferase	2	11.9491	13.2697	16.0107	17.3985	12.6094	16.7046	1.32478
sp|Q9EQQ9|NCOAT_MOUSE	Mgea5	NCOAT_MOUSE Bifunctional protein NCOAT	27	10.9772	12.0504	14.8068	15.695	11.5138	15.2509	1.32458
sp|Q8WTY4|CPIN1_MOUSE	Ciapin1	CPIN1_MOUSE Anamorsin	16	11.2821	10.7289	14.5481	14.6059	11.0055	14.577	1.32452
sp|Q80VJ2|SRA1_MOUSE	Sra1	SRA1_MOUSE Steroid receptor RNA activator 1	5	11.6416	10.8275	14.0442	15.716	11.2346	14.8801	1.32449
sp|Q8CFE6|S38A2_MOUSE	Slc38a2	S38A2_MOUSE Sodium-coupled neutral amino acid transporter 2	3	12.1512	11.8434	18.147	13.6231	11.9973	15.8851	1.32405
tr|B7ZNL3|B7ZNL3_MOUSE	Tpm1	B7ZNL3_MOUSE Tpm1 protein	18	12.2814	7.95106	11.0313	15.7455	10.1162	13.3884	1.32346
sp|Q924W7|ST5_MOUSE	St5	ST5_MOUSE Suppression of tumorigenicity 5 protein	17	10.6233	10.9421	14.7469	13.7924	10.7827	14.2697	1.32339
sp|Q8BSY0|ASPH_MOUSE	Asph	ASPH_MOUSE Aspartyl/asparaginyl beta-hydroxylase	37	10.48	10.6395	14.4602	13.4771	10.5598	13.9687	1.32282
sp|B1AXD8|AKIR2_MOUSE	Akirin2	AKIR2_MOUSE Akirin-2	5	11.1509	10.6716	14.5931	14.2738	10.9112	14.4335	1.32281
sp|Q9CYD3|CRTAP_MOUSE	Crtap	CRTAP_MOUSE Cartilage-associated protein	17	11.2581	12.1583	15.1251	15.8478	11.7082	15.4865	1.3227
sp|Q9D273|MMAB_MOUSE	Mmab	MMAB_MOUSE Cob(I)yrinic acid a,c-diamide adenosyltransferase, mitochondrial	8	11.5328	12.1759	15.1351	16.2234	11.8543	15.6792	1.32266
sp|Q9JHI8|NOX4_MOUSE	Nox4	NOX4_MOUSE NADPH oxidase 4	2	10.3437	8.2675	12.8725	11.735	9.3056	12.3038	1.32219
sp|Q9CPP0|NPM3_MOUSE	Npm3	NPM3_MOUSE Nucleoplasmin-3	5	10.913	8.89023	12.7649	13.4184	9.90161	13.0916	1.32217
tr|A2A8R0|A2A8R0_MOUSE	Zfyve9	A2A8R0_MOUSE MCG17975	8	11.7624	11.7312	15.4879	15.5701	11.7468	15.529	1.32198
sp|Q91VK1|BZW2_MOUSE	Bzw2	BZW2_MOUSE Basic leucine zipper and W2 domain-containing protein 2	23	10.93	10.8866	15.589	13.2514	10.9083	14.4202	1.32194
sp|Q6P7W0|SENP6_MOUSE	Senp6	SENP6_MOUSE Sentrin-specific protease 6	5	10.8981	11.4119	14.6871	14.7995	11.155	14.7433	1.32167
sp|Q62384|ZPR1_MOUSE	Zpr1	ZPR1_MOUSE Zinc finger protein ZPR1	15	11.695	9.11355	14.3977	13.1028	10.4043	13.7503	1.3216
sp|P55302|AMRP_MOUSE	Lrpap1	AMRP_MOUSE Alpha-2-macroglobulin receptor-associated protein	26	11.5105	10.7232	14.5071	14.8593	11.1168	14.6832	1.32081
sp|Q9QZF2|GPC1_MOUSE	Gpc1	GPC1_MOUSE Glypican-1	17	12.007	10.5788	14.8176	15.0029	11.2929	14.9103	1.32032
sp|Q6P6M7|SPCS_MOUSE	Sepsecs	SPCS_MOUSE O-phosphoseryl-tRNA(Sec) selenium transferase	7	11.201	12.3657	16.2287	14.8811	11.7833	15.5549	1.32008
sp|Q80W49-2|CRBG3_MOUSE	Crybg3	CRBG3_MOUSE Isoform 2 of Beta/gamma crystallin domain-containing protein 3	8	10.534	11.6198	13.9831	15.2581	11.0769	14.6206	1.31992
sp|O35495|CDK14_MOUSE	Cdk14	CDK14_MOUSE Cyclin-dependent kinase 14	7	9.39908	9.79953	12.9348	12.4034	9.5993	12.6691	1.3198
sp|P58283|RN216_MOUSE	Rnf216	RN216_MOUSE E3 ubiquitin-protein ligase RNF216	5	11.1192	12.2712	14.6135	16.2202	11.6952	15.4169	1.31822
sp|Q8VE98|CD276_MOUSE	Cd276	CD276_MOUSE CD276 antigen	5	10.74	11.5742	14.3658	15.044	11.1571	14.7049	1.31798
sp|Q3TD49|SPP2B_MOUSE	Sppl2b	SPP2B_MOUSE Signal peptide peptidase-like 2B	8	10.9354	11.5391	14.5977	15.0185	11.2373	14.8081	1.31777
tr|Q6P5B5|Q6P5B5_MOUSE	Fxr2	Q6P5B5_MOUSE Fragile X mental retardation syndrome-related protein 2	26	11.0091	11.6197	13.906	15.9106	11.3144	14.9083	1.31764
sp|Q80ZJ1|RAP2A_MOUSE	Rap2a	RAP2A_MOUSE Ras-related protein Rap-2a	2	11.0976	10.5308	14.1407	14.3556	10.8142	14.2482	1.31754
sp|Q6P073|UB2J2_MOUSE	Ube2j2	UB2J2_MOUSE Ubiquitin-conjugating enzyme E2 J2	2	10.2154	10.5368	14.7654	12.5734	10.3761	13.6694	1.31739
sp|Q3TWI9|TM63B_MOUSE	Tmem63b	TM63B_MOUSE Transmembrane protein 63B	2	11.9809	11.7399	14.5603	16.6763	11.8604	15.6183	1.31685
sp|P26645|MARCS_MOUSE	Marcks	MARCS_MOUSE Myristoylated alanine-rich C-kinase substrate	19	12.3596	12.9005	14.5091	18.7454	12.63	16.6273	1.31648
sp|P49312|ROA1_MOUSE	Hnrnpa1	ROA1_MOUSE Heterogeneous nuclear ribonucleoprotein A1	40	11.4132	10.5573	13.683	15.2406	10.9852	14.4618	1.31648
sp|Q3UQI9|F188B_MOUSE	Fam188b	F188B_MOUSE Protein FAM188B	3	10.8549	11.4158	14.4316	14.8837	11.1353	14.6576	1.31632
sp|Q9WTK5|NFKB2_MOUSE	Nfkb2	NFKB2_MOUSE Nuclear factor NF-kappa-B p100 subunit	24	9.62295	10.537	13.2008	13.3352	10.08	13.268	1.31628
sp|Q80XC2|TRM61_MOUSE	Trmt61a	TRM61_MOUSE tRNA (adenine(58)-N(1))-methyltransferase catalytic subunit TRMT61A	6	9.6549	10.1392	13.5581	12.4956	9.89707	13.0269	1.31624
tr|Q3TMX5|Q3TMX5_MOUSE	Manf	Q3TMX5_MOUSE Arginine-rich, mutated in early stage tumors, isoform CRA_b	12	10.602	10.2969	12.9669	14.5321	10.4495	13.7495	1.31581
sp|Q99020|ROAA_MOUSE	Hnrnpab	ROAA_MOUSE Heterogeneous nuclear ribonucleoprotein A/B	42	11.7834	10.6481	14.6826	14.7882	11.2158	14.7354	1.31381
sp|Q3UFB2|BCD1_MOUSE	Znhit6	BCD1_MOUSE Box C/D snoRNA protein 1	9	11.1825	11.2541	14.0781	15.3989	11.2183	14.7385	1.31379
sp|Q62351|TFR1_MOUSE	Tfrc	TFR1_MOUSE Transferrin receptor protein 1	39	11.845	9.40596	14.3613	13.5445	10.6255	13.9529	1.31316
sp|Q8VE19|MIO_MOUSE	Mios	MIO_MOUSE WD repeat-containing protein mio	9	10.4505	11.4872	13.8978	14.9047	10.9689	14.4013	1.31292
sp|Q8K4J6|MKL1_MOUSE	Mkl1	MKL1_MOUSE MKL/myocardin-like protein 1	11	10.7356	12.1606	14.5129	15.5411	11.4481	15.027	1.31262
sp|Q9JK84|PAR6G_MOUSE	Pard6g	PAR6G_MOUSE Partitioning defective 6 homolog gamma	2	11.9204	12.4526	16.7093	15.2831	12.1865	15.9962	1.31262
sp|Q9CRT8|XPOT_MOUSE	Xpot	XPOT_MOUSE Exportin-T	23	11.2337	10.7845	15.2969	13.5921	11.0091	14.4445	1.31205
sp|Q5S006|LRRK2_MOUSE	Lrrk2	LRRK2_MOUSE Leucine-rich repeat serine/threonine-protein kinase 2	4	11.4776	11.8204	15.4544	15.1065	11.649	15.2804	1.31174
sp|Q8K2D6|DCTD_MOUSE	Dctd	DCTD_MOUSE Deoxycytidylate deaminase	4	12.1956	11.3479	15.5885	15.2844	11.7718	15.4365	1.31131
tr|Q6A099|Q6A099_MOUSE	Gbf1	Q6A099_MOUSE MKIAA0248 protein (Fragment)	42	10.6597	11.223	14.5495	14.1197	10.9413	14.3346	1.31014
sp|Q69ZP3|PNKD_MOUSE	Pnkd	PNKD_MOUSE Probable hydrolase PNKD	3	13.6562	10.8517	16.1256	15.9824	12.254	16.054	1.31011
sp|Q8C850|SCAR3_MOUSE	Scara3	SCAR3_MOUSE Scavenger receptor class A member 3	3	12.6692	13.542	16.5731	17.7538	13.1056	17.1634	1.30963
sp|P26043|RADI_MOUSE	Rdx	RADI_MOUSE Radixin	29	11.1145	11.083	14.6229	14.4472	11.0987	14.5351	1.30961
sp|Q9Z2F7|BNI3L_MOUSE	Bnip3l	BNI3L_MOUSE BCL2/adenovirus E1B 19 kDa protein-interacting protein 3-like	3	12.8188	11.1345	14.3708	16.9885	11.9766	15.6797	1.30919
sp|Q3UPL0|SC31A_MOUSE	Sec31a	SC31A_MOUSE Protein transport protein Sec31A	40	10.8618	11.0436	14.2329	14.4363	10.9527	14.3346	1.30878
sp|Q9Z247|FKBP9_MOUSE	Fkbp9	FKBP9_MOUSE Peptidyl-prolyl cis-trans isomerase FKBP9	32	10.7314	11.0279	13.3501	15.1275	10.8796	14.2388	1.30876
sp|Q8R060|ZWILC_MOUSE	Zwilch	ZWILC_MOUSE Protein zwilch homolog	11	11.2658	12.5155	15.6108	15.5081	11.8907	15.5594	1.30854
sp|Q8BS90|BORA_MOUSE	Bora	BORA_MOUSE Protein aurora borealis	2	12.1131	12.7205	15.5453	16.9456	12.4168	16.2455	1.30834
sp|P62960|YBOX1_MOUSE	Ybx1	YBOX1_MOUSE Nuclease-sensitive element-binding protein 1	16	10.4861	10.3514	12.9645	14.2854	10.4188	13.625	1.30774
sp|P15105|GLNA_MOUSE	Glul	GLNA_MOUSE Glutamine synthetase	3	11.1333	11.5252	13.2926	16.3152	11.3292	14.8039	1.3067
sp|Q6P9P6|KIF11_MOUSE	Kif11	KIF11_MOUSE Kinesin-like protein KIF11	52	11.8174	11.2682	15.0481	15.1068	11.5428	15.0774	1.30622
sp|Q9D8B4|NDUAB_MOUSE	Ndufa11	NDUAB_MOUSE NADH dehydrogenase [ubiquinone] 1 alpha subcomplex subunit 11	3	11.8328	11.0247	10.0247	19.8231	11.4288	14.9239	1.30582
sp|Q99JF5|MVD1_MOUSE	Mvd	MVD1_MOUSE Diphosphomevalonate decarboxylase	23	11.7698	11.9579	15.2925	15.6847	11.8638	15.4886	1.30553
sp|Q9R117|TYK2_MOUSE	Tyk2	TYK2_MOUSE Non-receptor tyrosine-protein kinase TYK2	4	12.5006	10.0545	16.637	12.8051	11.2776	14.7211	1.30534
tr|F7BE84|F7BE84_MOUSE	Ankrd50	F7BE84_MOUSE Protein Ankrd50 (Fragment)	10	11.2361	11.369	15.1235	14.3741	11.3025	14.7488	1.30491
sp|Q9WU78|PDC6I_MOUSE	Pdcd6ip	PDC6I_MOUSE Programmed cell death 6-interacting protein	64	10.8602	11.4212	14.1335	14.9412	11.1407	14.5373	1.30488
sp|Q5BKP2|UBP13_MOUSE	Usp13	UBP13_MOUSE Ubiquitin carboxyl-terminal hydrolase 13	2	11.7711	10.5233	13.8131	15.2747	11.1472	14.5439	1.30471
sp|Q9QZE5|COPG1_MOUSE	Copg1	COPG1_MOUSE Coatomer subunit gamma-1	53	10.4428	10.8659	14.2588	13.5236	10.6544	13.8912	1.3038
sp|Q9Z0M6|CD97_MOUSE	Cd97	CD97_MOUSE CD97 antigen	11	11.7234	13.1653	17.8333	14.61	12.4443	16.2217	1.30354
sp|P60882|MEGF8_MOUSE	Megf8	MEGF8_MOUSE Multiple epidermal growth factor-like domains protein 8	3	15.0907	12.5441	17.6414	18.3709	13.8174	18.0061	1.30315
sp|Q9JKK8|ATR_MOUSE	Atr	ATR_MOUSE Serine/threonine-protein kinase ATR	15	10.9607	11.8505	15.3812	14.3423	11.4056	14.8617	1.30302
sp|Q9DAK9|PHP14_MOUSE	Phpt1	PHP14_MOUSE 14 kDa phosphohistidine phosphatase	6	11.225	11.6296	14.1707	15.6081	11.4273	14.8894	1.30296
sp|Q8R2R1|POMT1_MOUSE	Pomt1	POMT1_MOUSE Protein O-mannosyl-transferase 1	4	11.5877	12.748	15.8886	15.7941	12.1679	15.8413	1.3019
sp|Q9CZ91|SRFB1_MOUSE	Srfbp1	SRFB1_MOUSE Serum response factor-binding protein 1	12	10.1025	9.44652	13.1977	12.2519	9.77452	12.7248	1.30183
sp|Q9JKR6|HYOU1_MOUSE	Hyou1	HYOU1_MOUSE Hypoxia up-regulated protein 1	61	11.0739	10.4897	13.68	14.3884	10.7818	14.0342	1.30165
sp|A2AG58|CX023_MOUSE		CX023_MOUSE Uncharacterized protein CXorf23 homolog	9	10.5802	9.39642	12.7986	13.2026	9.98833	13.0006	1.30158
sp|Q9JHQ5|LZTL1_MOUSE	Lztfl1	LZTL1_MOUSE Leucine zipper transcription factor-like protein 1	12	10.3504	10.8423	13.12	14.4511	10.5963	13.7855	1.30097
sp|Q8C9S4|CJ118_MOUSE	Otg1	CJ118_MOUSE Uncharacterized protein C10orf118 homolog	17	10.9608	11.5481	13.7233	15.5507	11.2544	14.637	1.30055
sp|Q6NZR2|MSD2_MOUSE	Msantd2	MSD2_MOUSE Myb/SANT-like DNA-binding domain-containing protein 2	6	9.11586	10.5972	12.8416	12.7956	9.85652	12.8186	1.30052
sp|P70347|TANK_MOUSE	Tank	TANK_MOUSE TRAF family member-associated NF-kappa-B activator	2	10.7577	10.8987	12.6668	15.4938	10.8282	14.0803	1.30033
sp|Q99N57|RAF1_MOUSE	Raf1	RAF1_MOUSE RAF proto-oncogene serine/threonine-protein kinase	4	11.5254	10.6961	14.8746	14.0171	11.1108	14.4459	1.30017
tr|Q9CZN7|Q9CZN7_MOUSE	Shmt2	Q9CZN7_MOUSE Serine hydroxymethyltransferase	56	11.2043	10.7384	13.8544	14.6622	10.9714	14.2583	1.29959
sp|P97355|SPSY_MOUSE	Sms	SPSY_MOUSE Spermine synthase	11	10.8639	10.7162	13.3931	14.6459	10.7901	14.0195	1.2993
sp|O88643|PAK1_MOUSE	Pak1	PAK1_MOUSE Serine/threonine-protein kinase PAK 1	24	10.4144	10.3778	13.2679	13.7317	10.3961	13.4998	1.29855
sp|Q7TPV2|DZIP3_MOUSE	Dzip3	DZIP3_MOUSE E3 ubiquitin-protein ligase DZIP3	15	10.3767	11.0219	13.9619	13.8124	10.6993	13.8871	1.29795
sp|Q06348|PRRX2_MOUSE	Prrx2	PRRX2_MOUSE Paired mesoderm homeobox protein 2	6	12.8864	13.2328	16.3716	17.5283	13.0596	16.9499	1.29789
sp|P40338|VHL_MOUSE	Vhl	VHL_MOUSE Von Hippel-Lindau disease tumor suppressor	5	10.3232	12.3377	13.2596	16.1399	11.3305	14.6998	1.29736
sp|Q62193|RFA2_MOUSE	Rpa2	RFA2_MOUSE Replication protein A 32 kDa subunit	8	11.7285	11.4185	14.8651	15.1617	11.5735	15.0134	1.29722
sp|Q2PFD7|PSD3_MOUSE	Psd3	PSD3_MOUSE PH and SEC7 domain-containing protein 3	3	8.74909	9.73261	11.7156	12.2436	9.24085	11.9796	1.29637
sp|Q9Z1K5|ARI1_MOUSE	Arih1	ARI1_MOUSE E3 ubiquitin-protein ligase ARIH1	19	10.5968	10.402	13.6347	13.5759	10.4994	13.6053	1.29582
sp|P70280|VAMP7_MOUSE	Vamp7	VAMP7_MOUSE Vesicle-associated membrane protein 7	14	11.7277	11.4417	15.5841	14.4267	11.5847	15.0054	1.29528
sp|P70698|PYRG1_MOUSE	Ctps1	PYRG1_MOUSE CTP synthase 1	35	10.0972	10.533	13.5005	13.2139	10.3151	13.3572	1.29491
sp|Q8C0C4|CCSE1_MOUSE	Ccser1	CCSE1_MOUSE Serine-rich coiled-coil domain-containing protein 1	2	11.0299	13.0285	15.1299	16.0195	12.0292	15.5747	1.29474
sp|Q8BJ05|ZC3HE_MOUSE	Zc3h14	ZC3HE_MOUSE Zinc finger CCCH domain-containing protein 14	11	10.7204	11.1863	13.2397	15.1158	10.9534	14.1778	1.29438
sp|Q9CQG2|MET16_MOUSE	Mettl16	MET16_MOUSE Methyltransferase-like protein 16	12	10.7387	11.1707	14.8328	13.5255	10.9547	14.1791	1.29434
sp|A3KGB4|TBC8B_MOUSE	Tbc1d8b	TBC8B_MOUSE TBC1 domain family member 8B	22	11.7337	12.1387	15.3074	15.5838	11.9362	15.4456	1.29401
sp|Q9JJT9|PHAX_MOUSE	Phax	PHAX_MOUSE Phosphorylated adapter RNA export protein	12	10.5819	10.8342	13.2775	14.4348	10.7081	13.8561	1.29399
tr|Q9ESU7|Q9ESU7_MOUSE	Slc1a5	Q9ESU7_MOUSE Neutral amino acid transporter ASCT2	6	11.3281	12.2104	15.2174	15.2363	11.7692	15.2268	1.29378
sp|P24788|CD11B_MOUSE	Cdk11b	CD11B_MOUSE Cyclin-dependent kinase 11B	30	10.5831	10.8858	13.8476	13.9254	10.7345	13.8865	1.29364
sp|P59808|SASH1_MOUSE	Sash1	SASH1_MOUSE SAM and SH3 domain-containing protein 1	8	11.7836	12.3796	15.1103	16.122	12.0816	15.6162	1.29256
tr|Q3UWE6|Q3UWE6_MOUSE	Wdr20	Q3UWE6_MOUSE MCG14935, isoform CRA_a	3	10.7269	11.1826	13.8873	14.4271	10.9547	14.1572	1.29234
sp|Q9Z0N1|IF2G_MOUSE	Eif2s3x	IF2G_MOUSE Eukaryotic translation initiation factor 2 subunit 3, X-linked	29	10.326	10.7876	14.3147	12.9691	10.5568	13.6419	1.29223
sp|Q68FG0|ZC4H2_MOUSE	Zc4h2	ZC4H2_MOUSE Zinc finger C4H2 domain-containing protein	2	14.0907	14.0077	17.9207	18.3575	14.0492	18.1391	1.29111
sp|Q922H4|GMPPA_MOUSE	Gmppa	GMPPA_MOUSE Mannose-1-phosphate guanyltransferase alpha	6	10.3433	11.2157	14.2874	13.5471	10.7795	13.9173	1.29108
sp|P59267|ZDHC2_MOUSE	Zdhhc2	ZDHC2_MOUSE Palmitoyltransferase ZDHHC2	2	12.5292	11.4965	14.9335	16.082	12.0129	15.5078	1.29093
sp|Q7TT36|GP125_MOUSE	Gpr125	GP125_MOUSE Probable G-protein coupled receptor 125	2	13.8655	10.8198	15.1914	16.6721	12.3427	15.9317	1.29079
sp|A2RTL5|RSRC2_MOUSE	Rsrc2	RSRC2_MOUSE Arginine/serine-rich coiled-coil protein 2	5	10.6189	10.7518	12.8701	14.7121	10.6853	13.7911	1.29066
sp|Q9D0R9|WDR89_MOUSE	Wdr89	WDR89_MOUSE WD repeat-containing protein 89	6	11.4279	10.898	14.6238	14.1861	11.1629	14.405	1.29043
sp|P49962|SRP09_MOUSE	Srp9	SRP09_MOUSE Signal recognition particle 9 kDa protein	8	11.1278	11.5898	14.6718	14.6416	11.3588	14.6567	1.29034
sp|Q9CQS2|NOP10_MOUSE	Nop10	NOP10_MOUSE H/ACA ribonucleoprotein complex subunit 3	5	11.5751	10.798	14.4417	14.4263	11.1866	14.434	1.2903
sp|Q61070|EI24_MOUSE	Ei24	EI24_MOUSE Etoposide-induced protein 2.4	2	11.4936	11.7445	15.3255	14.649	11.6191	14.9873	1.28989
sp|P47856|GFPT1_MOUSE	Gfpt1	GFPT1_MOUSE Glutamine--fructose-6-phosphate aminotransferase [isomerizing] 1	37	10.9462	11.5263	14.9478	14.0349	11.2363	14.4914	1.2897
sp|Q9CQ65|MTAP_MOUSE	Mtap	MTAP_MOUSE S-methyl-5'-thioadenosine phosphorylase	22	10.4919	11.0024	13.5475	14.1685	10.7471	13.858	1.28946
sp|Q8BTI8|SRRM2_MOUSE	Srrm2	SRRM2_MOUSE Serine/arginine repetitive matrix protein 2	53	11.9219	9.17261	13.121	14.0775	10.5473	13.5993	1.28936
sp|A2AAY5|SPD2B_MOUSE	Sh3pxd2b	SPD2B_MOUSE SH3 and PX domain-containing protein 2B	29	10.8983	11.4444	14.5757	14.2296	11.1713	14.4027	1.28925
sp|Q8BMQ3|BNC2_MOUSE	Bnc2	BNC2_MOUSE Zinc finger protein basonuclin-2	5	12.4538	12.6825	16.6919	15.7134	12.5682	16.2026	1.28918
sp|Q9JJQ0|PIGB_MOUSE	Pigb	PIGB_MOUSE GPI mannosyltransferase 3	2	11.7078	11.3619	15.496	14.2447	11.5349	14.8703	1.28916
sp|Q9ESD7|DYSF_MOUSE	Dysf	DYSF_MOUSE Dysferlin	41	11.4695	12.0421	15.6731	14.6361	11.7558	15.1546	1.28912
sp|P29594|CASP2_MOUSE	Casp2	CASP2_MOUSE Caspase-2	4	9.49046	8.75183	11.3566	12.1538	9.12114	11.7552	1.28878
sp|P21981|TGM2_MOUSE	Tgm2	TGM2_MOUSE Protein-glutamine gamma-glutamyltransferase 2	18	6.23156	6.52509	8.14267	8.29743	6.37832	8.22005	1.28875
sp|Q99JX3|GORS2_MOUSE	Gorasp2	GORS2_MOUSE Golgi reassembly-stacking protein 2	10	11.212	10.6857	13.8643	14.3485	10.9489	14.1064	1.28839
sp|Q80W37|SPN1_MOUSE	Snupn	SPN1_MOUSE Snurportin-1	3	10.0211	11.7097	12.8965	15.0896	10.8654	13.993	1.28785
sp|P15379|CD44_MOUSE	Cd44	CD44_MOUSE CD44 antigen	12	9.2417	9.37796	12.2786	11.6997	9.30983	11.9892	1.2878
sp|Q5Y5T1|ZDH20_MOUSE	Zdhhc20	ZDH20_MOUSE Probable palmitoyltransferase ZDHHC20	3	11.8874	11.5511	14.7996	15.3797	11.7193	15.0896	1.28759
sp|Q3TFD2|PCAT1_MOUSE	Lpcat1	PCAT1_MOUSE Lysophosphatidylcholine acyltransferase 1	8	11.2488	10.6711	14.812	13.3949	10.9599	14.1035	1.28682
sp|P97499|TEP1_MOUSE	Tep1	TEP1_MOUSE Telomerase protein component 1	4	11.0912	12.2387	13.8392	16.1705	11.6649	15.0048	1.28632
sp|P25318|CO8A2_MOUSE	Col8a2	CO8A2_MOUSE Collagen alpha-2(VIII) chain	4	14.9342	8.40813	14.16	15.8651	11.6712	15.0125	1.28629
sp|O89016|ABCD4_MOUSE	Abcd4	ABCD4_MOUSE ATP-binding cassette sub-family D member 4	6	11.3564	10.8999	14.3222	14.3	11.1281	14.3111	1.28603
sp|Q9R0Q6|ARC1A_MOUSE	Arpc1a	ARC1A_MOUSE Actin-related protein 2/3 complex subunit 1A	8	11.0698	11.6013	14.3066	14.8477	11.3355	14.5771	1.28597
sp|Q8BG79|C19L2_MOUSE	Cwf19l2	C19L2_MOUSE CWF19-like protein 2	11	10.6056	9.66096	13.3123	12.7497	10.1333	13.031	1.28596
sp|Q8R3Q2|PP6R2_MOUSE	Ppp6r2	PP6R2_MOUSE Serine/threonine-protein phosphatase 6 regulatory subunit 2	5	10.8646	12.1074	14.6375	14.8935	11.486	14.7655	1.28552
sp|Q00547|HMMR_MOUSE	Hmmr	HMMR_MOUSE Hyaluronan mediated motility receptor	25	12.5752	12.8007	16.4933	16.1251	12.688	16.3092	1.28541
sp|Q8R3C6|RBM19_MOUSE	Rbm19	RBM19_MOUSE Probable RNA-binding protein 19	21	10.9864	9.93926	13.9676	12.9252	10.4628	13.4464	1.28516
sp|O88630|GOSR1_MOUSE	Gosr1	GOSR1_MOUSE Golgi SNAP receptor complex member 1	8	10.6634	11.7557	15.3272	13.4842	11.2095	14.4057	1.28513
sp|Q8R420|ABCA3_MOUSE	Abca3	ABCA3_MOUSE ATP-binding cassette sub-family A member 3	11	12.358	12.8016	16.4791	15.8535	12.5798	16.1663	1.2851
sp|Q91XQ6|LAP4B_MOUSE	Laptm4b	LAP4B_MOUSE Lysosomal-associated transmembrane protein 4B	2	12.1633	10.119	13.181	15.4429	11.1412	14.312	1.28461
tr|A2A9B9|A2A9B9_MOUSE	Sec14l1	A2A9B9_MOUSE Protein Sec14l1	24	12.6296	12.2045	15.6447	16.2558	12.417	15.9502	1.28454
tr|Q564G0|Q564G0_MOUSE	Guk1	Q564G0_MOUSE Guanylate kinase	5	11.3017	10.6915	12.9567	15.2896	10.9966	14.1232	1.28432
sp|Q80ST9|LCA5_MOUSE	Lca5	LCA5_MOUSE Lebercilin	4	12.5174	11.9625	15.7568	15.6747	12.24	15.7158	1.28397
sp|Q8C460|ERI3_MOUSE	Eri3	ERI3_MOUSE ERI1 exoribonuclease 3	7	11.0109	12.5604	14.1351	16.0904	11.7857	15.1128	1.2823
sp|Q9EQQ2|YIPF5_MOUSE	Yipf5	YIPF5_MOUSE Protein YIPF5	2	11.0158	11.5554	14.2002	14.7389	11.2856	14.4695	1.28212
sp|Q8BHF7|PGPS1_MOUSE	Pgs1	PGPS1_MOUSE CDP-diacylglycerol--glycerol-3-phosphate 3-phosphatidyltransferase, mitochondrial	9	10.2985	10.3557	13.5422	12.9383	10.3271	13.2402	1.28209
sp|O35623|BET1_MOUSE	Bet1	BET1_MOUSE BET1 homolog	2	10.1756	13.3128	14.6481	15.4616	11.7442	15.0549	1.2819
sp|Q6P9L6|KIF15_MOUSE	Kif15	KIF15_MOUSE Kinesin-like protein KIF15	46	11.8121	12.2373	15.0475	15.7779	12.0247	15.4127	1.28175
sp|Q8BP27|SFR1_MOUSE	Sfr1	SFR1_MOUSE Swi5-dependent recombination DNA repair protein 1 homolog	8	12.8129	11.9539	14.6338	17.1082	12.3834	15.871	1.28164
sp|Q9WUA2|SYFB_MOUSE	Farsb	SYFB_MOUSE Phenylalanine--tRNA ligase beta subunit	26	11.1409	10.874	14.296	13.9176	11.0074	14.1068	1.28157
sp|Q6NZP1|ZRAB3_MOUSE	Zranb3	ZRAB3_MOUSE DNA annealing helicase and endonuclease ZRANB3	6	12.066	13.2761	16.1094	16.3626	12.671	16.236	1.28135
sp|Q811S7|UBIP1_MOUSE	Ubp1	UBIP1_MOUSE Upstream-binding protein 1	12	11.263	11.6875	14.1008	15.3058	11.4752	14.7033	1.28131
sp|Q8BMP6|GCP60_MOUSE	Acbd3	GCP60_MOUSE Golgi resident protein GCP60	18	11.0856	11.4703	14.2683	14.625	11.278	14.4466	1.28096
sp|Q9Z2Q2|KNOP1_MOUSE	Knop1	KNOP1_MOUSE Lysine-rich nucleolar protein 1	8	12.8597	6.08583	11.7396	12.5206	9.47278	12.1301	1.28052
sp|Q80UX8|ABHDD_MOUSE	Abhd13	ABHDD_MOUSE Alpha/beta hydrolase domain-containing protein 13	2	12.3672	10.4426	15.6735	13.5317	11.4049	14.6026	1.28038
sp|Q921V5|MGAT2_MOUSE	Mgat2	MGAT2_MOUSE Alpha-1,6-mannosyl-glycoprotein 2-beta-N-acetylglucosaminyltransferase	14	11.3388	10.8556	14.5552	13.8549	11.0972	14.2051	1.28006
sp|Q8C351|LAYN_MOUSE	Layn	LAYN_MOUSE Layilin	4	9.69798	10.3758	12.3338	13.3593	10.0369	12.8466	1.27994
sp|Q8BVF7|APH1A_MOUSE	Aph1a	APH1A_MOUSE Gamma-secretase subunit APH-1A	2	10.2512	11.6111	14.2076	13.7726	10.9312	13.9901	1.27984
sp|Q8C0D0|TRUB1_MOUSE	Trub1	TRUB1_MOUSE Probable tRNA pseudouridine synthase 1	3	12.5941	12.0853	15.0655	16.5189	12.3397	15.7922	1.27979
sp|Q9WVM1|RGAP1_MOUSE	Racgap1	RGAP1_MOUSE Rac GTPase-activating protein 1	25	13.5974	13.2781	17.9855	16.4044	13.4377	17.1949	1.2796
sp|Q9D7E3|OVCA2_MOUSE	Ovca2	OVCA2_MOUSE Ovarian cancer-associated gene 2 protein homolog	6	10.2774	11.7345	13.7567	14.4075	11.006	14.0821	1.2795
sp|P46935|NEDD4_MOUSE	Nedd4	NEDD4_MOUSE E3 ubiquitin-protein ligase NEDD4	63	12.6601	13.2605	16.8509	16.3101	12.9603	16.5805	1.27933
sp|A2ALW5|DJC25_MOUSE	Dnajc25	DJC25_MOUSE DnaJ homolog subfamily C member 25	11	9.97901	10.6516	14.3985	11.9933	10.3153	13.1959	1.27926
sp|P97864|CASP7_MOUSE	Casp7	CASP7_MOUSE Caspase-7	11	7.34473	8.64514	9.81597	10.6384	7.99494	10.2272	1.27921
sp|A2A699|F1712_MOUSE	Fam171a2	F1712_MOUSE Protein FAM171A2	5	13.7121	13.0137	16.1294	18.0495	13.3629	17.0894	1.27887
tr|E9Q035|E9Q035_MOUSE	Gm20425	E9Q035_MOUSE Protein Gm20425	14	10.9645	10.7983	14.2728	13.5589	10.8814	13.9158	1.27887
sp|P10711|TCEA1_MOUSE	Tcea1	TCEA1_MOUSE Transcription elongation factor A protein 1	22	9.57905	10.0887	11.8931	13.2583	9.83386	12.5757	1.27882
tr|E9Q2I4|E9Q2I4_MOUSE	Elmsan1	E9Q2I4_MOUSE Protein Elmsan1	13	11.3824	11.2738	14.9227	14.0502	11.3281	14.4864	1.27881
sp|Q9D903|EBP2_MOUSE	Ebna1bp2	EBP2_MOUSE Probable rRNA-processing protein EBP2	12	10.6081	10.0101	12.9828	13.3831	10.3091	13.1829	1.27877
sp|Q8R2U7|LRC42_MOUSE	Lrrc42	LRC42_MOUSE Leucine-rich repeat-containing protein 42	3	12.1312	10.9333	14.6697	14.8236	11.5322	14.7467	1.27874
sp|Q6NSU3|GL8D1_MOUSE	Glt8d1	GL8D1_MOUSE Glycosyltransferase 8 domain-containing protein 1	9	11.8844	12.6667	16.4232	14.9663	12.2755	15.6947	1.27854
sp|Q8C145|S39A6_MOUSE	Slc39a6	S39A6_MOUSE Zinc transporter ZIP6	5	10.9988	12.5565	14.542	15.5707	11.7777	15.0564	1.27838
sp|Q9D1M7|FKB11_MOUSE	Fkbp11	FKB11_MOUSE Peptidyl-prolyl cis-trans isomerase FKBP11	6	10.5245	10.9739	13.9316	13.5511	10.7492	13.7413	1.27836
sp|P27546-2|MAP4_MOUSE	Map4	MAP4_MOUSE Isoform 2 of Microtubule-associated protein 4	95	10.6056	11.7548	14.5292	14.0479	11.1802	14.2886	1.27802
sp|Q9Z0Z3|SKP2_MOUSE	Skp2	SKP2_MOUSE S-phase kinase-associated protein 2	6	11.179	11.6839	14.6217	14.5955	11.4315	14.6086	1.27793
sp|P62267|RS23_MOUSE	Rps23	RS23_MOUSE 40S ribosomal protein S23	10	11.5673	10.4997	12.8712	15.3281	11.0335	14.0997	1.27789
sp|P35550|FBRL_MOUSE	Fbl	FBRL_MOUSE rRNA 2'-O-methyltransferase fibrillarin	20	11.1812	10.558	12.9269	14.8506	10.8696	13.8888	1.27776
tr|E9QN52|E9QN52_MOUSE	Lrrfip2	E9QN52_MOUSE Leucine-rich repeat flightless-interacting protein 2	16	10.7592	10.3622	12.8272	14.1506	10.5607	13.4889	1.27727
sp|Q9WVL0|MAAI_MOUSE	Gstz1	MAAI_MOUSE Maleylacetoacetate isomerase	5	11.5431	11.8535	15.0275	14.8531	11.6983	14.9403	1.27713
sp|Q60875|ARHG2_MOUSE	Arhgef2	ARHG2_MOUSE Rho guanine nucleotide exchange factor 2	42	11.2127	11.2804	14.8754	13.8482	11.2465	14.3618	1.277
sp|Q99LJ8|NGBR_MOUSE	Nus1	NGBR_MOUSE Nogo-B receptor	3	11.4352	8.97015	13.878	12.177	10.2027	13.0275	1.27687
sp|Q3UZ18|NARG2_MOUSE	Narg2	NARG2_MOUSE NMDA receptor-regulated protein 2	5	12.5258	11.0477	15.6539	14.4459	11.7868	15.0499	1.27685
tr|E9Q512|E9Q512_MOUSE	Trip11	E9Q512_MOUSE Protein Trip11	63	10.6372	11.1182	13.4546	14.3208	10.8777	13.8877	1.27671
sp|P58774-2|TPM2_MOUSE	Tpm2	TPM2_MOUSE Isoform 2 of Tropomyosin beta chain	10	11.0947	10.8174	12.2912	15.6784	10.9561	13.9848	1.27644
sp|Q71KT5|ERG24_MOUSE	Tm7sf2	ERG24_MOUSE Delta(14)-sterol reductase	5	11.4663	13.509	16.3696	15.5071	12.4877	15.9383	1.27633
sp|Q8CGC7|SYEP_MOUSE	Eprs	SYEP_MOUSE Bifunctional glutamate/proline--tRNA ligase	113	10.7669	11.4805	15.0706	13.3095	11.1237	14.1901	1.27566
sp|Q9JKF7|RM39_MOUSE	Mrpl39	RM39_MOUSE 39S ribosomal protein L39, mitochondrial	10	12.3586	11.5678	14.6232	15.8912	11.9632	15.2572	1.27534
[truncated: 6,767 more rows]

## Sheet: medium stringency
				A1: WT MEFs Un-Infected	A2: WT MEFs Un-Infected	C1: atg5-/- MEFs Un-Infected	C2: atg5-/- MEFs Un-Infected	WT MEFs Un-Infected	atg5-/- MEFs Un-Infected				Medium stringency	Number of proteins
[truncated: 7,796 more rows]

[truncated: 1 more sheets: high stringency]
