# Supplementary material for: Quantitative Proteome Analysis of Atg5-Deficient Mouse Embryonic Fibroblasts Reveals the Range of the Autophagy-Modulated Basal Cellular Proteome
Source: mSystems. 2019 Nov 5;4(6):e00481-19. doi: 10.1128/mSystems.00481-19 (PMC6832020; doi:10.1128/mSystems.00481-19)
Supplement: DATA SET S2 [file mSystems.00481-19-sd002.xlsx]

## Sheet: BP_upregulated
Gene ontology enrichment analysis (biological process) of protein upregulated in atg5-/- MEFs
Pathways	Genes
Metabolic process (BP)	Psph,Sulf2,Aldh18a1,Bace1,Pygl,Mvk,Zdhhc18,F13a1,St3gal5,Rnf6,Aldh1l1,Isoc1,Acot1,Bcat1,Plat,Klc3,Aasdhppt,Abcg2,Cpn1,Cndp2,Ddah1,Rnf19a,Zdhhc9,Gsta4,Mthfd2,Mid1,Aldh1l2,B4galnt1,Abca1,Atp8b1,Abca5,Slc27a3,Glce,Rnf149,Ugcg,Casp12,Ifnar1,Acyp2,Pgm3,Ephx1,Suclg2,Asns,Ireb2,Atp2c1,Hpgd,Mgrn1,Tdp1,Psat1,Trim32,Rnf19b,Mthfd2l,Man2a1,Kif21a,Sulf1
Cell adhesion (BP)	Fat1,Epha2,Itga5,Jam3,Pcdhb22,Pcdh19,Lamb1,Tyro3,Alcam,Mcam,Ddr2,F11r,Nid1,Ncam1,Nrp1,Col6a1,Pvrl2,Cx3cl1,Cdh3,Postn,Vcam1,Scarb1,Ada,Emb,Svep1,Tnc,Ptprf,Dcbld2,Clstn1,Cdon,Thbs4,App,Col5a1,Pcdh18,Efnb2,Col12a1,Cd34,Ptprs,Lama4,Wisp2,Pcdhb16,Col18a1,Itga11,Cyr61,Boc,Dgcr2,Ddr1,Ctnnb1
Signal transduction (BP)	Lsp1,Fzd1,Tnfrsf1a,Plxna3,Sfrp2,Traip,Lgr4,Tyro3,Lphn2,Il1rl1,Snx17,Lpar1,F2r,S1pr3,Ddr2,Sparc,Ndfip1,Arhgap28,Il1r1,Tnc,Tnfrsf10b,Calcoco1,Wnt5a,Bmpr2,Ecm1,Rhov,Disp1,Iqgap2,Gng10,Ndfip2,Lphn1,S1pr1,Tgfbr1,Prkg1,Akap12,Pdk1,Tspo,Atp2c1,Unc5b,Ank2,Gja1,Tspan6,Pdk3,Sdc4,Rassf1,Ryk,Arrdc3
Transport (BP)	Rab39b,Slc4a2,Slc7a3,Slc6a8,Slc2a10,Slc7a1,Kdelr3,Slc1a6,Tcof1,Syt11,Snx17,Crabp1,Aldh1l1,Slc6a6,Abcg2,Ldlr,Lrp6,Cachd1,Atp1b1,Fads3,Cacna2d1,Steap2,Slc1a3,Aldh1l2,Abca1,Abca5,Slc38a1,Slc16a3,Slc3a2,Bet1l,Slc6a9,Atp2c1,Abca9,Slc12a2,Fabp5,Slc30a1,Stx6,Slc7a5,Trpv2,Slc1a4,Steap1,Slco2a1
Cell differentiation (BP)	Tgfbr2,Bin1,Epha2,Sfrp2,Gap43,Dbn1,Rfx3,Sema3a,Sema4b,Efnb1,Nrp1,Sema3c,Taf8,Wnt5a,Ctgf,Slit2,Cdk6,Efnb2,Enah,Tgfbr1,Notch1,Nhs,Sqstm1,Axl,Tmem176b,Slit3,Slc7a5,Nfatc4,Sema4c,Tcf12,Nxn,Ctnnb1
Apoptotic process (BP)	Gas2,Lsp1,Tgfbr2,Sgms1,Tnfrsf1a,Epha2,Sfrp2,Sema3a,Gpx1,Tax1bp1,Sh3kbp1,Tnfrsf10b,Bnip3,App,Casp12,Tgfbr1,Serpina3g,Sqstm1,Unc5b,Ank2,Gja1,Trpv2,Sulf1,Ntn1,Ctnnb1
Transmembrane transport (BP)	Slc4a2,Slc7a3,Slc6a8,Slc2a10,Slc7a1,Slc1a6,Slc6a6,Slc1a3,Abca1,Atp8b1,Slc38a1,Slc16a3,Slc6a9,Atp2c1,Gja1,Slc12a2,Slc30a1,Slc7a5,Trpv2,Aspn,Slc1a4
Proteolysis (BP)	Bace1,Adamts5,Adamts1,Sppl3,Pcolce,Ctsf,Usp11,Prss23,Plat,Cpn1,Cndp2,Plau,Cpd,Cpe,Casp12,F2,Cfb,Capn6,Uchl1,Hgfac
Endocytosis (BP)	Lrp5,Bin1,Lrp12,Fnbp1l,Lrp10,Lrp8,Sh3kbp1,Ldlr,Lrp6,Steap2,App,Ghr
Inflammatory response (BP)	Sgms1,Tnfrsf1a,F2r,S1pr3,Tnfrsf1b,Csf1,C3,Thbs1,Ecm1,C4b,Axl
Cytoskeleton organization (BP)	Lsp1,Tagln,Vill,Pvrl2,Pfn2,Sh3kbp1,Svil,Ablim1,Cap2,Rhou
Transforming growth factor β receptor pathway (BP)	Tgfbr2,Col3a1,Tgfb3,Smad6,Acvr1,Ltbp1,Col1a2,Tgfbr1,Hpgd,Tgfbr3
Innate immune response (BP)	Il1rl1,Csf1,Il1r1,C3,C4b,Axl,Cfb

## Sheet: BP_downregulated
Gene ontology enrichment analysis (biological process) of proteins downregulated in atg5-/- MEFs
Pathways	Genes
Metabolic process (BP)	Hsdl1,Rdh10,Galk2,Ddx3y,Parp9,Hexb,Man2b1,Dynll2,Abcb8,Dtx3l,Hacl1,Endod1,Gstt1,Pde4d,Oplah,Gcdh,Mme,B3gnt2,Gda,Scly,Isg20,Zbp1,Acot13,Abcd1,Aldh1a1,Agpat2,Myo1d,Atp11a,Ctbs,Dpp7,Hexa,Mmp2,Dhtkd1,Hddc2,Plcg2,Nudt16l1,Pdp1,Lpcat2,Slc27a1,Ivd,Tpp1,Cbr2,Eno2,Abca7,Bpgm,Neu1,Entpd3,Arsa,Gstm2,Hk1,Rsad2,Aldh2,Pmm2,Mocos,Prune2,Rnf13,Ilvbl,Adk,Bdh1,Ugp2,Lactb,Oas1a,Agpat3,Glo1,Ece2,Trim25,Anpep,Aga,Gns…
Transport (BP)	Slc5a6,Slc38a7,Dynll2,Abcb8,Abcc1,Atp6v1a,Itpr1,Tap1,Steap3,Stx3,Slc7a2,Abcd1,Itpr3,FRRS1,P2rx4,Slc16a1,Atp6ap1,Clcn7,Slc25a10,Slc27a1,Abca7,Pltp,Vps26a,Abcb1a,Lyst,Apod,Col4a3bp,Snx9,Rab20,Sorbs1,Rufy1,Osbpl3,Atp6v0d1,Fabp3,Fabp4,Tap2,Ranbp17,Trpv4,Mfsd1,Rab5c,Slc5a3,Bcap29,Plin3,Slc25a1,Atp6v1f,Atp6v0a1,Aqp1,Atp6v0c,Gabarap,Atg16l1,Cpt1a,Tpcn1,Atp6v1c1,Osbpl6,Pitpnc1
Proteolysis (BP)	Ctsz,Scrn3,Mme,Parl,C1ra,Tinagl1,Psmb8,Psmb9,Abhd10,Dpp7,Mmp2,Rnpep,Tpp1,Usp25,Scrn1,Npepl1,Ece2,Scpep1,Anpep,Htra1,Ctsa,Lnpep,Ctsk,Lta4h,Hp
Cell adhesion (BP)	Hpse,Tln2,Lgals3bp,Cd9,Itgav,Plcb1,Itga2,Cdh13,Omd,Cxadr,Itga1,Arvcf,Col8a1,Icam1,Cd99l2,Gpnmb,Itgb5,Lama5,Cd47,Col11a1,Itga7
Transmembrane transport (BP)	Slc5a6,Abcb8,Abcc1,Itpr1,Tap1,Slc7a2,Atp11a,Itpr3,Slc16a1,Clcn7,Abcb1a,Tap2,Trpv4,Mfsd1,Slc5a3,Aqp1,Tpcn1
Response to virus (BP)	Isg20,Zbp1,Ifit1,Pvr,Ifit2,Rsad2,Trim25,Tlr3,Apobec3
Inflammatory response (BP)	Ccl5,Itgav,Tlr2,Mecom,Tgfb1,Parp4,Sphk1,Tlr3,Lipa
Immune response (BP)	Ccl5,Tlr2,Tinagl1,H2-D1,Serpinb9,Oas1a,Cblb,Raet1d
Lysosome organization (BP)	Naglu,Hexb,Hexa,Cln5,Tpp1,Lyst,Gba
Cellular response to interferon-gamma (BP)	Gbp4,Gbp6,Gbp7,Gbp2,Gbp9
Autophagy (BP)	Atg5,Arsa,Arsb,Atg12,Atg16l1
Antigen processing and presentation (BP)	Psmb8,Psmb9,H2-D1,Raet1d
Defense response to virus (BP)	Cxadr,Lyst,Rsad2,Tlr3
Antigen processing and presentation of endogenous peptide antigen via MHC class I (BP)	Tapbp,Tap1,Tap2

## Sheet: CC_Upregulated
Gene ontology enrichment analysis (cellular component) of proteins upregulated in atg5-/- MEFs
Pathways	Genes
membrane (CC)	Gas2,Itm2c,Rab39b,Lsp1,Gpc6,Fzd1,Slc4a2,Lrig1,Plod2,Lrrc8e,Slc7a3,Slc6a8,Slc2a10,Tgfbr2,Sgms1,Tspan5,Tnfrsf1a,Aldh18a1,Plxna3,Osmr,Lrp5,Aplp2,Slc7a1,Bace1,Kdelr3,Plekha2,Fat1,Sppl3,Slc1a6,Mfap3,Epha2,Gap43,Zdhhc18,Itga5,St3gal5,Glg1,Serinc3,Lrp12,Magi1,Lgr4,Jam3,Pcdhb22,Pcdh19,Itfg1,Acvr2a,Tmem132a,Tyro3,Alcam,Sema3a,Fnbp1l,Syt11,Lphn2,Il1rl1,Snx17,Lpar1,Kirrel,Mcam,Pard3b,F2r,S1pr3,Ddr2,Sema4b,S…
cytoplasm (CC)	Gas2,Rab39b,Fzd1,Six4,Col1a1,Psph,Crlf1,Eif4ebp1,Tubb2b,Slc2a10,Tgfbr2,Aldh18a1,Itih4,Selm,Bin1,Tagln,Plekha2,Ldhb,Pygl,Sfrp2,Mvk,F13a1,Itga5,Traip,Nexn,Magi1,Fnip1,Tcof1,Dbn1,Acvr2a,Spats2l,Nbr1,Mcc,Fnbp1l,Usp11,Satb2,Snx17,Lpar1,Crabp1,Gpx1,Ski,Rnf6,Stk39,Mlycd,Aldh1l1,Nid1,Acot1,Bcat1,Igf2bp3,Efnb1,Plat,Klc3,Lmtk2,Sparc,Cx3cl1,Filip1l,Cdh3,Spry4,Aasdhppt,Pfn2,Cndp2,Cd248,Map1lc3a,Timp3,Gars,Ma…
plasma membrane (CC)	Rab39b,Lsp1,Gpc6,Fzd1,Slc19a2,Crlf1,Slc7a3,Tgfbr2,Sgms1,Tnfrsf1a,Itih4,Lrp5,Aplp2,Slc7a1,Plekha2,Fat1,Pygl,Mfap3,Epha2,Sfrp2,Gap43,Traip,Glg1,Serinc3,Marcksl1,Magi1,Lgr4,Jam3,Pcdhb22,Pcdh19,Tyro3,Mcc,Fnbp1l,Lphn2,Il1rl1,Lpar1,Kirrel,Mcam,F2r,S1pr3,Ddr2,F11r,Ncam1,Nrp1,Gjb2,Pvrl2,Cx3cl1,Cdh3,Abcg2,Lrp8,Cd248,Csf1,Vcam1,Maged1,Azi2,Scarb1,Ada,Ldlr,Lrp6,Mapk8ip3,Spry2,Atp1b1,Lifr,Ptprf,Gjc1,Rftn1,Cy…
nucleus (CC)	Jdp2,Six4,Eif4ebp1,Sgms1,Tnfrsf1a,Selm,Aplp2,Bin1,Lox,Plekha2,Fat1,Nradd,Magi1,Fnip1,Tcof1,Spats2l,Rfx3,Mcc,Nr2f2,Usp11,Satb2,Cand2,Prss23,Gpx1,Ski,Rnf6,Stk39,Igf2bp3,Tnfrsf1b,Efnb1,Sparc,Filip1l,Arhgap28,Abcg2,Mnd1,Sh3kbp1,Ptbp2,Tgfb3,Taf8,Tbx3,Calcoco1,Hjurp,Smad6,Clstn1,Orc2,Bnip3,Orc3,Ebf1,Cpd,Lsm11,Svil,Sf1,Fosl1,Fam129a,Ebf3,Ghr,Cdk6,Oxr1,Casp12,Orc5,Creb3l1,Rnf11,Evc2,Pir,Serpina3g,Notch1,…
extracellular region (CC)	Gpc6,Col1a1,Crlf1,Ccdc80,Tnfrsf1a,Vcan,Lox,Adamts5,Adamts1,Pcolce,Sfrp2,F13a1,Loxl1,Jam3,Itfg1,Lamb1,Pcolce2,Sema3a,Serpinf1,Il1rl1,Prss23,Nid1,Lrrc17,Ptx3,Itih3,Plat,Hspg2,Col6a1,Sparc,Cx3cl1,Postn,Ndfip1,Lrp8,Cpn1,Timp3,Ptn,Csf1,Col3a1,Sema3c,Plau,Svep1,Tnc,Lifr,Dkk3,Clstn1,Timp1,C3,Wnt5a,Thbs4,Cpe,Ecm1,Ltbp1,Ctgf,Serpine1,Slit2,Glipr1,Col2a1,Col5a1,Loxl2,Ghr,Bgn,Col1a2,Sned1,Col12a1,F2,Serpina…
Golgi apparatus (CC)	Itm2c,Rab39b,Lsp1,Sulf2,Sgms1,Selm,Bace1,St3gal5,Glg1,Serinc3,Tmem132a,Snx17,Lmtk2,Ndfip1,Mapk8ip3,Clstn1,Nsg1,Zdhhc9,B3galt6,Cpe,Ctgf,B4galnt1,Sgms2,Abca1,Abca5,App,Rnd3,Ndfip2,Glce,Ugcg,Prkg1,Rnf24,Notch1,Bet1l,Ireb2,Atp2c1,Laptm4a,Il17rd,Gja1,Tmem59,Prrc1,Stx6,Rhou,Maml2,Lmf1,Man2a1,Chst7,Sulf1
mitochondrion (CC)	Aldh18a1,Lrp5,Ldhb,Nme4,Sccpdh,Gpx1,Mlycd,Aldh1l1,Acot1,Bcat1,Nme6,Gars,Azi2,Ddah1,Ttc19,Bnip3,Mthfd2,Thg1l,Aldh1l2,Chchd7,Slc27a3,Acot2,Ndfip2,Ghr,Timm8a1,Oxr1,Acyp2,Gpt2,Nit1,Suclg2,Pdk1,Tspo,Ireb2,Pycr1,Nipsnap1,Abca9,Slit3,Ak4,Tmlhe,Pdk3,Mthfd2l
endoplasmic reticulum (CC)	Plod2,Sulf2,Sgms1,Lrp5,Selm,Bace1,Kdelr3,Pcyt1b,Tmem132a,Apob,Ifngr1,Ptn,Rcn3,Lrp6,Fads3,Clstn1,Zdhhc9,Serpinh1,Tpbg,Fkbp14,Atp8b1,Ndfip2,Casp12,Creb3l1,Ephx1,Ireb2,Keap1,Rcn1,Pomt2,Soat1,Dusp9,P4ha3,Lmf1,Uchl1,Tgfbr3,Sulf1
cytoskeleton (CC)	Gas2,Tubb2b,Nexn,Fnbp1l,Stk39,Cnn1,Klc3,Pfn2,Map1lc3a,Sh3kbp1,Fscn1,Spry2,Rnf19a,Evl,Evc,Mid1,Svil,Ablim1,Sgce,Enah,Evc2,Akap12,Spag5,Capn6,Ank2,Frmd4a,Cdc42ep2,Fmn1,Synpo,Rassf1,Kif21a,Tubb3,Ctnnb1
cell junction (CC)	Fat1,Epha2,Gap43,Nexn,Magi1,Jam3,Syt11,Pard3b,Gjb2,Sh3kbp1,Ada,Fscn1,Gjc1,Clstn1,Svil,Kctd12,Enah,Tgfbr1,Gjb3,Gja1,Amot,Rhou,Sema4c,Fmn1,Synpo,Ctnnb1
endosome (CC)	Bace1,Snx17,Ndfip1,Stard3nl,Tm9sf2,Ldlr,Ptprf,Steap2,Rhov,Abca5,Bet1l,Sqstm1,Mgrn1,Gja1,Steap1
collagen (CC)	Col1a1,Lox,Pcolce,Col6a1,Col3a1,Col2a1,Col5a1,Col1a2,Col12a1,Col18a1

## Sheet: CC_Downregulated
Gene ontology enrichment analysis (cellular component) of proteins downregulated in atg5-/- MEFs
Pathways	Genes
cytoplasm (CC)	Rdh10,Galk2,Ddx3y,Tln2,Parp9,Fst,Gpr64,Stk38l,Dynll2,Stom,Ccl5,Dtx3l,Ercc2,Abcc1,Pde4d,Add3,Plcb1,Appl2,Eps8l2,Tlr2,Mylk,Stat5a,Arhgef6,Ftl1,Als2cl,Itpr1,Scly,Sqrdl,Pls1,Rplp1,Zbp1,Tinagl1,Acot13,Pdlim5,Gm2a,Atg5,Slc7a2,Aldh1a1,Synm,Galm,Robo1,Isyna1,Psmb8,Arhgef10l,Psmb9,Mapkapk3,Cstb,Foxp4,Dock5,Gchfr,Fmnl1,Hace1,Itpr3,Tgfb1,Cst3,Pdlim2,Serpinb9b,Mmp2,Pcyt1a,Aif1l,Cdh13,Nudt16l1,Hebp2,Tradd,Frk…
membrane (CC)	Rdh10,Hpse,Fam198b,Adcy9,Tln2,Hexb,Lgals3bp,Slc5a6,Tapbp,Cd55,Gpr64,Slc38a7,Stk38l,Stom,Abcb8,Cd9,Mpv17l2,Fam173a,Abcc1,Pde4d,Itgav,Add3,Mme,Appl2,Unc5c,B3gnt2,Parl,Tlr2,Ptplb,Mtus1,Itpr1,Tap1,Pdlim5,Steap3,Stx3,Slc7a2,Itga2,Abcd1,Lamp2,Cyp39a1,Robo1,Agpat2,Comtd1,Gchfr,Lamp1,Atp11a,Ostm1,Itpr3,FRRS1,Atp6ap2,H2-D1,Hexa,Itsn1,P2rx4,Mmp2,Gem,Slc16a1,Atp6ap1,Pcyt1a,Aif1l,Cdh13,Fbxo2,Mrgprf,Clcn7,Slc…
nucleus (CC)	Hpse,Ddx3y,Parp9,Fst,Stk38l,Abcb8,Dtx3l,Maff,Ercc2,Mafk,Abcc1,Plcb1,Chek2,Appl2,Nthl1,Parl,Stat5a,Mecom,Prrx1,Mtus1,Isg20,Zbp1,Ifi203,Itga2,Slx4,Psmb8,Psmb9,Mapkapk3,Cstb,Foxp4,Gchfr,Stk17b,Itpr3,Tgfb1,Mmp2,Lhx2,Frk,Slc25a10,Zbtb20,Pvr,Usp25,Cxadr,Mkl2,Arvcf,Scrn1,Scml2,Zbtb7a,Serpinb9,Atf3,Ubn1,Lhx9,Gtf2h3,Stat6,Tbc1d2,Hk1,Ercc4,Sh3bgrl2,Habp4,Col4a3bp,Ssh3,Pdk2,Arhgap22,Gtf2h2,Ptpre,Rnf13,Adk,B…
plasma membrane (CC)	Adcy9,Tln2,Ifi30,Cd55,Gpr64,Stk38l,Stom,Cd9,Abcc1,Pde4d,Atp6v1a,Itgav,Add3,Mme,Unc5c,Eps8l2,Tlr2,Mtus1,Itpr1,Tap1,Pdlim5,Steap3,Stx3,Itga2,Lamp2,Lamp1,H2-D1,Itsn1,P2rx4,Mmp2,Gem,Slc16a1,Aif1l,Cdh13,Frk,Mrgprf,Ak1,Rnpep,Pvr,Plxdc2,Slc27a1,Cxadr,Eno2,Abca7,Arvcf,Neu1,Entpd3,Arsa,Abcb1a,Gstm2,Bsg,Snx9,Ptpre,Cav2,Sorbs1,Agpat3,Ptpn13,Plin4,Rasa4,Hspb1,Reck,Irs2,Cyth1,Pawr,Parp14,Gbp2,Arhgap24,Tap2,Ic…
mitochondrion (CC)	Hsdl1,Nnt,Abcb8,Mpv17l2,Atp6v1a,Gcdh,Nthl1,Parl,Zadh2,Mtus1,Sqrdl,Grn,Tap1,Acot13,Gm2a,Abcd1,Comtd1,Abhd10,Gtpbp8,Slc16a1,Dhtkd1,Hddc2,Hebp2,Pdp1,Prodh,Ak1,Slc25a10,Sord,Nme3,Ociad2,Slc27a1,Ivd,Tpp1,Cbr2,Aifm2,Cyb5r3,Gpd2,Fth1,Hk1,Aldh2,Bsg,Col4a3bp,Pdk2,Bdh1,Lactb,Chdh,Ckb,Fabp3,Limk2,Nt5c,Oxsm,Arsb,Ctsa,Hagh,Cryab,Echs1,Pdpr,Slc25a1,Gpd1,Acsf2,Ptrh1,Comt,Cpt1a,Suox,Mpst,Ass1,Hebp1
lysosome (CC)	Hpse,Ctsz,Hexb,Ifi30,Man2b1,Ppt2,Gm2a,Lamp2,Lamp1,Cst3,Ctbs,Dpp7,Hexa,Cln5,Clcn7,Tpp1,Neu1,Arsa,Plbd2,Rnf13,Aga,Abca2,Gns,Rragc,Ids,Arsb,Ctsa,Manba,Ctsk,Gba,Lipa,Gabarap,Tpcn1,Sgsh,Ass1,Gla,Cd63,Galns
endoplasmic reticulum (CC)	Rdh10,Ctsz,Tapbp,Ppt2,Ptplb,Itpr1,Tap1,Cyp39a1,Agpat2,Hace1,Atp11a,Itpr3,Cst3,Dnase1l1,Fbxo2,Foxred2,Cln5,Lpcat2,Slc27a1,Cyb5r3,Apod,Rsad2,Ebp,Col4a3bp,Agpat3,Aga,Tap2,Tlr3,Bcap29,Selk,Nceh1,Kdsr,Fkbp10,Hp,Ass1,Ghdc
cytoskeleton (CC)	Tln2,Stk38l,Dynll2,Stom,Ercc2,Pde4d,Add3,Synm,Pdlim2,Aif1l,Tradd,Sorbs2,Ssh3,Capza1,Mad2l2,Sorbs1,Ptpn13,Fgd6,Hspb1,Frmd5,Arhgap24,Elmo2,Pstpip2,Fgd3,Gabarap,Cep97,Anxa11
Golgi apparatus (CC)	Fam198b,Abcc1,Pde4d,B3gnt2,Mtus1,Cln5,Rnpep,Lpcat2,Abca7,Col4a3bp,Snx9,Rab20,Cav2,Ece2,Man1c1,Arsb,Optn,Cryab,Hdac5,St3gal4,Coro7,Atp6v0a1,Gabarap,Hp,Nagpa,Adi1,Gla
cell junction (CC)	Tln2,Ifi30,Pdlim5,Synm,Itsn1,P2rx4,Ophn1,Pvr,Cxadr,Neu1,Ubn1,Sorbs2,Tbc1d2,Arhgap31,Sorbs1,Trim25,Arhgap24,Cd99l2,Trpv4
endosome (CC)	Appl2,Steap3,Lamp2,Lamp1,Ociad2,Abca7,Vps26a,Arsa,Rnf13,Rufy1,Abca2,Tlr3,Sgk3,Rab5c,Plin3,Tpcn1,Cd63
integrin complex (CC)	Itgav,Itga2,Itga1,Itgb5,Itga7

## Sheet: MF_Upregulated
Gene ontology enrichment analysis (molecular function) of proteins upregulated in atg5-/- MEFs
Pathways	Genes
protein binding (MF)	Jdp2,Col1a1,Eif4ebp1,Neo1,Tgfbr2,Tnfrsf1a,Lrp5,Aplp2,Bin1,Lox,Adamts1,Fat1,Epha2,Sfrp2,Itga5,Traip,Magi1,Loxl1,Jam3,Itfg1,Acvr2a,Lamb1,Rfx3,Nbr1,Alcam,Satb2,Snx17,Ank3,Ski,Rnf6,Stk39,Eif4g3,F11r,Tnfrsf1b,Efnb1,Nrp1,Klc3,Gjb2,Pvrl2,Spry4,Pfn2,Ndfip1,Lrp8,Map1lc3a,Csf1,Gars,Tax1bp1,Mnd1,Maged1,Sh3kbp1,Il1r1,Ptbp2,Ldlr,Lrp6,Mapk8ip3,Spry2,Rnf19a,Ttc19,Atp1b1,Lifr,Evl,Gjc1,Calcoco1,Cyth2,Cacna2d1,Sma…
metal ion binding (MF)	Plod2,Psph,Sulf2,Tgfbr2,Lox,Adamts5,Adamts1,Zdhhc18,F13a1,Traip,Loxl1,Acvr2a,Nbr1,Nr2f2,Syt11,Nme4,Rnf6,Nrp1,Aasdhppt,Cpn1,Cndp2,Nme6,Timp3,Rnf113a2,Ada,Ddah1,Rnf19a,Cacna2d1,Timp1,Steap2,Zdhhc9,Bmpr2,Ebf1,Cpd,Cpe,Thg1l,Acvr1,Mid1,Rhov,Sf1,Atp8b1,App,Ebf3,Ablim1,Loxl2,Rnf149,Trim2,Pdlim4,Rnf11,Tgfbr1,Pgm3,Pir,Rnf24,Suclg2,Lmcd1,Ireb2,Sqstm1,Atp2c1,Adpgk,Pomt2,Mgrn1,Col18a1,Rgn,P4ha3,Trim32,Rhou,S…
nucleotide binding (MF)	Rab39b,Tubb2b,Tgfbr2,Aldh18a1,Ldhb,Pygl,Epha2,Mvk,Magi1,Acvr2a,Tyro3,Nme4,Sccpdh,Ddr2,Stk39,Igf2bp3,Lmtk2,Abcg2,Nme6,Gars,Elavl2,Ptbp2,Steap2,Prkg2,Chka,Csnk1g3,Bmpr2,Mthfd2,Thg1l,Acvr1,Rhov,Abca1,Atp8b1,Abca5,Ube2q2,Slc27a3,Rnd3,Rab30,Cdk6,Csnk1g1,Orc5,Tgfbr1,Prkg1,Suclg2,Pdk1,Asns,Atp2c1,Pycr1,Axl,Hpgd,Pi4k2b,Abca9,Myo16,Tars,Flt4,Rhou,Camkk1,Ak4,Jak1,Pdk3,Mthfd2l,Rhoj,Ryk,Kif21a,Tubb3,Ddr1
receptor activity (MF)	Fzd1,Crlf1,Neo1,Tgfbr2,Tnfrsf1a,Plxna3,Osmr,Lrp5,Slc7a1,Kdelr3,Epha2,Itga5,Nradd,Lrp12,Lgr4,Acvr2a,Tyro3,Nr2f2,Sema3a,Lphn2,Il1rl1,Lpar1,F2r,S1pr3,Ddr2,Sema4b,Il17ra,Lrp10,Tnfrsf1b,Nrp1,Pvrl2,Ifngr1,Lrp8,Scarb1,Sema3c,Il1r1,Ldlr,Lrp6,Lifr,Ptprf,Tnfrsf10b,Bmpr2,Acvr1,Npr3,Ghr,Lphn1,S1pr1,Tgfbr1,Ifnar1,Notch1,Tspo,Ptprs,Axl,Unc5b,Sema3f,Il17rd,Amot,Flt4,Itga11,Crlf2,Sema4c,Dgcr2,Tgfbr3,Ryk,Il13ra1,…
transferase activity (MF)	Tgfbr2,Sgms1,Aldh18a1,Pcyt1b,Pygl,Epha2,Mvk,Zdhhc18,F13a1,St3gal5,Acvr2a,Tyro3,Nme4,Ddr2,Stk39,Bcat1,Lmtk2,Aasdhppt,Nme6,Prkg2,Zdhhc9,Chka,Csnk1g3,Bmpr2,Gsta4,B3galt6,Thg1l,Acvr1,Hs6st2,B4galnt1,Sgms2,Cdk6,Ugcg,Csnk1g1,Tgfbr1,Prkg1,Gpt2,Pdk1,Kat2b,Axl,Adpgk,Pomt2,Pi4k2b,Soat1,Psat1,Flt4,Camkk1,Ak4,Jak1,Pdk3,Ryk,Chst7,Ddr1
ATP binding (MF)	Itm2c,Tgfbr2,Aldh18a1,Pygl,Epha2,Mvk,Magi1,Acvr2a,Tyro3,Nme4,Ddr2,Stk39,Lmtk2,Abcg2,Nme6,Gars,Prkg2,Chka,Csnk1g3,Bmpr2,Thg1l,Acvr1,Abca1,Atp8b1,Abca5,Ube2q2,Cdk6,Csnk1g1,Orc5,Tgfbr1,Prkg1,Suclg2,Pdk1,Asns,Atp2c1,Axl,Pi4k2b,Abca9,Myo16,Renbp,Tars,Flt4,Camkk1,Ak4,Jak1,Pdk3,Ryk,Kif21a,Ddr1
kinase activity (MF)	Tgfbr2,Sgms1,Aldh18a1,Epha2,Mvk,Acvr2a,Tyro3,Nme4,Ddr2,Stk39,Lmtk2,Nme6,Sh3kbp1,Plau,Mapk8ip3,Prkg2,Chka,Csnk1g3,Bmpr2,Acvr1,Sgms2,Cdk6,Csnk1g1,Tgfbr1,Prkg1,Akap12,Pdk1,Axl,Adpgk,Pi4k2b,Dusp9,Flt4,Camkk1,Ak4,Jak1,Pdk3,Ryk,Ddr1
calcium ion binding (MF)	Psph,Sulf2,Itih4,Pcdh19,Syt11,Nid1,Myl9,Sparc,Cdh3,Lrp8,Cd248,Rcn3,Ldlr,Svep1,Clstn1,Thbs4,Jag1,Fkbp14,Ltbp1,Anxa6,Slit2,Sgce,Pcdh18,Sned1,F2,Atp2c1,Rcn1,Slit3,Fbn2,Rgn,Aspn,Sulf1,Gca
heparin binding (MF)	Ccdc80,Aplp2,Adamts1,Pcolce,Pcolce2,Ncam1,Nrp1,Apob,Postn,Ptn,Thbs1,Thbs4,Ctgf,Slit2,App,Col5a1,Abi3bp,Cyr61,Rspo2,Tgfbr3
peptidase activity (MF)	Bace1,Adamts5,Adamts1,Sppl3,Ctsf,Usp11,Prss23,Plat,Cpn1,Cndp2,Plau,Cpd,Cpe,Casp12,F2,Cfb,Uchl1,Hgfac
actin binding (MF)	Lsp1,Nexn,Dbn1,Vill,Cnn1,Pfn2,Fscn1,Evl,Svil,Ablim1,Enah,Cap2,Myo16,Fmn1,Synpo
ligase activity (MF)	Rnf6,Gars,Rnf19a,Mid1,Ube2q2,Slc27a3,Rnf149,Trim2,Suclg2,Asns,Mgrn1,Tars,Trim32,Rnf19b,Uchl1
integrin binding (MF)	Itga5,Jam3,Lamb1,Vcam1,Col3a1,Thbs1,Thbs4,Ctgf,Cyr61
symporter activity (MF)	Slc6a8,Slc1a6,Slc6a6,Slc1a3,Slc38a1,Slc16a3,Slc6a9,Slc12a2,Slc1a4
collagen binding (MF)	Pcolce,Pcolce2,Ddr2,Nid1,Thbs4,Abi3bp,Lum
platelet-derived growth factor binding (MF)	Col1a1,Col6a1,Col3a1,Col2a1,Col5a1,Col1a2
transforming growth factor beta-activated receptor activity (MF)	Tgfbr2,Acvr2a,Bmpr2,Acvr1,Tgfbr1,Tgfbr3
ubiquitin binding (MF)	Nbr1,Tax1bp1,Sqstm1,Trim32,Uchl1

## Sheet: MF_Downregulated
Gene ontology enrichment analysis (molecular function) of proteins downregulated in atg5-/- MEFs
Pathways	Genes
protein binding (MF)	Lgals3bp,Dynll2,Cd9,Mafk,Plcb1,Unc5c,Gda,Tlr2,Mylk,Stat5a,Als2cl,Wbp2,Mecom,Itpr1,Pdlim5,Atg5,Stx3,Abcd1,Synm,Robo1,Dtx3,Lamp1,Ostm1,Itpr3,Tgfb1,H2-D1,Serpinb9b,Itsn1,Cdh13,Ophn1,Eps8,Plcg2,Lhx2,Tradd,Fbxo2,Tifa,Clcn7,Pvr,Cbr2,Synj1,Cxadr,Itga1,Mkl2,Arvcf,Vps26a,Zbtb7a,Neu1,Serpinb9,Pip4k2b,Lhx9,Ppm1l,Fbxl20,Pdk2,Arhgap31,Snx9,Sorbs1,Tle1,Oas1a,Ptpn13,Chrd,Rufy1,Sox6,Mpp1,Foxp2,Hmga2,S100a4,Stat5…
metal ion binding (MF)	Adcy9,Man2b1,Stk38l,Dtx3l,Ercc2,Hacl1,Endod1,Pde4d,Add3,Chek2,Mme,Nubp2,Gda,Mylk,Mecom,Isg20,Pdlim5,Steap3,Gnao1,Cyp39a1,Acap2,Foxp4,Dtx3,Lmo7,Anxa8,Atp11a,FRRS1,Pdlim2,Mmp2,Hddc2,Lhx2,Pdp1,Rnpep,Sord,Zbtb20,Nme3,Tpp1,Eno2,Zbtb7a,Cdo1,Arsa,Narfl,Npepl1,Lhx9,Fth1,Gtf2h3,Rsad2,Nebl,Ppm1l,Gtf2h2,Rnf13,Ilvbl,Adk,Ugp2,Trim12c,Rufy1,Tesk2,Glo1,Ece2,Fgd6,Foxp2,Trim25,Anpep,Rasa4,Gns,Limk2,Xdh,Cblb,Adh7,…
hydrolase activity (MF)	Hpse,Ctsz,Ddx3y,Hexb,Man2b1,Ercc2,Endod1,Abcc1,Pde4d,Atp6v1a,Oplah,Plcb1,Mme,Ppt2,Gda,Parl,C1ra,Isg20,Acot13,Amdhd2,Psmb8,Psmb9,Gchfr,Atp11a,Abhd10,Ctbs,Dpp7,Hexa,Mmp2,Dnase1l1,Plcg2,Nudt16l1,Pdp1,Rnpep,Abhd4,Tpp1,Usp25,Synj1,Bpgm,Neu1,Entpd3,Arsa,Abcb1a,Plbd2,Npepl1,Ercc4,Ppm1l,Ssh3,Ptpre,Lactb,Dusp3,Ptpn13,Usp24,Ece2,Scpep1,Anpep,Aga,Gnpda1,Gns,Htra1,Fuca2,Enpp4,Nt5c,Ids,Arsb,Ctsa,Ddhd1,Hagh,Hd…
nucleotide binding (MF)	Hsdl1,Rdh10,Eif2s3y,Galk2,Ddx3y,Adcy9,Stk38l,Abcb8,Ercc2,Abcc1,Atp6v1a,Oplah,Chek2,Nubp2,Mylk,Eef2k,Zadh2,Tap1,Steap3,Gnao1,Abcd1,Isyna1,Mapkapk3,Myo1d,Atp11a,Stk17b,Gem,Gtpbp8,Rbm43,Atp6ap1,Uevld,Frk,Ak5,Msi2,Clcn7,Ak1,Sord,Nme3,Slc27a1,Cbr2,Synj1,Abca7,Myo1e,Abcb1a,Pip4k2b,Vat1,Hk1,Pdk2,Adk,Rab20,Bdh1,Oas1a,Tesk2,Abca2,Ckb,Parp14,Gbp2,Rragc,Limk2,Adh7,Nt5c,Arl13b,Igf2bp2,Tap2,Hsd17b11,Sphk1,Stk…
transferase activity (MF)	Galk2,Parp9,Stk38l,Gstt1,Chek2,B3gnt2,Mylk,Fn3krp,Eef2k,Scly,Agpat2,Mettl7a1,Comtd1,Mapkapk3,Stk17b,Pcyt1a,Frk,Ak5,Ak1,Nme3,Lpcat2,Pip4k2b,Gstm2,Gpt,Hk1,Pi4ka,Pdk2,Ilvbl,Adk,Ugp2,Oas1a,Agpat3,Tesk2,Ece2,Ckb,Parp14,Limk2,Nat2,Oxsm,Sphk1,Stk10,Uap1l1,Sgk3,St3gal4,Setdb2,Gstm5,Comt,Pip4k2c,Cpt1a,Mpst
ATP binding (MF)	Galk2,Ddx3y,Adcy9,Stk38l,Abcb8,Ercc2,Abcc1,Atp6v1a,Oplah,Chek2,Nubp2,Mylk,Eef2k,Tap1,Abcd1,Mapkapk3,Myo1d,Atp11a,Stk17b,P2rx4,Atp6ap1,Frk,Ak5,Clcn7,Ak1,Nme3,Abca7,Myo1e,Abcb1a,Pip4k2b,Hk1,Pdk2,Mlkl,Adk,Oas1a,Tesk2,Abca2,Ckb,Limk2,Tap2,Sphk1,Stk10,Npr2,Sgk3,Acsf2,Pip4k2c,Swap70,Ass1
calcium ion binding (MF)	Plcb1,Stat5a,Eef2k,Pls1,C1ra,Pros1,Myl6b,Anxa8,Itsn1,Aif1l,Cdh13,Pdp1,Lpcat2,Arsa,Gpd2,Stat6,Pls3,S100a4,Stat5b,Fam188a,Cblb,Man1c1,Thbd,S100a1,Fkbp10,Anxa11
kinase activity (MF)	Galk2,Stk38l,Chek2,Mylk,Fn3krp,Eef2k,Mapkapk3,Stk17b,Frk,Ak5,Ak1,Nme3,Pip4k2b,Hk1,Pi4ka,Col4a3bp,Pdk2,Adk,Tesk2,Ckb,Pacsin2,Limk2,Sphk1,Stk10,Sgk3,Pip4k2c
peptidase activity (MF)	Ctsz,Mme,Parl,C1ra,Psmb8,Psmb9,Abhd10,Dpp7,Mmp2,Rnpep,Tpp1,Usp25,Npepl1,Usp24,Ece2,Scpep1,Anpep,Htra1,Ctsa,Lnpep,Ctsk,Lta4h
actin binding (MF)	Dstn,Tln2,Stk38l,Add3,Mylk,Pls1,Pdlim5,Myo1d,Fmnl1,Aif1l,Ophn1,Coro2a,Mkl2,Ssh3,Capza1,Pls3,Pawr,Trpv4,Pstpip2
GTPase activator activity (MF)	Plcb1,Als2cl,Acap2,Ophn1,Tbc1d2,Arhgap31,Arhgap22,Rasa4,Arhgdib,Arhgap24,Gmip,Rasa3
lipid binding (MF)	Pcyt1a,Pltp,Apod,Snx9,Rufy1,Osbpl3,Fabp3,Fabp4,Epn3,Osbpl6,Pitpnc1
integrin binding (MF)	Cd9,Itga2,Itga1,Icam1,Gpnmb,Itgb5,Lama5,Itga7
flavin adenine dinucleotide binding (MF)	Gcdh,Steap3,Foxred2,Ivd,Aifm2,Cyb5r3,Chdh,Xdh
ATPase activity (MF)	Abcb8,Abcc1,Tap1,Abcd1,Abca7,Abcb1a,Abca2,Tap2
aminopeptidase activity (MF)	Dpp7,Rnpep,Npepl1,Anpep,Lnpep,Lta4h
