# Supplementary material for: Quantitative Proteome Analysis of Atg5-Deficient Mouse Embryonic Fibroblasts Reveals the Range of the Autophagy-Modulated Basal Cellular Proteome
Source: mSystems. 2019 Nov 5;4(6):e00481-19. doi: 10.1128/mSystems.00481-19 (PMC6832020; doi:10.1128/mSystems.00481-19)
Supplement: DATA SET S3 [file mSystems.00481-19-sd003.xlsx]

## Sheet: LIR motif search
LIR motif search of all proteins upregulated in atg5-/- MEFs
Protein Id	Gene Symbol	Description	Fold increase (atg5-/-/WT)	Motif	Start	End	Pattern	PSSM Score	LIR in Anchor
sp|P63089|PTN_MOUSE	Ptn	PTN_MOUSE Pleiotrophin	32.9994	WxxL	15	20	AAFLAL	7	No
tr|A2AD03|A2AD03_MOUSE	Chm	A2AD03_MOUSE Rab proteins geranylgeranyltransferase component A 1	32.5034	xLIR	7	12	SDFDVI	17	No
sp|Q61500|ITM2A_MOUSE	Itm2a	ITM2A_MOUSE Integral membrane protein 2A	26.53	WxxL	150	155	TAYLDL	7	No
sp|Q60899|ELAV2_MOUSE	Elavl2	ELAV2_MOUSE ELAV-like protein 2	21.5676	WxxL	318	323	KGFGFV	6	No
sp|Q64314|CD34_MOUSE	Cd34	CD34_MOUSE Hematopoietic progenitor cell antigen CD34	20.7299	WxxL	13	18	LPWRWV	6	No
sp|P62965|RABP1_MOUSE	Crabp1	RABP1_MOUSE Cellular retinoic acid-binding protein 1	19.292	WxxL	14	19	ENFDEL	12	No
sp|Q6A0D4|RFTN1_MOUSE	Rftn1	RFTN1_MOUSE Raftlin	18.5299	WxxL	378	383	EQWTVL	17	No
sp|Q8K2P7|S38A1_MOUSE	Slc38a1	S38A1_MOUSE Sodium-coupled neutral amino acid transporter 1	17.4848	WxxL	29	34	NDFTEV	13	No
sp|P70180|ANPRC_MOUSE	Npr3	ANPRC_MOUSE Atrial natriuretic peptide receptor 3	16.6069	WxxL	409	414	GDFSVV	12	No
sp|Q62507|COCH_MOUSE	Coch	COCH_MOUSE Cochlin	15.9177	WxxL	12	17	GAWLLL	14	No
sp|Q9QUN9|DKK3_MOUSE	Dkk3	DKK3_MOUSE Dickkopf-related protein 3	14.7504	xLIR	306	311	DEYEDV	15	No
sp|Q8C119|NDNF_MOUSE	Ndnf	NDNF_MOUSE Protein NDNF	14.5108	WxxL	454	459	KAFDKL	8	No
sp|Q08091|CNN1_MOUSE	Cnn1	CNN1_MOUSE Calponin-1	12.2362	WxxL	80	85	QNWHQL	11	No
sp|P13595|NCAM1_MOUSE	Ncam1	NCAM1_MOUSE Neural cell adhesion molecule 1	11.8092	WxxL	536	541	AEWKSL	16	No
sp|E9Q414|APOB_MOUSE	Apob	APOB_MOUSE Apolipoprotein B-100	11.7589	WxxL	2545	2550	SDWWTL	19	No
				xLIR	213	218	DGFQPI	13	No
sp|P70324|TBX3_MOUSE	Tbx3	TBX3_MOUSE T-box transcription factor TBX3	11.6468	WxxL	147	152	AKYILL	9	No
sp|Q62009|POSTN_MOUSE	Postn	POSTN_MOUSE Periostin	11.4463	WxxL	142	147	EAWENL	14	No
sp|P70423|CTR3_MOUSE	Slc7a3	CTR3_MOUSE Cationic amino acid transporter 3	11.2833	xLIR	506	511	PVWVTV	14	No
				WxxL	113	118	TGWNLI	13	No
sp|Q9CWG1|GLIP1_MOUSE	Glipr1	GLIP1_MOUSE Glioma pathogenesis-related protein 1	11.008	WxxL	89	94	PNFTAL	9	No
sp|Q9WTP2|SPY4_MOUSE	Spry4	SPY4_MOUSE Protein sprouty homolog 4	10.2786	WxxL	264	269	RGYDRL	12	No
sp|P10287|CADH3_MOUSE	Cdh3	CADH3_MOUSE Cadherin-3	9.63909	xLIR	156	161	SGWLLL	18	Yes
				WxxL	475	480	ANWLAV	15	No
sp|Q6WVG3|KCD12_MOUSE	Kctd12	KCD12_MOUSE BTB/POZ domain-containing protein KCTD12	9.18089	xLIR	209	214	SGYITI	13	Yes
sp|Q80TF3|PCD19_MOUSE	Pcdh19	PCD19_MOUSE Protocadherin-19	8.87444	xLIR	503	508	FTYVSI	13	No
sp|P97298|PEDF_MOUSE	Serpinf1	PEDF_MOUSE Pigment epithelium-derived factor	8.86026	WxxL	340	345	PDFSKI	12	No
sp|P11862|GAS2_MOUSE	Gas2	GAS2_MOUSE Growth arrest-specific protein 2	8.8132	WxxL	298	303	DNYLVV	13	No
sp|P16125|LDHB_MOUSE	Ldhb	LDHB_MOUSE L-lactate dehydrogenase B chain	8.56852	WxxL	226	231	ENWKEV	15	No
sp|B9EJA2|CTTB2_MOUSE	Cttnbp2	CTTB2_MOUSE Cortactin-binding protein 2	8.28592	xLIR	832	837	DGWTPI	20	No
				WxxL	1016	1021	DGWWSL	16	No
				WxxL	1060	1065	SPWDFL	17	No
sp|O35646|CAN6_MOUSE	Capn6	CAN6_MOUSE Calpain-6	7.91768	xLIR	129	134	GEWTEV	18	No
				WxxL	244	249	TDWGLL	16	No
				WxxL	293	298	GPWSEI	13	No
				WxxL	300	305	EEWQQL	18	No
sp|Q9CWR7|STEA1_MOUSE	Steap1	STEA1_MOUSE Metalloreductase STEAP1	7.22186	WxxL	275	280	NKWVDV	14	No
				WxxL	322	327	CGWEDV	14	No
sp|O09030|I13R1_MOUSE	Il13ra1	I13R1_MOUSE Interleukin-13 receptor subunit alpha-1	7.19537	xLIR	350	355	PVFVAV	6	No
sp|P82343|RENBP_MOUSE	Renbp	RENBP_MOUSE N-acylglucosamine 2-epimerase	6.48739	WxxL	263	268	AGWFLL	14	No
sp|Q8VEE1|LMCD1_MOUSE	Lmcd1	LMCD1_MOUSE LIM and cysteine-rich domains protein 1	6.33248	WxxL	318	323	EDYQRV	14	No
sp|P97857|ATS1_MOUSE	Adamts1	ATS1_MOUSE A disintegrin and metalloproteinase with thrombospondin motifs 1	6.03219	xLIR	766	771	GSFLAI	10	No
sp|Q8VCN5|CGL_MOUSE	Cth	CGL_MOUSE Cystathionine gamma-lyase	5.92784	xLIR	341	346	GGYESL	12	No
sp|P24288|BCAT1_MOUSE	Bcat1	BCAT1_MOUSE Branched-chain-amino-acid aminotransferase, cytosolic	5.88118	xLIR	197	202	GSFTPV	9	No
sp|Q9R1Q6|T176B_MOUSE	Tmem176b	T176B_MOUSE Transmembrane protein 176B	5.85862	WxxL	82	87	GPWTEL	15	No
sp|P51885|LUM_MOUSE	Lum	LUM_MOUSE Lumican	5.84978	WxxL	92	97	LQWLIL	15	No
				WxxL	324	329	DMYECL	13	No
sp|Q9Z1W9|STK39_MOUSE	Stk39	STK39_MOUSE STE20/SPS1-related proline-alanine-rich protein kinase	5.75367	WxxL	320	325	KSFRKL	7	Yes
sp|P18406|CYR61_MOUSE	Cyr61	CYR61_MOUSE Protein CYR61	5.69806	WxxL	4	9	STFRTL	9	No
sp|O08791|COE3_MOUSE	Ebf3	COE3_MOUSE Transcription factor COE3	5.64695	WxxL	300	305	LVWSEL	11	No
sp|Q9WTR1|TRPV2_MOUSE	Trpv2	TRPV2_MOUSE Transient receptor potential cation channel subfamily V member 2	5.5216	WxxL	216	221	KQWDVV	16	No
				WxxL	379	384	EKWDRL	16	No
				WxxL	502	507	LGWLNL	14	No
sp|Q61490|CD166_MOUSE	Alcam	CD166_MOUSE CD166 antigen	5.43768	WxxL	26	31	LGWYTV	13	No
sp|O08530|S1PR1_MOUSE	S1pr1	S1PR1_MOUSE Sphingosine 1-phosphate receptor 1	5.43561	xLIR	123	128	SMFVAL	12	No
sp|Q69Z99|ZN512_MOUSE	Znf512	ZN512_MOUSE Zinc finger protein 512	5.36196	WxxL	467	472	EDWFVV	19	No
				WxxL	114	119	EDYREL	14	No
sp|Q8BFU0|RSPO2_MOUSE	Rspo2	RSPO2_MOUSE R-spondin-2	5.18836	WxxL	130	135	DGFAPL	10	No
sp|Q9Z0U9|S1PR3_MOUSE	S1pr3	S1PR3_MOUSE Sphingosine 1-phosphate receptor 3	5.13108	xLIR	118	123	SMFVAL	12	No
sp|P14094|AT1B1_MOUSE	Atp1b1	AT1B1_MOUSE Sodium/potassium-transporting ATPase subunit beta-1	5.10816	WxxL	30	35	GSWFKI	14	No
sp|P29268|CTGF_MOUSE	Ctgf	CTGF_MOUSE Connective tissue growth factor	5.09347	WxxL	333	338	DIFESL	10	No
sp|Q9WVB4|SLIT3_MOUSE	Slit3	SLIT3_MOUSE Slit homolog 3 protein	5.06125	xLIR	1166	1171	DSYVEL	16	No
sp|Q9CQ19|MYL9_MOUSE	Myl9	MYL9_MOUSE Myosin regulatory light polypeptide 9	4.99601	WxxL	36	41	EAFNMI	7	Yes
tr|Q91XX4|Q91XX4_MOUSE	Pcdhgb6	Q91XX4_MOUSE MCG133388, isoform CRA_n	4.74069	xLIR	307	312	LDFEDI	14	No
				WxxL	246	251	EYWVSV	14	Yes
sp|Q99MQ4|ASPN_MOUSE	Aspn	ASPN_MOUSE Asporin	4.70683	xLIR	2	7	KEYVML	15	No
sp|P28231|CXB3_MOUSE	Gjb3	CXB3_MOUSE Gap junction beta-3 protein	4.57369	WxxL	1	6	MDWKKL	17	No
sp|Q64374|RGN_MOUSE	Rgn	RGN_MOUSE Regucalcin	4.44277	WxxL	40	45	CRWDTV	12	No
sp|Q8K449|ABCA9_MOUSE	Abca9	ABCA9_MOUSE ATP-binding cassette sub-family A member 9	4.4228	WxxL	1457	1462	QMWQAI	16	No
				WxxL	11	16	QMWALL	13	No
sp|Q61410|KGP2_MOUSE	Prkg2	KGP2_MOUSE cGMP-dependent protein kinase 2	4.40913	xLIR	564	569	FDYLHL	16	No
				xLIR	587	592	DGYLKL	14	No
				WxxL	714	719	FNWEGL	16	No
				WxxL	537	542	ELWSIL	13	No
sp|P11214|TPA_MOUSE	Plat	TPA_MOUSE Tissue-type plasminogen activator	4.4077	WxxL	235	240	LPWNSI	10	No
sp|Q925I7|PDGFD_MOUSE	Pdgfd	PDGFD_MOUSE Platelet-derived growth factor D	4.36981	WxxL	181	186	TNWESV	15	No
sp|P22725|WNT5A_MOUSE	Wnt5a	WNT5A_MOUSE Protein Wnt-5a	4.36323	WxxL	44	49	NSWWSL	12	No
sp|P10404|ENV1_MOUSE		ENV1_MOUSE MLV-related proviral Env polyprotein	4.2926	xLIR	143	148	SSWDLI	19	No
sp|Q5I2A0|SPA3G_MOUSE	Serpina3g	SPA3G_MOUSE Serine protease inhibitor A3G	4.27894	WxxL	384	389	RPFLMI	10	No
sp|P19973|LSP1_MOUSE	Lsp1	LSP1_MOUSE Lymphocyte-specific protein 1	4.26628	WxxL	317	322	GKYEKV	9	Yes
sp|P07214|SPRC_MOUSE	Sparc	SPRC_MOUSE SPARC	4.26061	WxxL	277	282	DKYIAL	12	No
sp|Q61555|FBN2_MOUSE	Fbn2	FBN2_MOUSE Fibrillin-2	4.25367	WxxL	99	104	PGWKTL	16	No
				xLIR	1039	1044	KEYETL	14	No
				WxxL	1778	1783	ADFKTI	13	No
sp|Q8BGI1|RNF24_MOUSE	Rnf24	RNF24_MOUSE RING finger protein 24	4.22456	WxxL	106	111	VKWLEV	13	No
sp|Q8VHR0|PCD18_MOUSE	Pcdh18	PCD18_MOUSE Protocadherin 18	4.2174	WxxL	1098	1103	DDFDNV	15	Yes
				xLIR	376	381	DTFVAI	14	No
sp|O70583|TRI18_MOUSE	Mid1	TRI18_MOUSE E3 ubiquitin-protein ligase Midline-1	4.15375	WxxL	448	453	DSWMIV	18	No
				WxxL	563	568	STWYAI	15	No
				xLIR	394	399	ASYDTI	13	No
sp|Q91VK4|ITM2C_MOUSE	Itm2c	ITM2C_MOUSE Integral membrane protein 2C	4.14073	WxxL	126	131	ENYERI	11	No
sp|Q9QXX0|JAG1_MOUSE	Jag1	JAG1_MOUSE Protein jagged-1	4.08907	WxxL	165	170	RQWQTL	17	No
				WxxL	255	260	YGWQGL	13	No
				WxxL	278	283	EPWQCL	13	No
sp|Q9ERS5|PKHA2_MOUSE	Plekha2	PKHA2_MOUSE Pleckstrin homology domain-containing family A member 2	4.07574	WxxL	355	360	QPWTPV	12	No
sp|Q8VC88|GRAN_MOUSE	Gca	GRAN_MOUSE Grancalcin	4.04934	WxxL	115	120	NEFKEL	9	No
sp|Q9D8B7|JAM3_MOUSE	Jam3	JAM3_MOUSE Junctional adhesion molecule C	3.95733	WxxL	65	70	IEWKKI	14	No
sp|P52800|EFNB2_MOUSE	Efnb2	EFNB2_MOUSE Ephrin-B2	3.92399	WxxL	133	138	KDYYII	13	No
sp|Q9JMG7|HDGR3_MOUSE	Hdgfrp3	HDGR3_MOUSE Hepatoma-derived growth factor-related protein 3	3.87819	WxxL	97	102	TGYQTI	11	Yes
sp|Q80UW0|H6ST2_MOUSE	Hs6st2	H6ST2_MOUSE Heparan-sulfate 6-O-sulfotransferase 2	3.87652	xLIR	291	296	ADWTEL	22	No
				WxxL	333	338	SEWRHV	15	No
sp|P97299|SFRP2_MOUSE	Sfrp2	SFRP2_MOUSE Secreted frizzled-related protein 2	3.82771	WxxL	77	82	GAWIPL	14	No
sp|Q80YX1|TENA_MOUSE	Tnc	TENA_MOUSE Tenascin	3.7952	xLIR	740	745	ETWEII	20	Yes
				WxxL	730	735	VEWDPL	17	No
				WxxL	1085	1090	AGWDGL	16	No
				WxxL	1176	1181	VGWDAL	16	No
sp|P35951|LDLR_MOUSE	Ldlr	LDLR_MOUSE Low-density lipoprotein receptor	3.78587	xLIR	418	423	SEYTSL	13	No
sp|Q7TMS5|ABCG2_MOUSE	Abcg2	ABCG2_MOUSE ATP-binding cassette sub-family G member 2	3.7781	WxxL	576	581	YGFTAL	8	No
sp|Q3UW53|NIBAN_MOUSE	Fam129a	NIBAN_MOUSE Protein Niban	3.77616	WxxL	88	93	DRYIVI	12	No
sp|Q91V98|CD248_MOUSE	Cd248	CD248_MOUSE Endosialin	3.76085	WxxL	692	697	DRWLLV	16	No
sp|G5E8K5|ANK3_MOUSE	Ank3	ANK3_MOUSE Ankyrin-3	3.7429	xLIR	1491	1496	LSWTEL	17	No
				xLIR	155	160	DGFTPL	13	No
sp|Q9CXD9|LRC17_MOUSE	Lrrc17	LRC17_MOUSE Leucine-rich repeat-containing protein 17	3.6387	xLIR	421	426	DEWQKI	21	No
				WxxL	333	338	FDYGVL	13	No
sp|P16382|IL4RA_MOUSE	Il4r	IL4RA_MOUSE Interleukin-4 receptor subunit alpha	3.63372	WxxL	548	553	ESWEQI	18	Yes
tr|F2Z4A3|F2Z4A3_MOUSE	Fat1	F2Z4A3_MOUSE Protein Fat1	3.58902	xLIR	4002	4007	EEWVDL	20	No
				xLIR	2787	2792	DDYEVV	19	No
				xLIR	3340	3345	DTYTTV	14	No
				xLIR	1727	1732	LDFETL	15	No
				xLIR	1320	1325	GEYDIL	14	Yes
sp|Q9CYT6|CAP2_MOUSE	Cap2	CAP2_MOUSE Adenylyl cyclase-associated protein 2	3.57573	xLIR	143	148	LGWIAV	15	No
sp|Q62371|DDR2_MOUSE	Ddr2	DDR2_MOUSE Discoidin domain-containing receptor 2	3.56019	WxxL	753	758	MSWESI	16	No
sp|A2AVA0|SVEP1_MOUSE	Svep1	SVEP1_MOUSE Sushi, von Willebrand factor type A, EGF and pentraxin domain-containing protein 1	3.55971	WxxL	2786	2791	DDYSYL	15	No
				WxxL	3339	3344	GTWNHL	14	No
				WxxL	1832	1837	GEWDRL	18	No
				xLIR	798	803	KSFEML	13	No
				xLIR	251	256	EEFEAL	13	No
sp|A6X935|ITIH4_MOUSE	Itih4	ITIH4_MOUSE Inter alpha-trypsin inhibitor, heavy chain 4	3.52467	xLIR	792	797	FSWLEV	18	No
sp|P40224|SDF1_MOUSE	Cxcl12	SDF1_MOUSE Stromal cell-derived factor 1	3.49187	No Motif
sp|Q62312|TGFR2_MOUSE	Tgfbr2	TGFR2_MOUSE TGF-beta receptor type-2	3.4636	WxxL	367	372	ISWEDL	16	No
sp|P70429|EVL_MOUSE	Evl	EVL_MOUSE Ena/VASP-like protein	3.45154	WxxL	21	26	KKWVPI	16	No
sp|O35544|EAA4_MOUSE	Slc1a6	EAA4_MOUSE Excitatory amino acid transporter 4	3.3809	WxxL	425	430	ALYEAL	8	No
sp|O55125|NIPS1_MOUSE	Nipsnap1	NIPS1_MOUSE Protein NipSnap homolog 1	3.35834	WxxL	85	90	DAYNSL	8	No
sp|Q9R001|ATS5_MOUSE	Adamts5	ATS5_MOUSE A disintegrin and metalloproteinase with thrombospondin motifs 5	3.35502	WxxL	3	8	LEWAPL	14	No
sp|Q9R087|GPC6_MOUSE	Gpc6	GPC6_MOUSE Glypican-6	3.34231	WxxL	539	544	ISWSLV	12	No
sp|Q9QY73|TMM59_MOUSE	Tmem59	TMM59_MOUSE Transmembrane protein 59	3.31187	WxxL	36	41	EAFDSV	8	No
sp|P70193|LRIG1_MOUSE	Lrig1	LRIG1_MOUSE Leucine-rich repeats and immunoglobulin-like domains protein 1	3.29978	WxxL	19	24	LLWLLL	12	No
tr|Q60709|Q60709_MOUSE	Aplp2	Q60709_MOUSE Amyloid-like protein 2	3.22414	WxxL	164	169	QRWHTL	11	No
sp|Q6GQT1|A2MP_MOUSE	A2mp	A2MP_MOUSE Alpha-2-macroglobulin-P	3.19173	WxxL	856	861	MSWAVI	13	No
sp|O08532|CA2D1_MOUSE	Cacna2d1	CA2D1_MOUSE Voltage-dependent calcium channel subunit alpha-2/delta-1	3.17807	WxxL	286	291	DDFVNV	15	No
				xLIR	656	661	SGYTFI	13	No
				WxxL	607	612	YTWTPV	14	No
				WxxL	937	942	AAWSIL	13	No
sp|Q9ER71|RHOJ_MOUSE	Rhoj	RHOJ_MOUSE Rho-related GTP-binding protein RhoJ	3.17372	WxxL	80	85	EDYNQL	12	No
sp|Q9D6N1|CAH13_MOUSE	Ca13	CAH13_MOUSE Carbonic anhydrase 13	3.16035	WxxL	208	213	VTWIVL	16	No
tr|J3QND8|J3QND8_MOUSE	Gm6768	J3QND8_MOUSE Uncharacterized protein	3.13991
sp|Q9JJN5|CBPN_MOUSE	Cpn1	CBPN_MOUSE Carboxypeptidase N catalytic chain	3.13394	WxxL	283	288	ASWYSL	14	No
sp|Q8BHC1|RB39B_MOUSE	Rab39b	RB39B_MOUSE Ras-related protein Rab-39B	3.12508	WxxL	184	189	EGWEGV	16	No
tr|G3UXC7|G3UXC7_MOUSE	Adamtsl3	G3UXC7_MOUSE Protein Adamtsl3	3.11591	WxxL	18	23	GSWWLL	13	No
sp|Q9JLL0|CRIM1_MOUSE	Crim1	CRIM1_MOUSE Cysteine-rich motor neuron 1 protein	3.11532	WxxL	965	970	KQWVPL	16	No
sp|P08121|CO3A1_MOUSE	Col3a1	CO3A1_MOUSE Collagen alpha-1(III) chain	3.10768	WxxL	8	13	GTWFLL	14	No
				xLIR	1406	1411	FTYTVL	13	No
sp|Q3TDN0|DISP1_MOUSE	Disp1	DISP1_MOUSE Protein dispatched homolog 1	3.10557	WxxL	185	190	ADWPVV	17	No
				WxxL	1000	1005	TTWNII	14	No
sp|Q91WJ7|SPS2L_MOUSE	Spats2l	SPS2L_MOUSE SPATS2-like protein	3.09898	WxxL	255	260	AAFAEL	5	Yes
sp|Q32MD9|CDON_MOUSE	Cdon	CDON_MOUSE Cell adhesion molecule-related/down-regulated by oncogenes	3.09819	xLIR	418	423	GDFVTL	16	No
				WxxL	7	12	PLWTLL	13	No
				WxxL	265	270	SNWRRL	13	No
				WxxL	400	405	SGWKPV	15	No
				WxxL	622	627	GSWHTV	14	No
				WxxL	882	887	KQWHTI	13	No
				WxxL	1210	1215	FSWNPL	15	Yes
sp|P04186|CFAB_MOUSE	Cfb	CFAB_MOUSE Complement factor B	3.09815	xLIR	417	422	EDYLDV	15	No
				WxxL	77	82	GSWSDL	15	No
sp|Q9R098|HGFA_MOUSE	Hgfac	HGFA_MOUSE Hepatocyte growth factor activator	3.09136	WxxL	212	217	DHWARV	12	No
sp|Q9R1B9|SLIT2_MOUSE	Slit2	SLIT2_MOUSE Slit homolog 2 protein	3.0786	WxxL	4	9	IGWQTL	16	No
sp|O35988|SDC4_MOUSE	Sdc4	SDC4_MOUSE Syndecan-4	3.06006	xLIR	161	166	AVFLIL	7	No
sp|P01942|HBA_MOUSE	Hba	HBA_MOUSE Hemoglobin subunit alpha	3.04456	WxxL	13	18	AAWGKI	10	No
sp|Q9EPT5|SO2A1_MOUSE	Slco2a1	SO2A1_MOUSE Solute carrier organic anion transporter family member 2A1	3.03936	xLIR	265	270	SGFLIV	11	No
sp|Q9R0P9|UCHL1_MOUSE	Uchl1	UCHL1_MOUSE Ubiquitin carboxyl-terminal hydrolase isozyme L1	3.02525	WxxL	158	163	VNFHFI	5	No
sp|Q8VIK5|PEAR1_MOUSE	Pear1	PEAR1_MOUSE Platelet endothelial aggregation receptor 1	3.0193	WxxL	250	255	PGWMGV	12	No
sp|P20352|TF_MOUSE	F3	TF_MOUSE Tissue factor	3.01271	WxxL	43	48	TDFKTI	12	No
sp|O55137|ACOT1_MOUSE	Acot1	ACOT1_MOUSE Acyl-coenzyme A thioesterase 1	3.01125	WxxL	395	400	DAWQQL	16	No
sp|P27038|AVR2A_MOUSE	Acvr2a	AVR2A_MOUSE Activin receptor type-2A	2.99031	WxxL	62	67	ATWKNI	13	No
				WxxL	284	289	VSWNEL	13	No
sp|Q811Q9|PCY1B_MOUSE	Pcyt1b	PCY1B_MOUSE Choline-phosphate cytidylyltransferase B	2.98658	WxxL	131	136	ERYEAL	10	No
sp|Q8CII9|CRLF2_MOUSE	Crlf2	CRLF2_MOUSE Cytokine receptor-like factor 2	2.98247	xLIR	202	207	SEWTAV	18	No
tr|Q9CZU9|Q9CZU9_MOUSE	2610524H06Rik	Q9CZU9_MOUSE Protein 2610524H06Rik	2.97069	WxxL	97	102	KEWVGV	16	No
				xLIR	34	39	RSYEVL	14	No
				WxxL	4	9	LGWMRL	13	No
sp|Q9QYR9|ACOT2_MOUSE	Acot2	ACOT2_MOUSE Acyl-coenzyme A thioesterase 2, mitochondrial	2.97061	WxxL	436	441	DAWQQL	16	No
				WxxL	20	25	KSWARL	13	No
sp|P48759|PTX3_MOUSE	Ptx3	PTX3_MOUSE Pentraxin-related protein PTX3	2.96761	xLIR	54	59	SEWDKL	20	No
sp|Q8K448|ABCA5_MOUSE	Abca5	ABCA5_MOUSE ATP-binding cassette sub-family A member 5	2.95664	xLIR	264	269	LSWVLL	17	No
				WxxL	192	197	SVWSEL	13	No
				WxxL	1202	1207	NPWDRL	13	No
sp|Q6PDJ1|CAHD1_MOUSE	Cachd1	CAHD1_MOUSE VWFA and cache domain-containing protein 1	2.94153	WxxL	51	56	ADFSIL	13	No
sp|P28653|PGS1_MOUSE	Bgn	PGS1_MOUSE Biglycan	2.94017	WxxL	109	114	DDFKGL	13	No
sp|P59268|ZDHC9_MOUSE	Zdhhc9	ZDHC9_MOUSE Palmitoyltransferase ZDHHC9	2.93867	WxxL	12	17	RKWEKL	17	No
sp|P21995|EMB_MOUSE	Emb	EMB_MOUSE Embigin	2.93454	WxxL	299	304	KEFEQI	11	No
sp|Q922T2|MFAP3_MOUSE	Mfap3	MFAP3_MOUSE Microfibril-associated glycoprotein 3	2.92533	xLIR	247	252	EMFEAV	11	No
sp|P97873|LOXL1_MOUSE	Loxl1	LOXL1_MOUSE Lysyl oxidase homolog 1	2.90434	WxxL	126	131	DNWREV	16	Yes
sp|P51655|GPC4_MOUSE	Gpc4	GPC4_MOUSE Glypican-4	2.8847	WxxL	81	86	DDFKTV	15	No
sp|O88632-2|SEM3F_MOUSE	Sema3f	SEM3F_MOUSE Isoform A of Semaphorin-3F	2.87748	WxxL	55	60	TDYRIL	12	No
sp|P14873|MAP1B_MOUSE	Map1b	MAP1B_MOUSE Microtubule-associated protein 1B	2.87134	xLIR	835	840	KDFEEL	16	Yes
sp|P55012|S12A2_MOUSE	Slc12a2	S12A2_MOUSE Solute carrier family 12 member 2	2.86901	WxxL	705	710	NMWISL	16	No
sp|Q8BWB6|STEA2_MOUSE	Steap2	STEA2_MOUSE Metalloreductase STEAP2	2.86072	WxxL	244	249	SDFYKI	12	No
sp|P56564|EAA1_MOUSE	Slc1a3	EAA1_MOUSE Excitatory amino acid transporter 1	2.85645	WxxL	244	249	SDFYKI	12	No
sp|Q8BUJ9|LRP12_MOUSE	Lrp12	LRP12_MOUSE Low-density lipoprotein receptor-related protein 12	2.85345	xLIR	105	110	LDWLTI	21	No
				xLIR	312	317	GDYVKI	16	No
				WxxL	15	20	SAWLLL	15	No
sp|Q07802|COE1_MOUSE	Ebf1	COE1_MOUSE Transcription factor COE1	2.83644	WxxL	299	304	LVWSEL	11	No
sp|Q9Z0L0|TPBG_MOUSE	Tpbg	TPBG_MOUSE Trophoblast glycoprotein	2.82158	WxxL	285	290	AEWHGL	13	No
sp|Q3UKC1|TAXB1_MOUSE	Tax1bp1	TAXB1_MOUSE Tax1-binding protein 1 homolog	2.81776	WxxL	47	52	KDWVGI	20	No
sp|Q60774|TM45A_MOUSE	Tmem45a	TM45A_MOUSE Transmembrane protein 45A	2.81307	WxxL	50	55	EIWEGV	12	No
sp|P13504|IL1R1_MOUSE	Il1r1	IL1R1_MOUSE Interleukin-1 receptor type 1	2.80832	xLIR	279	284	EDYQFV	16	No
sp|Q6P1C6|LRIG3_MOUSE	Lrig3	LRIG3_MOUSE Leucine-rich repeats and immunoglobulin-like domains protein 3	2.80527	WxxL	803	808	DGWATV	17	No
				xLIR	824	829	LVWVVI	14	No
sp|Q9WTQ5|AKA12_MOUSE	Akap12	AKA12_MOUSE A-kinase anchor protein 12	2.79661	xLIR	782	787	ESWVSI	19	Yes
				WxxL	663	668	VSWEAL	16	Yes
				xLIR	351	356	ADYEKV	15	Yes
				xLIR	830	835	SEYDAV	13	Yes
tr|Q91XX1|Q91XX1_MOUSE	Pcdhgc3	Q91XX1_MOUSE Protein Pcdhgb6	2.78279	WxxL	12	17	SPWRTV	12	No
sp|P0C605|KGP1_MOUSE	Prkg1	KGP1_MOUSE cGMP-dependent protein kinase 1	2.76876	WxxL	622	627	FNWEGL	16	Yes
				WxxL	445	450	ELWTIL	15	No
				WxxL	358	363	SDFNII	13	No
sp|Q6W3F0|P4HA3_MOUSE	P4ha3	P4HA3_MOUSE Prolyl 4-hydroxylase subunit alpha-3	2.76681	WxxL	96	101	SDWRNV	16	No
				xLIR	116	121	DGYEKV	14	No
				WxxL	297	302	DTYEGL	13	No
sp|Q61263|SOAT1_MOUSE	Soat1	SOAT1_MOUSE Sterol O-acyltransferase 1	2.7574	WxxL	408	413	RTWNVV	15	No
				xLIR	229	234	PTYVVL	13	No
sp|Q64322|NPDC1_MOUSE	Npdc1	NPDC1_MOUSE Neural proliferation differentiation and control protein 1	2.75529	WxxL	210	215	LCWCRL	7	No
sp|P12032|TIMP1_MOUSE	Timp1	TIMP1_MOUSE Metalloproteinase inhibitor 1	2.74319	WxxL	197	202	CTWRSL	11	No
sp|Q9Z125|CR3L1_MOUSE	Creb3l1	CR3L1_MOUSE Cyclic AMP-responsive element-binding protein 3-like protein 1	2.74261	xLIR	17	22	SSFLDL	11	No
sp|Q03146|DDR1_MOUSE	Ddr1	DDR1_MOUSE Epithelial discoidin domain-containing receptor 1	2.73483	WxxL	830	835	TLWEVL	14	No
sp|Q64337|SQSTM_MOUSE	Sqstm1	SQSTM_MOUSE Sequestosome-1	2.73412	xLIR	338	343	DDWTHL	24	Yes
sp|Q8R2Y2|MUC18_MOUSE	Mcam	MUC18_MOUSE Cell surface glycoprotein MUC18	2.69207	xLIR	253	258	KVWVEV	14	No
				WxxL	127	132	DHYVEL	13	No
				WxxL	432	437	SPWMAL	13	No
sp|Q8R310|TMCC3_MOUSE	Tmcc3	TMCC3_MOUSE Transmembrane and coiled-coil domains protein 3	2.69075	WxxL	461	466	KNWDHI	17	No
sp|Q8BGT5|ALAT2_MOUSE	Gpt2	ALAT2_MOUSE Alanine aminotransferase 2	2.68877	WxxL	350	355	GGYMEV	9	No
sp|Q91XV3|BASP1_MOUSE	Basp1	BASP1_MOUSE Brain acid soluble protein 1	2.68866	No motif
sp|Q91ZP6|NFIP2_MOUSE	Ndfip2	NFIP2_MOUSE NEDD4 family-interacting protein 2 (Fragment)	2.67868	WxxL	192	197	DDFSDV	14	No
				WxxL	248	253	IKWILI	13	No
sp|Q8VI24|SATB2_MOUSE	Satb2	SATB2_MOUSE DNA-binding protein SATB2	2.67672	WxxL	243	248	SDYCVL	13	No
tr|Q91Y03|Q91Y03_MOUSE	Pcdhb16	Q91Y03_MOUSE MCG141291	2.66975	xLIR	520	525	LDYEAL	15	No
sp|Q9JJV2|PROF2_MOUSE	Pfn2	PROF2_MOUSE Profilin-2	2.66268	xLIR	38	43	GVFQSI	6	No
sp|P39876|TIMP3_MOUSE	Timp3	TIMP3_MOUSE Metalloproteinase inhibitor 3	2.64557	WxxL	122	127	ERWDHL	16	No
sp|O70458|OSMR_MOUSE	Osmr	OSMR_MOUSE Oncostatin-M-specific receptor subunit beta	2.63415	WxxL	132	137	SSWKEV	16	No
				WxxL	245	250	RDFKTL	14	No
				WxxL	542	547	ISWEPV	15	No
sp|Q9EPL2|CSTN1_MOUSE	Clstn1	CSTN1_MOUSE Calsyntenin-1	2.62789	xLIR	642	647	EGYVMV	14	No
sp|Q8K201|KCT2_MOUSE	Kct2	KCT2_MOUSE Keratinocyte-associated transmembrane protein 2	2.61619	WxxL	235	240	VEYHRL	6	No
sp|Q62181|SEM3C_MOUSE	Sema3c	SEM3C_MOUSE Semaphorin-3C	2.59858	WxxL	52	57	LDYRIL	12	No
sp|Q4KMM3|OXR1_MOUSE	Oxr1	OXR1_MOUSE Oxidation resistance protein 1	2.59691	xLIR	642	647	REWEVV	20	No
sp|Q6PFE7|TEFF1_MOUSE	Tmeff1	TEFF1_MOUSE Tomoregulin-1	2.55987	WxxL	305	310	TDFSIL	12	No
sp|Q3TYD6|LMTK2_MOUSE	Lmtk2	LMTK2_MOUSE Serine/threonine-protein kinase LMTK2	2.55158	WxxL	380	385	DRWYEV	14	No
				WxxL	423	428	QQWTAL	14	No
sp|Q9QXV8|SPY2_MOUSE	Spry2	SPY2_MOUSE Protein sprouty homolog 2	2.54643	WxxL	281	286	GCYDRV	6	No
sp|Q8CC35-2|SYNPO_MOUSE	Synpo	SYNPO_MOUSE Isoform 2 of Synaptopodin	2.54521	WxxL	100	105	HDWDVV	20	Yes
sp|Q7TPQ9|ARRD3_MOUSE	Arrdc3	ARRD3_MOUSE Arrestin domain-containing protein 3	2.5369	WxxL	332	337	MNWLAL	14	No
sp|Q91ZE0|TMLH_MOUSE	Tmlhe	TMLH_MOUSE Trimethyllysine dioxygenase, mitochondrial	2.53506	WxxL	383	388	DNWRVL	17	No
				WxxL	369	374	ELWVKL	15	No
				xLIR	287	292	EEFELL	13	No
tr|Q6DR99|Q6DR99_MOUSE	Nrg1	Q6DR99_MOUSE Neuregulin 1	2.53282	WxxL	95	100	LKWVFV	15	No
sp|P28571-1|SC6A9_MOUSE	Slc6a9	SC6A9_MOUSE Isoform GlyT-1A of Sodium- and chloride-dependent glycine transporter 1	2.53114	WxxL	336	341	PQWDKI	16	No
				WxxL	282	287	VSWVVV	16	No
				xLIR	483	488	KTYVTL	13	No
sp|Q3U2C5|RN149_MOUSE	Rnf149	RN149_MOUSE E3 ubiquitin-protein ligase RNF149	2.51731	WxxL	103	108	APWVAL	15	No
sp|P28481|CO2A1_MOUSE	Col2a1	CO2A1_MOUSE Collagen alpha-1(II) chain	2.50898	xLIR	1429	1434	FTYTAL	12	No
sp|P35917|VGFR3_MOUSE	Flt4	VGFR3_MOUSE Vascular endothelial growth factor receptor 3	2.50098	WxxL	487	492	RDWKEV	20	No
				xLIR	1282	1287	EEFEEL	14	Yes
				xLIR	127	132	STYVFV	13	No
sp|Q3UQ44|IQGA2_MOUSE	Iqgap2	IQGA2_MOUSE Ras GTPase-activating-like protein IQGAP2	2.50063	xLIR	598	603	GSWVTL	19	No
				WxxL	536	541	KQWVTL	17	No
				WxxL	768	773	DDYKAL	16	No
				xLIR	1117	1122	DGFDII	15	No
				WxxL	431	436	LSWNEI	14	No
				WxxL	283	288	DAYEEL	13	No
				xLIR	931	936	EEYLLL	13	No
sp|Q8CFG0|SULF2_MOUSE	Sulf2	SULF2_MOUSE Extracellular sulfatase Sulf-2	2.4921	WxxL	158	163	KEWVGL	17	No
sp|P39061|COIA1_MOUSE	Col18a1	COIA1_MOUSE Collagen alpha-1(XVIII) chain	2.49164	xLIR	1671	1676	PSWDSL	18	No
				xLIR	1575	1580	SSYVHL	13	No
				WxxL	541	546	RDFSLL	13	No
sp|Q8K1L0|CREB5_MOUSE	Creb5	CREB5_MOUSE Cyclic AMP-responsive element-binding protein 5	2.49077	No motif
sp|P28667|MRP_MOUSE	Marcksl1	MRP_MOUSE MARCKS-related protein	2.47665	No motif
sp|P17125|TGFB3_MOUSE	Tgfb3	TGFB3_MOUSE Transforming growth factor beta-3	2.4758	WxxL	326	331	LGWKWV	10	No
sp|P50636|RN19A_MOUSE	Rnf19a	RN19A_MOUSE E3 ubiquitin-protein ligase RNF19A	2.47389	WxxL	602	607	NSYIPL	10	Yes
sp|Q8JZL1|I17RD_MOUSE	Il17rd	I17RD_MOUSE Interleukin-17 receptor D	2.46838	WxxL	2	7	APWLQL	13	No
sp|Q61543|GSLG1_MOUSE	Glg1	GSLG1_MOUSE Golgi apparatus protein 1	2.46267	WxxL	225	230	SDYRLI	13	No
sp|Q70E20|SNED1_MOUSE	Sned1	SNED1_MOUSE Sushi, nidogen and EGF-like domain-containing protein 1	2.45078	xLIR	146	151	ATWVFV	18	No
				WxxL	773	778	ADYQCL	13	No
sp|Q8R0W6|NFIP1_MOUSE	Ndfip1	NFIP1_MOUSE NEDD4 family-interacting protein 1	2.44905	WxxL	158	163	IKWILI	13	No
				WxxL	180	185	LWWVFL	13	No
tr|Q91XZ8|Q91XZ8_MOUSE	Pcdhb22	Q91XZ8_MOUSE Protein Pcdhb22	2.44579	xLIR	517	522	LDYEAL	15	No
sp|Q8BH97|RCN3_MOUSE	Rcn3	RCN3_MOUSE Reticulocalbin-3	2.43691	xLIR	94	99	DGWVSL	21	No
				WxxL	133	138	VGWEEL	17	No
				WxxL	217	222	DGYVQV	13	Yes
sp|Q9R0N3|SYT11_MOUSE	Syt11	SYT11_MOUSE Synaptotagmin-11	2.43426	WxxL	408	413	EHWREV	12	No
sp|P58022|LOXL2_MOUSE	Loxl2	LOXL2_MOUSE Lysyl oxidase homolog 2	2.41239	WxxL	356	361	DKWDLV	18	No
				WxxL	348	353	GEWGTI	15	No
				xLIR	206	211	EGYVEV	13	No
sp|Q9Z1T2|TSP4_MOUSE	Thbs4	TSP4_MOUSE Thrombospondin-4	2.40465	WxxL	750	755	PNWVVL	18	No
sp|P32507|PVRL2_MOUSE	Pvrl2	PVRL2_MOUSE Nectin-2	2.39359	WxxL	67	72	VTWQRL	14	No
				WxxL	144	149	VTWLRV	13	No
sp|Q9R1T4|SEPT6_MOUSE	42984	SEPT6_MOUSE Septin-6	2.35222	WxxL	113	118	DSYKPI	12	No
sp|O88393|TGBR3_MOUSE	Tgfbr3	TGBR3_MOUSE Transforming growth factor beta receptor type 3	2.34208	xLIR	650	655	SDYTII	17	No
				xLIR	537	542	DGYEDL	15	No
sp|Q9EP78|CHST7_MOUSE	Chst7	CHST7_MOUSE Carbohydrate sulfotransferase 7	2.32571	WxxL	134	139	HLWQAL	11	No
sp|Q922P8|T132A_MOUSE	Tmem132a	T132A_MOUSE Transmembrane protein 132A	2.32471	WxxL	381	386	MVWEIL	13	No
sp|O89001|CBPD_MOUSE	Cpd	CBPD_MOUSE Carboxypeptidase D	2.32013	WxxL	746	751	QDWNYL	16	No
sp|Q80XI3|IF4G3_MOUSE	Eif4g3	IF4G3_MOUSE Eukaryotic translation initiation factor 4 gamma 3	2.3179	xLIR	1225	1230	DEFLHI	14	Yes
				WxxL	1028	1033	GGWNTV	14	No
sp|Q9DBS2|TPRGL_MOUSE	Tprg1l	TPRGL_MOUSE Tumor protein p63-regulated gene 1-like protein	2.31332	WxxL	240	245	ETYVGL	11	No
sp|Q9CXP8|GBG10_MOUSE	Gng10	GBG10_MOUSE Guanine nucleotide-binding protein G(I)/G(S)/G(O) subunit gamma-10	2.3023	no motif
sp|Q8VDU1|RHOV_MOUSE	Rhov	RHOV_MOUSE Rho-related GTP-binding protein RhoV	2.29942	WxxL	90	95	EDFDRL	15	No
sp|P57787|MOT4_MOUSE	Slc16a3	MOT4_MOUSE Monocarboxylate transporter 4	2.29218	WxxL	20	25	WGWAVL	12	No
sp|P37804|TAGL_MOUSE	Tagln	TAGL_MOUSE Transgelin	2.29122	WxxL	31	36	VEWIVV	16	No
				xLIR	110	115	DMFQTV	13	No
				WxxL	102	107	EDYGVI	13	No
sp|O88693|CEGT_MOUSE	Ugcg	CEGT_MOUSE Ceramide glucosyltransferase	2.28707	WxxL	274	279	IRWTKL	12	No
sp|Q3TEW6|MPZL1_MOUSE	Mpzl1	MPZL1_MOUSE Myelin protein zero-like protein 1	2.28673	xLIR	164	169	LVWVVV	13	No
sp|O35607|BMPR2_MOUSE	Bmpr2	BMPR2_MOUSE Bone morphogenetic protein receptor type-2	2.27536	WxxL	83	88	GCWSHI	11	No
sp|Q61024|ASNS_MOUSE	Asns	ASNS_MOUSE Asparagine synthetase [glutamine-hydrolyzing]	2.27483	WxxL	479	484	NSWFKI	13	No
sp|Q9ESN6|TRIM2_MOUSE	Trim2	TRIM2_MOUSE Tripartite motif-containing protein 2	2.26775	WxxL	554	559	NKWVSI	15	No
				xLIR	206	211	STFDEL	13	No
				xLIR	387	392	GTYEFL	13	Yes
sp|Q03145|EPHA2_MOUSE	Epha2	EPHA2_MOUSE Ephrin type-A receptor 2	2.26718	xLIR	265	270	EGYEKV	12	No
sp|Q922W5|P5CR1_MOUSE	Pycr1	P5CR1_MOUSE Pyrroline-5-carboxylate reductase 1, mitochondrial	2.26675	WxxL	248	253	GGFRSL	7	No
sp|P18155|MTDC_MOUSE	Mthfd2	MTDC_MOUSE Bifunctional methylenetetrahydrofolate dehydrogenase/cyclohydrolase, mitochondrial	2.25285	xLIR	179	184	GVWEII	15	No
sp|P43407|SDC2_MOUSE	Sdc2	SDC2_MOUSE Syndecan-2	2.24976	WxxL	3	8	RAWILL	15	No
sp|Q61704|ITIH3_MOUSE	Itih3	ITIH3_MOUSE Inter-alpha-trypsin inhibitor heavy chain H3	2.24311	xLIR	246	251	GDFTIV	14	No
sp|P97432|NBR1_MOUSE	Nbr1	NBR1_MOUSE Next to BRCA1 gene 1 protein	2.24011	xLIR	748	753	EDYIII	17	Yes
sp|Q66JT1|LRC8E_MOUSE	Lrrc8e	LRC8E_MOUSE Leucine-rich repeat-containing protein 8E	2.2397	WxxL	370	375	DQYDSL	13	No
sp|P14719|ILRL1_MOUSE	Il1rl1	ILRL1_MOUSE Interleukin-1 receptor-like 1	2.23935	xLIR	169	174	RSYLFI	13	No
sp|P12023|A4_MOUSE	App	A4_MOUSE Amyloid beta A4 protein	2.23423	WxxL	166	171	HDYGML	11	No
sp|P03958|ADA_MOUSE	Ada	ADA_MOUSE Adenosine deaminase	2.2337	WxxL	320	325	EEFKRL	9	No
sp|Q3USZ8|DIA1_MOUSE		DIA1_MOUSE Deleted in autism protein 1 homolog	2.22132	WxxL	162	167	EGWSDL	16	No
				WxxL	75	80	ETWGRL	13	No
sp|O88207|CO5A1_MOUSE	Col5a1	CO5A1_MOUSE Collagen alpha-1(V) chain	2.22058	WxxL	98	103	EDFSIL	14	No
				WxxL	334	339	GDYDYV	14	Yes
sp|Q3TBN1|TM248_MOUSE	Tmem248	TM248_MOUSE Transmembrane protein 248	2.22002	WxxL	213	218	TLWYKI	9	No
sp|P97333|NRP1_MOUSE	Nrp1	NRP1_MOUSE Neuropilin-1	2.20932	xLIR	367	372	EDWISL	22	No
				WxxL	323	328	KEWIQV	16	No
				WxxL	482	487	NEWLQV	15	No
				WxxL	524	529	SDWKTI	21	No
				WxxL	746	751	EEYDQL	13	No
sp|Q01149|CO1A2_MOUSE	Col1a2	CO1A2_MOUSE Collagen alpha-2(I) chain	2.20874	WxxL	1314	1319	FTYSVL	11	No
sp|Q9WUR9|KAD4_MOUSE	Ak4	KAD4_MOUSE Adenylate kinase 4, mitochondrial	2.19905	WxxL	201	206	RIWPYV	8	No
sp|Q01887|RYK_MOUSE	Ryk	RYK_MOUSE Tyrosine-protein kinase RYK	2.19637	WxxL	165	170	KNFTVL	10	No
sp|Q64729|TGFR1_MOUSE	Tgfbr1	TGFR1_MOUSE TGF-beta receptor type-1	2.1888	WxxL	271	276	GTWTQL	16	No
tr|E9Q718|E9Q718_MOUSE	Plod2	E9Q718_MOUSE Procollagen-lysine,2-oxoglutarate 5-dioxygenase 2	2.17431	xLIR	442	447	EDYVDI	17	No
				WxxL	568	573	RDYSKI	14	No
				xLIR	512	517	ETFQML	13	No
sp|Q9D1A2|CNDP2_MOUSE	Cndp2	CNDP2_MOUSE Cytosolic non-specific dipeptidase	2.17249	xLIR	23	28	AEWVAI	19	No
sp|Q8K009|AL1L2_MOUSE	Aldh1l2	AL1L2_MOUSE Mitochondrial 10-formyltetrahydrofolate dehydrogenase	2.16206	WxxL	141	146	INWTLI	14	No
sp|P25119|TNR1B_MOUSE	Tnfrsf1b	TNR1B_MOUSE Tumor necrosis factor receptor superfamily member 1B	2.15863	WxxL	5	10	ALWVAL	14	No
tr|Q59IW6|Q59IW6_MOUSE	Abi3bp	Q59IW6_MOUSE Protein Abi3bp	2.15648	xLIR	428	433	ATYDVI	13	Yes
				WxxL	973	978	TEYEVI	13	No
				WxxL	132	137	LSWGFL	13	No
sp|Q61703|ITIH2_MOUSE	Itih2	ITIH2_MOUSE Inter-alpha-trypsin inhibitor heavy chain H2	2.15439	WxxL	457	462	VDYDFL	15	No
				WxxL	8	13	LIWLFL	13	No
sp|Q9CWF2|TBB2B_MOUSE	Tubb2b	TBB2B_MOUSE Tubulin beta-2B chain	2.15193	WxxL	220	225	PTYGDL	7	No
sp|Q61009|SCRB1_MOUSE	Scarb1	SCRB1_MOUSE Scavenger receptor class B member 1	2.15134	xLIR	131	136	SDYIVL	17	No
				WxxL	54	59	GMWKEI	16	No
				WxxL	7	12	ARWVAL	15	No
				WxxL	235	240	DKWNGL	13	No
sp|P25118|TNR1A_MOUSE	Tnfrsf1a	TNR1A_MOUSE Tumor necrosis factor receptor superfamily member 1A	2.13936	xLIR	226	231	LSFIFI	10	No
sp|Q9ET01|PYGL_MOUSE	Pygl	PYGL_MOUSE Glycogen phosphorylase, liver form	2.1391	WxxL	490	495	RRWLLL	15	No
				WxxL	470	475	KDFSEL	13	No
sp|Q91WR6|GINM1_MOUSE	Ginm1	GINM1_MOUSE Glycoprotein integral membrane protein 1	2.13759	xLIR	262	267	FMFLDV	10	No
sp|Q9D7R2|PMEPA_MOUSE	Pmepa1	PMEPA_MOUSE Transmembrane prostate androgen-induced protein	2.12876	WxxL	21	26	LEFVQI	10	No
sp|Q05186|RCN1_MOUSE	Rcn1	RCN1_MOUSE Reticulocalbin-1	2.12817	WxxL	64	69	KTFDQL	10	No
sp|Q8K120|NFAC4_MOUSE	Nfatc4	NFAC4_MOUSE Nuclear factor of activated T-cells, cytoplasmic 4	2.12184	xLIR	245	250	DSWLLL	20	Yes
tr|S4R294|S4R294_MOUSE	Prrc2c	S4R294_MOUSE Protein PRRC2C	2.11785	xLIR	1222	1227	SDFEVV	16	Yes
				xLIR	1652	1657	DGFTEV	13	Yes
sp|P06869|UROK_MOUSE	Plau	UROK_MOUSE Urokinase-type plasminogen activator	2.10235	xLIR	183	188	GEFTEV	11	No
sp|Q99LS3|SERB_MOUSE	Psph	SERB_MOUSE Phosphoserine phosphatase	2.10059	WxxL	214	219	TDFVEL	15	No
sp|Q9JKK1|STX6_MOUSE	Stx6	STX6_MOUSE Syntaxin-6	2.09898	WxxL	26	31	QRWTEL	14	No
tr|G5E899|G5E899_MOUSE	Serpine1	G5E899_MOUSE Plasminogen activator inhibitor 1	2.09577	xLIR	327	332	ADFTSL	14	No
sp|Q9D6X6|PRS23_MOUSE	Prss23	PRS23_MOUSE Serine protease 23	2.09559	xLIR	299	304	ETYDLL	13	No
sp|P42703|LIFR_MOUSE	Lifr	LIFR_MOUSE Leukemia inhibitory factor receptor	2.0955	WxxL	231	236	SDWSPL	20	No
				WxxL	667	672	LDWRKV	16	No
				WxxL	737	742	VKWDDI	14	No
sp|Q8BH61|F13A_MOUSE	F13a1	F13A_MOUSE Coagulation factor XIII A chain	2.08965	xLIR	391	396	GGWQAV	16	No
				WxxL	278	283	GSWDNV	15	No
sp|Q60943|I17RA_MOUSE	Il17ra	I17RA_MOUSE Interleukin-17 receptor A	2.0887	xLIR	16	21	LGWLLL	16	No
				xLIR	316	321	ADYIPL	15	No
				WxxL	846	851	PGWNSL	14	No
				WxxL	455	460	AKWKAI	13	No
sp|P97798-2|NEO1_MOUSE	Neo1	NEO1_MOUSE Isoform 2 of Neogenin	2.08716	xLIR	979	984	ATFELV	10	No
sp|Q8BGQ6|EFC14_MOUSE	Efcab14	EFC14_MOUSE EF-hand calcium-binding domain-containing protein 14	2.08513	xLIR	117	122	SSFQEI	12	No
sp|Q6AZB0|BOC_MOUSE	Boc	BOC_MOUSE Brother of CDO	2.08366	xLIR	482	487	DSYELV	14	No
tr|E9QLR3|E9QLR3_MOUSE	Laptm4a	E9QLR3_MOUSE Lysosomal-associated transmembrane protein 4A	2.08118	WxxL	108	113	GTWYMV	15	No
sp|O55003|BNIP3_MOUSE	Bnip3	BNIP3_MOUSE BCL2/adenovirus E1B 19 kDa protein-interacting protein 3	2.0703	xLIR	11	16	GSWVEL	19	Yes
sp|P57680|EVC_MOUSE	Evc	EVC_MOUSE Ellis-van Creveld syndrome protein homolog	2.06709	xLIR	291	296	SGYVSL	13	No
				WxxL	691	696	HQWQLL	13	No
sp|Q61321|SIX4_MOUSE	Six4	SIX4_MOUSE Homeobox protein SIX4	2.05465	WxxL	412	417	KEFKVL	10	No
sp|Q91V64|ISOC1_MOUSE	Isoc1	ISOC1_MOUSE Isochorismatase domain-containing protein 1	2.05154	xLIR	44	49	AGYDVL	13	No
sp|P48755|FOSL1_MOUSE	Fosl1	FOSL1_MOUSE Fos-related antigen 1	2.04993	WxxL	35	40	QKFHLV	3	Yes
sp|Q8R4W6|PCOC2_MOUSE	Pcolce2	PCOC2_MOUSE Procollagen C-endopeptidase enhancer 2	2.04898	WxxL	180	185	CVWHII	8	No
sp|Q91Z31|PTBP2_MOUSE	Ptbp2	PTBP2_MOUSE Polypyrimidine tract-binding protein 2	2.04481	WxxL	252	257	IDFSKL	10	No
sp|O70258|SGCE_MOUSE	Sgce	SGCE_MOUSE Epsilon-sarcoglycan	2.04341	WxxL	268	273	IDWCKI	15	No
sp|Q9CPN8|IF2B3_MOUSE	Igf2bp3	IF2B3_MOUSE Insulin-like growth factor 2 mRNA-binding protein 3	2.04215	WxxL	92	97	LQWEVL	16	No
sp|O35182|SMAD6_MOUSE	Smad6	SMAD6_MOUSE Mothers against decapentaplegic homolog 6	2.04104	WxxL	484	489	PCWLEI	14	No
sp|P24472|GSTA4_MOUSE	Gsta4	GSTA4_MOUSE Glutathione S-transferase A4	2.03792	xLIR	119	124	ESYDLI	13	No
				WxxL	153	158	LSWADI	13	No
sp|P02088|HBB1_MOUSE	Hbb-b1	HBB1_MOUSE Hemoglobin subunit beta-1	2.03536	WxxL	44	49	DSFGDL	9	No
sp|Q8R2G6|CCD80_MOUSE	Ccdc80	CCD80_MOUSE Coiled-coil domain-containing protein 80	2.03531	WxxL	881	886	PMWSMV	16	No
				WxxL	709	714	DDFFMV	15	No
				xLIR	256	261	AMYEVI	13	No
sp|Q3UMG5-2|LRCH2_MOUSE	Lrch2	LRCH2_MOUSE Isoform 2 of Leucine-rich repeat and calponin homology domain-containing protein 2	2.02589	WxxL	531	536	LAWQPL	13	Yes
sp|Q148W0|AT8B1_MOUSE	Atp8b1	AT8B1_MOUSE Probable phospholipid-transporting ATPase IC	2.02221	WxxL	1093	1098	SYWTFV	14	No
tr|B1AV60|B1AV60_MOUSE	Nhs	B1AV60_MOUSE Protein Nhs	2.01929	WxxL	718	723	SEWNYL	15	No
sp|P19221|THRB_MOUSE	F2	THRB_MOUSE Prothrombin	2.00872	WxxL	237	242	LPWNSL	10	No
sp|P50608|FMOD_MOUSE	Fmod	FMOD_MOUSE Fibromodulin	2.00581	WxxL	131	136	LLWVAL	13	No
sp|Q9CWS0|DDAH1_MOUSE	Ddah1	DDAH1_MOUSE N(G),N(G)-dimethylarginine dimethylaminohydrolase 1	2.00575	xLIR	247	252	KVYEKL	8	No
sp|Q91XY4|PCDG4_MOUSE	Pcdhga4	PCDG4_MOUSE Protocadherin gamma-A4	1.99974	xLIR	501	506	SSYVSI	13	No
sp|P50637|TSPO_MOUSE	Tspo	TSPO_MOUSE Translocator protein	1.99705	WxxL	51	56	PIWGTL	10	No
tr|Q9ER67|Q9ER67_MOUSE	Maged2	Q9ER67_MOUSE Maged2 protein	1.99229	WxxL	390	395	VIWEVL	13	No
sp|Q8K4L3|SVIL_MOUSE	Svil	SVIL_MOUSE Supervillin	1.99081	xLIR	1636	1641	LDWTEL	21	No
				xLIR	1284	1289	EDFDVI	17	No
				WxxL	1711	1716	DVWHIL	14	No
				WxxL	1718	1723	FDYSRL	13	No
				WxxL	1930	1935	GFWDAL	13	No
				WxxL	2156	2161	PTWKQV	13	No
sp|Q8CG19|LTBP1_MOUSE	Ltbp1	LTBP1_MOUSE Latent-transforming growth factor beta-binding protein 1	1.98984	WxxL	232	237	SSWAPL	15	No
				WxxL	1562	1567	DDYAQL	14	No
sp|Q923S9|RAB30_MOUSE	Rab30	RAB30_MOUSE Ras-related protein Rab-30	1.98975	xLIR	4	9	EDYDFL	18	No
sp|Q91YD6|VILL_MOUSE	Vill	VILL_MOUSE Villin-like protein	1.98344	xLIR	828	833	SDFQDI	15	No
sp|Q8VCC1|PGDH_MOUSE	Hpgd	PGDH_MOUSE 15-hydroxyprostaglandin dehydrogenase [NAD(+)]	1.98308	WxxL	73	78	DTFRKV	9	No
sp|P55144|TYRO3_MOUSE	Tyro3	TYRO3_MOUSE Tyrosine-protein kinase receptor TYRO3	1.97728	xLIR	257	262	GEWEAL	19	No
				xLIR	330	335	LEWEEV	18	No
				WxxL	417	422	TSWVPV	16	No
				xLIR	120	125	SVWLTV	14	No
				WxxL	86	91	HSWIGL	13	No
				WxxL	686	691	VKWLAL	13	No
sp|P29533|VCAM1_MOUSE	Vcam1	VCAM1_MOUSE Vascular cell adhesion protein 1	1.97545	xLIR	630	635	ETWIIL	19	No
sp|Q9WVA2|TIM8A_MOUSE	Timm8a1	TIM8A_MOUSE Mitochondrial import inner membrane translocase subunit Tim8 A	1.97253	WxxL	20	25	QHFIEV	6	No
tr|A2ALV5|A2ALV5_MOUSE	AI481877	A2ALV5_MOUSE Protein AI481877	1.97204	xLIR	459	464	ESWLEL	19	No
				xLIR	1088	1093	KSWVEV	18	No
				xLIR	127	132	DDFIPV	16	No
				xLIR	572	577	SEFIIL	13	Yes
				WxxL	1123	1128	LHWLLI	13	No
sp|P41233|ABCA1_MOUSE	Abca1	ABCA1_MOUSE ATP-binding cassette sub-family A member 1	1.96059	xLIR	414	419	GMWEEL	19	No
				xLIR	1844	1849	LSWDLV	16	No
				xLIR	2137	2142	DGYTIV	14	No
				WxxL	1070	1075	GIWELL	14	No
				WxxL	1597	1602	KGWHAI	14	No
sp|O35188|X3CL1_MOUSE	Cx3cl1	X3CL1_MOUSE Fractalkine	1.95264	WxxL	388	393	NSYVLV	10	No
sp|A2A7Q9|RN19B_MOUSE	Rnf19b	RN19B_MOUSE E3 ubiquitin-protein ligase RNF19B	1.94986	WxxL	468	473	DAWRAL	14	No
sp|P56485|ACKR3_MOUSE	Ackr3	ACKR3_MOUSE Atypical chemokine receptor 3	1.94967	WxxL	90	95	DLWVVI	18	No
				xLIR	255	260	FSYVVV	13	No
tr|B1ARD8|B1ARD8_MOUSE	Slfn8	B1ARD8_MOUSE Protein Slfn8	1.94151	WxxL	411	416	SLWKEL	13	No
sp|Q8CC21|TTC19_MOUSE	Ttc19	TTC19_MOUSE Tetratricopeptide repeat protein 19, mitochondrial	1.93993	WxxL	221	226	NTYLLL	10	No
sp|P10493|NID1_MOUSE	Nid1	NID1_MOUSE Nidogen-1	1.93969	xLIR	293	298	EDYDLV	16	Yes
				WxxL	155	160	VTWESV	15	No
sp|P37172|ACVR1_MOUSE	Acvr1	ACVR1_MOUSE Activin receptor type-1	1.93833	WxxL	397	402	DSYKRV	10	No
sp|Q8R1L4|ERD23_MOUSE	Kdelr3	ERD23_MOUSE ER lumen protein-retaining receptor 3	1.92595	WxxL	53	58	SNFISI	10	No
sp|Q8R0Y6|AL1L1_MOUSE	Aldh1l1	AL1L1_MOUSE Cytosolic 10-formyltetrahydrofolate dehydrogenase	1.9232	WxxL	329	334	SSWMRI	15	No
				WxxL	119	124	INWTLI	14	No
				WxxL	385	390	GDFIQL	13	No
sp|Q3TMW1|C102A_MOUSE	Ccdc102a	C102A_MOUSE Coiled-coil domain-containing protein 102A	1.91894	WxxL	105	110	EKWSKV	13	No
sp|P28229|CXG1_MOUSE	Gjc1	CXG1_MOUSE Gap junction gamma-1 protein	1.91735	WxxL	246	251	NIWEML	15	No
				WxxL	1	6	MSWSFL	14	No
				WxxL	22	27	KIWLTV	13	No
sp|Q9BCZ4|SELS_MOUSE	Vimp	SELS_MOUSE Selenoprotein S	1.91678	WxxL	33	38	YGWYIL	13	No
sp|Q8CI66|STML1_MOUSE	Stoml1	STML1_MOUSE Stomatin-like protein 1	1.91441	WxxL	74	79	SGWFAL	15	No
				WxxL	148	153	RIWDPV	14	No
sp|Q8BFP9|PDK1_MOUSE	Pdk1	PDK1_MOUSE [Pyruvate dehydrogenase (acetyl-transferring)] kinase isozyme 1, mitochondrial	1.91415	WxxL	63	68	LDFGSV	8	No
sp|P23242|CXA1_MOUSE	Gja1	CXA1_MOUSE Gap junction alpha-1 protein	1.9109	WxxL	2	7	GDWSAL	19	No
sp|Q9D820|PRXD1_MOUSE	Prorsd1	PRXD1_MOUSE Prolyl-tRNA synthetase associated domain-containing protein 1	1.90999	WxxL	58	63	KNYWLV	5	No
sp|Q9WUU8|TNIP1_MOUSE	Tnip1	TNIP1_MOUSE TNFAIP3-interacting protein 1	1.90517	WxxL	578	583	KDWSQI	18	Yes
				xLIR	135	140	SDFEVV	16	Yes
sp|Q62092|NSG1_MOUSE	Nsg1	NSG1_MOUSE Neuron-specific protein family member 1	1.8982	xLIR	20	25	DGFDTI	15	No
sp|Q01721|GAS1_MOUSE	Gas1	GAS1_MOUSE Growth arrest-specific protein 1	1.89371	WxxL	46	51	ICWQAL	11	No
sp|P27046|MA2A1_MOUSE	Man2a1	MA2A1_MOUSE Alpha-mannosidase 2	1.89235	xLIR	576	581	KDWVVV	22	No
				WxxL	210	215	FMWSEI	17	No
sp|Q91VN0|LRP5_MOUSE	Lrp5	LRP5_MOUSE Low-density lipoprotein receptor-related protein 5	1.89151	xLIR	359	364	PDFTDI	14	No
				WxxL	377	382	IDYDPL	14	No
sp|Q64261|CDK6_MOUSE	Cdk6	CDK6_MOUSE Cyclin-dependent kinase 6	1.88528	WxxL	37	42	GRFVAL	8	No
sp|O08665|SEM3A_MOUSE	Sema3a	SEM3A_MOUSE Semaphorin-3A	1.88147	WxxL	467	472	ETWHDL	15	No
				xLIR	86	91	KDFQKI	14	No
tr|D3YYU8|D3YYU8_MOUSE	Obsl1	D3YYU8_MOUSE Protein Obsl1	1.87844	WxxL	924	929	RPWAEV	12	No
sp|Q9DBV4|MXRA8_MOUSE	Mxra8	MXRA8_MOUSE Matrix-remodeling-associated protein 8	1.87728	WxxL	8	13	LLWKLL	10	No
sp|Q9JM58|CRLF1_MOUSE	Crlf1	CRLF1_MOUSE Cytokine receptor-like factor 1	1.87452	WxxL	285	290	VDWKVV	17	No
sp|Q80TR1|LPHN1_MOUSE	Lphn1	LPHN1_MOUSE Latrophilin-1	1.87411	WxxL	857	862	ITWVGI	14	No
				WxxL	997	1002	FIWSFI	13	No
sp|P70271|PDLI4_MOUSE	Pdlim4	PDLI4_MOUSE PDZ and LIM domain protein 4	1.87297	xLIR	314	319	EGYDVV	13	No
sp|Q9CY52|THG1_MOUSE	Thg1l	THG1_MOUSE Probable tRNA(His) guanylyltransferase	1.87248	WxxL	105	110	DEYSFV	13	No
sp|Q8VCQ6|SMS1_MOUSE	Sgms1	SMS1_MOUSE Phosphatidylcholine:ceramide cholinephosphotransferase 1	1.87211	xLIR	297	302	LTYLFI	11	No
sp|Q8VHC3|SELM_MOUSE	Selm	SELM_MOUSE Selenoprotein M	1.87139	WxxL	29	34	PDWNRL	17	No
sp|O35874|SATT_MOUSE	Slc1a4	SATT_MOUSE Neutral amino acid transporter A	1.86246	WxxL	193	198	TDYTVV	14	No
				xLIR	169	174	DSFLDL	13	No
sp|Q61508|ECM1_MOUSE	Ecm1	ECM1_MOUSE Extracellular matrix protein 1	1.86199	WxxL	217	222	TGYSHL	8	No
sp|Q8JZX9|BORG1_MOUSE	Cdc42ep2	BORG1_MOUSE Cdc42 effector protein 2	1.86154	WxxL	50	55	DMFGDI	9	No
sp|Q8K4G5|ABLM1_MOUSE	Ablim1	ABLM1_MOUSE Actin-binding LIM protein 1	1.85827	xLIR	769	774	RDYQTL	17	No
				WxxL	275	280	KDYQGL	13	No
sp|P52795|EFNB1_MOUSE	Efnb1	EFNB1_MOUSE Ephrin-B1	1.84846	WxxL	35	40	VSWSSL	13	No
sp|P70208|PLXA3_MOUSE	Plxna3	PLXA3_MOUSE Plexin-A3	1.8474	WxxL	1031	1036	PTWSII	16	No
				WxxL	1555	1560	CDWKRV	14	No
sp|Q60847|COCA1_MOUSE	Col12a1	COCA1_MOUSE Collagen alpha-1(XII) chain	1.84699	xLIR	2685	2690	DGYEIL	16	No
				xLIR	1359	1364	ADFESL	15	No
				xLIR	2070	2075	DEYTTV	15	No
				WxxL	136	141	SAWTDL	15	No
				WxxL	937	942	VSWKSL	13	Yes
sp|Q01705|NOTC1_MOUSE	Notch1	NOTC1_MOUSE Neurogenic locus notch homolog protein 1	1.84657	WxxL	1087	1092	SGWTGV	15	No
				WxxL	1554	1559	CEWDGL	14	No
				xLIR	1870	1875	DGFTPL	13	Yes
sp|O88572|LRP6_MOUSE	Lrp6	LRP6_MOUSE Low-density lipoprotein receptor-related protein 6	1.84307	WxxL	155	160	TDWGEV	16	No
				WxxL	970	975	IDYDPL	14	No
				xLIR	347	352	PDFTDI	14	No
sp|A2ARI4|LGR4_MOUSE	Lgr4	LGR4_MOUSE Leucine-rich repeat-containing G-protein coupled receptor 4	1.83801	WxxL	810	815	DDWKLL	22	No
sp|Q99K85|SERC_MOUSE	Psat1	SERC_MOUSE Phosphoserine aminotransferase	1.83104	WxxL	47	52	SDFAKI	12	No
sp|P48381|RFX3_MOUSE	Rfx3	RFX3_MOUSE Transcription factor RFX3	1.82493	xLIR	434	439	GMYQAL	11	No
sp|Q8K1S3|UNC5B_MOUSE	Unc5b	UNC5B_MOUSE Netrin receptor UNC5B	1.82346	WxxL	878	883	NDWRLL	17	No
				WxxL	644	649	GHWEEV	15	No
sp|Q52KI8|SRRM1_MOUSE	Srrm1	SRRM1_MOUSE Serine/arginine repetitive matrix protein 1	1.82142	WxxL	104	109	ELWPLL	10	Yes
sp|Q7TQH7|LRP10_MOUSE	Lrp10	LRP10_MOUSE Low-density lipoprotein receptor-related protein 10	1.81903	WxxL	58	63	CTWVIL	16	No
sp|P15261|INGR1_MOUSE	Ifngr1	INGR1_MOUSE Interferon gamma receptor 1	1.81474	WxxL	254	259	SIWILV	13	No
sp|O08539|BIN1_MOUSE	Bin1	BIN1_MOUSE Myc box-dependent-interacting protein 1	1.80555	xLIR	394	399	LDFEPL	14	Yes
sp|Q6A058|ARMX2_MOUSE	Armcx2	ARMX2_MOUSE Armadillo repeat-containing X-linked protein 2	1.80509	WxxL	238	243	PSWAVV	14	No
				WxxL	652	657	NDYQHL	14	No
sp|Q9ESN9|JIP3_MOUSE	Mapk8ip3	JIP3_MOUSE C-Jun-amino-terminal kinase-interacting protein 3	1.80323	WxxL	337	342	DEWSDV	18	Yes
				xLIR	297	302	GDYVSV	15	Yes
				xLIR	1101	1106	GVWVSI	14	No
				WxxL	978	983	NGWLYV	14	Yes
sp|Q6PG16|HJURP_MOUSE	Hjurp	HJURP_MOUSE Holliday junction recognition protein	1.80121	WxxL	357	362	PAWKEL	13	No
sp|Q9EQT3|RHOU_MOUSE	Rhou	RHOU_MOUSE Rho-related GTP-binding protein RhoU	1.79616	xLIR	111	116	DEFDKL	15	No
sp|Q3U3R4|LMF1_MOUSE	Lmf1	LMF1_MOUSE Lipase maturation factor 1	1.7946	WxxL	311	316	LNWLTI	16	No
				WxxL	230	235	KCWLDL	13	No
sp|Q02248|CTNB1_MOUSE	Ctnnb1	CTNB1_MOUSE Catenin beta-1	1.7925	WxxL	502	507	SHWPLI	11	No
sp|Q9R013|CATF_MOUSE	Ctsf	CATF_MOUSE Cathepsin F	1.79103	xLIR	142	147	SSFLPL	11	No
sp|Q91ZV3|DCBD2_MOUSE	Dcbld2	DCBD2_MOUSE Discoidin, CUB and LCCL domain-containing protein 2	1.79021	WxxL	120	125	SDYCHL	12	No
sp|O88425|NDK6_MOUSE	Nme6	NDK6_MOUSE Nucleoside diphosphate kinase 6	1.78896	WxxL	93	98	QLWRTL	10	No
sp|Q3UPH1|PRRC1_MOUSE	Prrc1	PRRC1_MOUSE Protein PRRC1	1.78848	WxxL	339	344	DKWFDI	15	No
sp|Q64151|SEM4C_MOUSE	Sema4c	SEM4C_MOUSE Semaphorin-4C	1.78608	WxxL	51	56	QDFLTL	14	No
				WxxL	730	735	KLWDPV	13	Yes
sp|Q5DU14|MYO16_MOUSE	Myo16	MYO16_MOUSE Unconventional myosin-XVI	1.78592	WxxL	1140	1145	DLWLQL	15	No
				WxxL	254	259	RYWTPL	14	No
				xLIR	1353	1358	GSYEEI	13	Yes
				WxxL	763	768	DEYKSL	13	No
sp|Q9Z110|P5CS_MOUSE	Aldh18a1	P5CS_MOUSE Delta-1-pyrroline-5-carboxylate synthase	1.7843	WxxL	41	46	RSWSNI	14	No
sp|Q9JJE7|FADS3_MOUSE	Fads3	FADS3_MOUSE Fatty acid desaturase 3	1.77976	WxxL	40	45	DKWLVI	19	No
				WxxL	27	32	FRWEQI	15	Yes
				WxxL	152	157	LAWLII	14	No
				WxxL	296	301	MQWTDL	13	No
sp|P01029|CO4B_MOUSE	C4b	CO4B_MOUSE Complement C4-B	1.77805	xLIR	78	83	DDFVLL	18	No
				WxxL	169	174	TDFLTI	14	No
				WxxL	1028	1033	EQWSKL	14	No
				WxxL	356	361	TSWRFV	13	No
sp|Q924X6|LRP8_MOUSE	Lrp8	LRP8_MOUSE Low-density lipoprotein receptor-related protein 8	1.77765	WxxL	473	478	RDYSRL	13	No
sp|P11087|CO1A1_MOUSE	Col1a1	CO1A1_MOUSE Collagen alpha-1(I) chain	1.77689	xLIR	2	7	FSFVDL	12	No
sp|P56375|ACYP2_MOUSE	Acyp2	ACYP2_MOUSE Acylphosphatase-2	1.77532	WxxL	20	25	EVFGTV	3	No
sp|P33896|INAR1_MOUSE	Ifnar1	INAR1_MOUSE Interferon alpha/beta receptor 1	1.77191	WxxL	276	281	DKWKPI	16	No
				WxxL	112	117	SSWNEV	15	No
				WxxL	70	75	AKWLKV	14	No
				WxxL	246	251	LKWDYI	14	No
sp|Q60675|LAMA2_MOUSE	Lama2	LAMA2_MOUSE Laminin subunit alpha-2	1.76477	xLIR	1179	1184	RTWVTL	20	No
				WxxL	1781	1786	DAWDLL	18	Yes
				xLIR	1323	1328	EDFLDI	15	No
				WxxL	2508	2513	PDYVGV	13	No
sp|Q80W68|KIRR1_MOUSE	Kirrel	KIRR1_MOUSE Kin of IRRE-like protein 1	1.76376	WxxL	462	467	ENFLEV	10	No
sp|Q9EPS3|GLCE_MOUSE	Glce	GLCE_MOUSE D-glucuronyl C5-epimerase	1.76151	xLIR	463	468	KDYVFL	17	No
				WxxL	346	351	TSWSTV	14	No
sp|P97346|NXN_MOUSE	Nxn	NXN_MOUSE Nucleoredoxin	1.75864	WxxL	383	388	RDYTNL	14	No
sp|Q8K1G2|LBN_MOUSE	Evc2	LBN_MOUSE Limbin	1.75833	WxxL	736	741	RHWEHL	16	No
				WxxL	678	683	APWLFL	15	Yes
				WxxL	1151	1156	GSWPHL	13	No
sp|Q811J3|IREB2_MOUSE	Ireb2	IREB2_MOUSE Iron-responsive element-binding protein 2	1.7583	xLIR	873	878	ESYEKI	13	No
tr|E9PWI3|E9PWI3_MOUSE	Mcc	E9PWI3_MOUSE Protein Mcc	1.75609	WxxL	283	288	DEYSEL	14	No
				WxxL	711	716	QPWESL	14	No
sp|P59024|FKB14_MOUSE	Fkbp14	FKB14_MOUSE Peptidyl-prolyl cis-trans isomerase FKBP14	1.75566	WxxL	11	16	ALWVTV	14	No
sp|Q5Y5T2|ZDH18_MOUSE	Zdhhc18	ZDH18_MOUSE Palmitoyltransferase ZDHHC18	1.75437	WxxL	4	9	CEYQQI	8	Yes
sp|O88829|SIAT9_MOUSE	St3gal5	SIAT9_MOUSE Lactosylceramide alpha-2,3-sialyltransferase	1.75081	WxxL	283	288	PFWVRL	12	No
sp|Q8BN58|RHG28_MOUSE	Arhgap28	RHG28_MOUSE Rho GTPase-activating protein 28	1.74981	xLIR	236	241	GGFVAL	11	Yes
sp|P97875|JDP2_MOUSE	Jdp2	JDP2_MOUSE Jun dimerization protein 2	1.74616	WxxL	50	55	LHFLEV	6	Yes
sp|Q8R373|CLMP_MOUSE	Clmp	CLMP_MOUSE CXADR-like membrane protein	1.74468	WxxL	163	168	YYWQRI	10	Yes
sp|Q925I1|ATAD3_MOUSE	Atad3	ATAD3_MOUSE ATPase family AAA domain-containing protein 3	1.74421	WxxL	241	246	TDWDKV	20	No
sp|Q61398|PCOC1_MOUSE	Pcolce	PCOC1_MOUSE Procollagen C-endopeptidase enhancer 1	1.74179	xLIR	438	443	ESFVVL	13	Yes
sp|Q60876|4EBP1_MOUSE	Eif4ebp1	4EBP1_MOUSE Eukaryotic translation initiation factor 4E-binding protein 1	1.73806	no motif
sp|Q00493|CBPE_MOUSE	Cpe	CBPE_MOUSE Carboxypeptidase E	1.73323	xLIR	426	431	PGYLAI	11	No
sp|Q8K371|AMOL2_MOUSE	Amotl2	AMOL2_MOUSE Angiomotin-like protein 2	1.73022	WxxL	676	681	QGWQGL	14	Yes
sp|Q03173|ENAH_MOUSE	Enah	ENAH_MOUSE Protein enabled homolog	1.72852	WxxL	764	769	LDYDRL	14	Yes
sp|Q9CYR6|AGM1_MOUSE	Pgm3	AGM1_MOUSE Phosphoacetylglucosamine mutase	1.72753	WxxL	438	443	QQWDAI	15	No
sp|Q6ZQ73|CAND2_MOUSE	Cand2	CAND2_MOUSE Cullin-associated NEDD8-dissociated protein 2	1.72747	WxxL	935	940	DVWALL	13	No
sp|Q9D711|PIR_MOUSE	Pir	PIR_MOUSE Pirin	1.7265	xLIR	59	64	RGFETV	12	No
tr|F6U238|F6U238_MOUSE	Maml2	F6U238_MOUSE Protein Maml2 (Fragment)	1.72631	xLIR	420	425	SSWQEV	18	Yes
				WxxL	457	462	PSWPAL	13	Yes
sp|Q68FD9|K1549_MOUSE	Kiaa1549	K1549_MOUSE UPF0606 protein KIAA1549	1.72557	WxxL	985	990	TDFTFL	14	No
				WxxL	33	38	GLWLLL	13	Yes
				WxxL	1287	1292	NLWVVV	13	No
tr|E9PUK3|E9PUK3_MOUSE	Fnbp1l	E9PUK3_MOUSE Formin-binding protein 1-like	1.72488	WxxL	335	340	EDFSHL	13	Yes
sp|Q9Z2M6|UBL3_MOUSE	Ubl3	UBL3_MOUSE Ubiquitin-like protein 3	1.72454	no motif
sp|Q99LX5|MMTA2_MOUSE	Mmtag2	MMTA2_MOUSE Multiple myeloma tumor-associated protein 2 homolog	1.71853	xLIR	97	102	EDFVEI	17	Yes
				WxxL	16	21	FNWEDV	17	No
sp|Q8VD12|Z385A_MOUSE	Znf385a	Z385A_MOUSE Zinc finger protein 385A	1.71454	WxxL	239	244	KAYPRL	3	Yes
sp|P02469|LAMB1_MOUSE	Lamb1	LAMB1_MOUSE Laminin subunit beta-1	1.71255	WxxL	1184	1189	ALWDAI	14	No
tr|A2ATK9|A2ATK9_MOUSE	Fam171a1	A2ATK9_MOUSE Family with sequence similarity 171, member A1	1.71206	WxxL	269	274	LTWTYI	15	No
sp|P11352|GPX1_MOUSE	Gpx1	GPX1_MOUSE Glutathione peroxidase 1	1.71129	WxxL	148	153	IIWSPV	8	No
sp|Q9QXS6|DREB_MOUSE	Dbn1	DREB_MOUSE Drebrin	1.70789	WxxL	78	83	PKYVLI	10	No
sp|Q99K46|UBP11_MOUSE	Usp11	UBP11_MOUSE Ubiquitin carboxyl-terminal hydrolase 11	1.70579	xLIR	102	107	DDYVLL	19	No
				WxxL	574	579	FSWEGL	17	No
				xLIR	370	375	KEYVEL	14	No
				WxxL	49	54	ESWFLV	14	No
sp|Q8BJ37|TYDP1_MOUSE	Tdp1	TYDP1_MOUSE Tyrosyl-DNA phosphodiesterase 1	1.70382	WxxL	154	159	DIWDML	19	No
				WxxL	337	342	QEWIDI	17	No
sp|Q61286|HTF4_MOUSE	Tcf12	HTF4_MOUSE Transcription factor 12	1.70359	WxxL	264	269	SSYGSL	8	Yes
tr|B1ASP2|B1ASP2_MOUSE	Jak1	B1ASP2_MOUSE Tyrosine-protein kinase	1.70343	WxxL	561	566	QEWQPV	16	No
sp|Q3UV16|IPIL2_MOUSE	Itpripl2	IPIL2_MOUSE Inositol 1,4,5-trisphosphate receptor-interacting protein-like 2	1.70306	xLIR	172	177	DSFDVL	15	No
				WxxL	498	503	STWRRL	14	No
tr|D3YTP3|D3YTP3_MOUSE	Mtx3	D3YTP3_MOUSE Protein Mtx3	1.70273	WxxL	116	121	ENYFTV	8	No
sp|Q7TPW1|NEXN_MOUSE	Nexn	NEXN_MOUSE Nexilin	1.70269	xLIR	360	365	REYEEL	15	Yes
				WxxL	557	562	EDYQYI	15	No
				xLIR	180	185	STFEEL	13	Yes
sp|Q8K396|MND1_MOUSE	Mnd1	MND1_MOUSE Meiotic nuclear division protein 1 homolog	1.70226	WxxL	199	204	EDFDYI	15	No
sp|O70401|TSN6_MOUSE	Tspan6	TSN6_MOUSE Tetraspanin-6	1.70012	xLIR	94	99	AMFLTL	11	No
sp|Q9QZI9|SERC3_MOUSE	Serinc3	SERC3_MOUSE Serine incorporator 3	1.69582	WxxL	448	453	SSWLCL	16	No
				WxxL	437	442	SKWLAV	15	No
				WxxL	184	189	HSWNEL	13	No
sp|O88792|JAM1_MOUSE	F11r	JAM1_MOUSE Junctional adhesion molecule A	1.69568	WxxL	59	64	VEWKFV	14	No
sp|Q68FD7|FNIP1_MOUSE	Fnip1	FNIP1_MOUSE Folliculin-interacting protein 1	1.69446	xLIR	581	586	SEYVLI	14	No
sp|Q00993|UFO_MOUSE	Axl	UFO_MOUSE Tyrosine-protein kinase receptor UFO	1.68988	WxxL	88	93	DEWKVV	19	No
				WxxL	707	712	VKWIAI	13	No
sp|Q9QXL2|KI21A_MOUSE	Kif21a	KI21A_MOUSE Kinesin-like protein KIF21A	1.68231	xLIR	1612	1617	DTFVPV	13	No
				WxxL	923	928	MKWQLL	13	Yes
sp|Q9Z2X8|KEAP1_MOUSE	Keap1	KEAP1_MOUSE Kelch-like ECH-associated protein 1	1.6805	xLIR	542	547	ETWTFV	18	No
				WxxL	589	594	DTWSEV	18	No
				WxxL	448	453	DEWHLV	17	No
				WxxL	350	355	GSWLRL	16	No
				WxxL	495	500	NEWRMI	16	No
sp|P11688|ITA5_MOUSE	Itga5	ITA5_MOUSE Integrin alpha-5	1.67731	xLIR	766	771	FDFQIL	16	No
				WxxL	1002	1007	PLWIII	14	No
sp|Q640L3|CCPG1_MOUSE	Ccpg1	CCPG1_MOUSE Cell cycle progression protein 1	1.67725	WxxL	445	450	DLWERL	16	Yes
				WxxL	12	17	CGWTVI	15	Yes
sp|P62080|TSN5_MOUSE	Tspan5	TSN5_MOUSE Tetraspanin-5	1.67474	xLIR	57	62	GGFDPV	10	No
sp|Q8C4X2|KC1G3_MOUSE	Csnk1g3	KC1G3_MOUSE Casein kinase I isoform gamma-3	1.67371	WxxL	300	305	PDYDYL	15	No
sp|Q09143|CTR1_MOUSE	Slc7a1	CTR1_MOUSE High affinity cationic amino acid transporter 1	1.67129	WxxL	113	118	TGWNLI	13	No
sp|Q60862|ORC2_MOUSE	Orc2	ORC2_MOUSE Origin recognition complex subunit 2	1.66933	WxxL	553	558	VEYLLI	10	No
sp|Q9Z0G4|WISP2_MOUSE	Wisp2	WISP2_MOUSE WNT1-inducible-signaling pathway protein 2	1.66766	WxxL	126	131	GGFTCL	8	No
sp|Q9JHD1|KAT2B_MOUSE	Kat2b	KAT2B_MOUSE Histone acetyltransferase KAT2B	1.667	WxxL	547	552	QGFTEI	10	No
sp|Q9DBU5|RNF6_MOUSE	Rnf6	RNF6_MOUSE E3 ubiquitin-protein ligase RNF6	1.66491	WxxL	349	354	TDYTPL	14	Yes
sp|O08784|TCOF_MOUSE	Tcof1	TCOF_MOUSE Treacle protein	1.66379	WxxL	13	18	LIYHHL	3	Yes
sp|Q9D074-4|MGRN1_MOUSE	Mgrn1	MGRN1_MOUSE Isoform 4 of E3 ubiquitin-protein ligase MGRN1	1.66137	xLIR	362	367	PGYEPI	12	No
sp|P16882|GHR_MOUSE	Ghr	GHR_MOUSE Growth hormone receptor	1.66043	xLIR	193	198	KGWIIL	18	No
				xLIR	604	609	PDYTTV	15	No
				WxxL	163	168	LNWTLL	15	No
sp|Q5DTX6|JCAD_MOUSE	Jcad	JCAD_MOUSE Junctional protein associated with coronary artery disease	1.65745	WxxL	128	133	RDWKEL	21	No
				WxxL	821	826	RPWDLI	16	Yes
sp|P37889|FBLN2_MOUSE	Fbln2	FBLN2_MOUSE Fibulin-2	1.65451	xLIR	8	13	GVWLAL	13	No
sp|Q8VBY2|KKCC1_MOUSE	Camkk1	KKCC1_MOUSE Calcium/calmodulin-dependent protein kinase kinase 1	1.65272	xLIR	442	447	PSWTTV	17	Yes
sp|Q5U5V2|HYKK_MOUSE	Hykk	HYKK_MOUSE Hydroxylysine kinase	1.65217	xLIR	334	339	KEYLMI	14	No
				WxxL	343	348	TGWKHL	14	No
sp|Q9CQF6|ADPPT_MOUSE	Aasdhppt	ADPPT_MOUSE L-aminoadipate-semialdehyde dehydrogenase-phosphopantetheinyl transferase	1.64892	xLIR	155	160	KEWETI	20	No
				WxxL	165	170	DEWTQL	20	No
				WxxL	77	82	IPWDHI	13	No
				WxxL	113	118	GDYAVL	13	No
sp|P63034|CYH2_MOUSE	Cyth2	CYH2_MOUSE Cytohesin-2	1.64592	WxxL	279	284	RRWFIL	13	No
sp|Q8C436|MT21D_MOUSE	Vcpkmt	MT21D_MOUSE Protein-lysine methyltransferase METTL21D	1.64145	xLIR	195	200	FDFEEI	17	No
sp|Q9WV84|NDKM_MOUSE	Nme4	NDKM_MOUSE Nucleoside diphosphate kinase, mitochondrial	1.63863	WxxL	63	68	RGFKLV	8	No
sp|Q99MK9|RASF1_MOUSE	Rassf1	RASF1_MOUSE Ras association domain-containing protein 1	1.63374	WxxL	62	67	HTWCDL	11	No
sp|P43135|COT2_MOUSE	Nr2f2	COT2_MOUSE COUP transcription factor 2	1.63357	WxxL	247	252	LTWSEL	15	No
sp|O35316|SC6A6_MOUSE	Slc6a6	SC6A6_MOUSE Sodium- and chloride-dependent taurine transporter	1.6321	WxxL	181	186	SHWVSL	16	No
				WxxL	111	116	TCWEKI	13	No
				WxxL	506	511	YSWAVI	13	No
sp|Q62179|SEM4B_MOUSE	Sema4b	SEM4B_MOUSE Semaphorin-4B	1.63182	xLIR	798	803	DSFVEV	14	Yes
				xLIR	446	451	STYDVL	14	No
				xLIR	90	95	GEYQEL	13	No
sp|O70421|FZD1_MOUSE	Fzd1	FZD1_MOUSE Frizzled-1	1.62966	WxxL	315	320	RTWIGI	16	No
sp|Q9CX83|ARMX1_MOUSE	Armcx1	ARMX1_MOUSE Armadillo repeat-containing X-linked protein 1	1.62662	WxxL	333	338	PDFFAL	11	No
sp|Q9QYK7|RNF11_MOUSE	Rnf11	RNF11_MOUSE RING finger protein 11	1.6212	No motif
sp|P07141|CSF1_MOUSE	Csf1	CSF1_MOUSE Macrophage colony-stimulating factor 1	1.62012	WxxL	426	431	HSWGIV	11	Yes
sp|Q05860-5|FMN1_MOUSE	Fmn1	FMN1_MOUSE Isoform 5 of Formin-1	1.61732	xLIR	370	375	ADFLTL	15	Yes
				WxxL	1407	1412	SDFKTI	14	No
				WxxL	1013	1018	TLWDSL	13	No
sp|B0V2N1|PTPRS_MOUSE	Ptprs	PTPRS_MOUSE Receptor-type tyrosine-protein phosphatase S	1.61726	xLIR	170	175	KDFLPV	13	Yes
				xLIR	1110	1115	DGFIVV	13	No
				WxxL	1433	1438	DFWRMV	13	No
sp|Q8K007|SULF1_MOUSE	Sulf1	SULF1_MOUSE Extracellular sulfatase Sulf-1	1.61661	WxxL	157	162	REWLGL	17	No
				WxxL	459	464	QNWQCI	13	No
sp|Q99KW9|TIP_MOUSE	Itfg1	TIP_MOUSE T-cell immunomodulatory protein	1.61444	WxxL	529	534	QEWTAI	17	No
				WxxL	296	301	GQWVPV	15	No
				WxxL	233	238	EIWENL	13	No
sp|Q8CBQ5|P4K2B_MOUSE	Pi4k2b	P4K2B_MOUSE Phosphatidylinositol 4-kinase type 2-beta	1.61441	WxxL	276	281	SQFEKL	10	No
sp|Q91W40|KLC3_MOUSE	Klc3	KLC3_MOUSE Kinesin light chain 3	1.61436	WxxL	361	366	SIYEAL	9	Yes
sp|P98154|IDD_MOUSE	Dgcr2	IDD_MOUSE Integral membrane protein DGCR2/IDD	1.61158	xLIR	354	359	SSFLIL	12	No
tr|D3Z2R5|D3Z2R5_MOUSE	Sepn1	D3Z2R5_MOUSE Protein Sepn1	1.60858	WxxL	454	459	STWSLV	15	No
sp|Q9DCI3|MENTO_MOUSE	Stard3nl	MENTO_MOUSE MLN64 N-terminal domain homolog	1.60773	WxxL	171	176	LDFKVL	12	No
sp|Q8K2Q5|CHCH7_MOUSE	Chchd7	CHCH7_MOUSE Coiled-coil-helix-coiled-coil-helix domain-containing protein 7	1.60681	WxxL	49	54	RFWNSV	9	No
sp|Q7TME2|SPAG5_MOUSE	Spag5	SPAG5_MOUSE Sperm-associated antigen 5	1.60141	WxxL	614	619	QDWTSV	19	No
sp|Q7TNP2|2AAB_MOUSE	Ppp2r1b	2AAB_MOUSE Serine/threonine-protein phosphatase 2A 65 kDa regulatory subunit A beta isoform	1.59889	WxxL	277	282	DKFSEL	10	No
sp|Q9D4B1|SMS2_MOUSE	Sgms2	SMS2_MOUSE Phosphatidylcholine:ceramide cholinephosphotransferase 2	1.59735	WxxL	144	149	TQWLFL	15	No
				WxxL	57	62	PDYIQI	14	No
tr|Q14B01|Q14B01_MOUSE	Rnf113a2	Q14B01_MOUSE Protein Rnf113a2	1.59562	WxxL	78	83	GAYCDL	4	Yes
tr|B1AUF1|B1AUF1_MOUSE	Ski	B1AUF1_MOUSE Ski oncogene	1.5956	WxxL	282	287	RAYILL	9	No
sp|Q8R550|SH3K1_MOUSE	Sh3kbp1	SH3K1_MOUSE SH3 domain-containing kinase-binding protein 1	1.5949	WxxL	364	369	DNFVKL	13	Yes
tr|E9Q6D6|E9Q6D6_MOUSE	Zfp277	E9Q6D6_MOUSE Protein Zfp277	1.59409	xLIR	398	403	KSWEEV	18	No
				WxxL	516	521	KTWDQL	17	No
sp|Q9CSB4|PAR3L_MOUSE	Pard3b	PAR3L_MOUSE Partitioning defective 3 homolog B	1.59364	WxxL	43	48	GYWVKI	14	No
sp|Q9ERD7|TBB3_MOUSE	Tubb3	TBB3_MOUSE Tubulin beta-3 chain	1.58895	WxxL	308	313	GRYLTV	8	No
sp|Q8BGQ4|POMT2_MOUSE	Pomt2	POMT2_MOUSE Protein O-mannosyl-transferase 2	1.58874	WxxL	565	570	WGWEQL	14	No
				WxxL	749	754	ILWDTL	13	No
sp|Q8C8R3-4|ANK2_MOUSE	Ank2	ANK2_MOUSE Isoform 4 of Ankyrin-2	1.5879	xLIR	1556	1561	EEWVIV	20	Yes
				xLIR	3535	3540	FSWTEL	19	Yes
				WxxL	3000	3005	DSWSEI	19	Yes
				WxxL	1238	1243	AQWEDI	16	No
				xLIR	162	167	DGFTPL	13	No
sp|Q8CGU1|CACO1_MOUSE	Calcoco1	CACO1_MOUSE Calcium-binding and coiled-coil domain-containing protein 1	1.58571	WxxL	45	50	SDWIGI	20	No
sp|Q6RHR9|MAGI1_MOUSE	Magi1	MAGI1_MOUSE Membrane-associated guanylate kinase, WW and PDZ domain-containing protein 1	1.58526	xLIR	363	368	AGWEKI	18	Yes
				WxxL	485	490	DEFLQI	13	No
sp|Q8K2Z8|UB2Q2_MOUSE	Ube2q2	UB2Q2_MOUSE Ubiquitin-conjugating enzyme E2 Q2	1.58359	WxxL	268	273	IEYILL	10	No
tr|Q3UEB4|Q3UEB4_MOUSE	Mvk	Q3UEB4_MOUSE Mevalonate kinase	1.58355	xLIR	36	41	RTFLLL	11	No
sp|P58021|TM9S2_MOUSE	Tm9sf2	TM9S2_MOUSE Transmembrane 9 superfamily member 2	1.58217	WxxL	345	350	FGWKLV	15	No
				xLIR	626	631	FGYTMI	14	No
sp|Q9CZD3|SYG_MOUSE	Gars	SYG_MOUSE Glycine--tRNA ligase	1.58197	WxxL	662	667	IDFDTV	13	No
sp|Q8K221|ARFP2_MOUSE	Arfip2	ARFP2_MOUSE Arfaptin-2	1.58069	WxxL	270	275	DKYEKL	13	No
sp|Q80XR2|AT2C1_MOUSE	Atp2c1	AT2C1_MOUSE Calcium-transporting ATPase type 2C member 1	1.57752	xLIR	679	684	DDFQTI	18	No
sp|Q09200|B4GN1_MOUSE	B4galnt1	B4GN1_MOUSE Beta-1,4 N-acetylgalactosaminyltransferase 1	1.57734	WxxL	287	292	LRYDRL	7	No
sp|Q8BVL3|SNX17_MOUSE	Snx17	SNX17_MOUSE Sorting nexin-17	1.57468	WxxL	359	364	LQWVTI	16	No
				WxxL	234	239	HGWILV	14	No
sp|Q9Z2I8|SUCB2_MOUSE	Suclg2	SUCB2_MOUSE Succinyl-CoA ligase [GDP-forming] subunit beta, mitochondrial	1.57464	WxxL	36	41	RRWLNL	13	No
sp|Q99J39|DCMC_MOUSE	Mlycd	DCMC_MOUSE Malonyl-CoA decarboxylase, mitochondrial	1.57464	WxxL	191	196	SGFLNL	9	No
sp|Q9DAM7|TM263_MOUSE	Tmem263	TM263_MOUSE Transmembrane protein 263	1.57429	No motif
sp|P01027|CO3_MOUSE	C3	CO3_MOUSE Complement C3	1.57414	WxxL	800	805	TTWEIL	18	No
				xLIR	550	555	SVWVDV	14	No
				xLIR	1244	1249	KDFDSV	14	No
				WxxL	614	619	KIWDVV	14	No
				WxxL	1104	1109	VKWLIL	14	No
				xLIR	128	133	SGYLFI	13	No
sp|Q8VDK1|NIT1_MOUSE	Nit1	NIT1_MOUSE Nitrilase homolog 1	1.57405	WxxL	232	237	AHWEVL	16	No
				WxxL	117	122	GIWLSL	13	No
				WxxL	272	277	DPWGTV	13	No
sp|P62274|RS29_MOUSE	Rps29	RS29_MOUSE 40S ribosomal protein S29	1.57219	WxxL	50	55	IGFIKL	8	No
sp|P13808|B3A2_MOUSE	Slc4a2	B3A2_MOUSE Anion exchange protein 2	1.57212	WxxL	986	991	PVWMMV	12	No
sp|Q8BYI8|K1467_MOUSE	Kiaa1467	K1467_MOUSE Uncharacterized protein KIAA1467	1.57149	xLIR	20	25	GEYDPL	13	Yes
sp|P61622|ITA11_MOUSE	Itga11	ITA11_MOUSE Integrin alpha-11	1.57	WxxL	53	58	KKWLVV	15	No
				WxxL	1141	1146	PIWIIV	13	No
sp|Q8VBW1|SC6A8_MOUSE	Slc6a8	SC6A8_MOUSE Sodium- and chloride-dependent creatine transporter 1	1.56788	WxxL	295	300	PDWSKL	19	No
				WxxL	594	599	ERWQHL	15	No
				WxxL	241	246	ACWVLV	13	No
sp|Q9EQH4|TAF8_MOUSE	Taf8	TAF8_MOUSE Transcription initiation factor TFIID subunit 8	1.56729	xLIR	168	173	SDYQIL	17	Yes
tr|Q9EQN9|Q9EQN9_MOUSE	Slc19a2	Q9EQN9_MOUSE High affinity thiamine transporter THTR-1	1.56586	xLIR	248	253	PGWEDI	18	No
				WxxL	110	115	VTWFML	14	No
				WxxL	319	324	GLWEKV	13	No
sp|Q00977|CXB2_MOUSE	Gjb2	CXB2_MOUSE Gap junction beta-2 protein	1.56558	WxxL	1	6	MDWGTL	16	No
				WxxL	22	27	KIWLTV	13	No
sp|A2A8L5|PTPRF_MOUSE	Ptprf	PTPRF_MOUSE Receptor-type tyrosine-protein phosphatase F	1.56492	xLIR	667	672	SSWDLL	19	Yes
				WxxL	1586	1591	DQYVFI	14	No
				WxxL	1713	1718	DFWRML	14	No
				xLIR	170	175	KDFLPV	13	Yes
				xLIR	1857	1862	DMFQTV	13	No
				WxxL	1424	1429	DFWRMV	13	No
tr|Q7TNL7|Q7TNL7_MOUSE	Dusp9	Q7TNL7_MOUSE Dual specificity protein phosphatase	1.56461	WxxL	383	388	DAYDLV	11	No
sp|Q9JK30|ORC3_MOUSE	Orc3	ORC3_MOUSE Origin recognition complex subunit 3	1.56453	WxxL	237	242	QDFITI	14	No
sp|P35441|TSP1_MOUSE	Thbs1	TSP1_MOUSE Thrombospondin-1	1.55862	WxxL	151	156	GQWKSI	13	No
sp|Q9WUV0|ORC5_MOUSE	Orc5	ORC5_MOUSE Origin recognition complex subunit 5	1.55698	WxxL	276	281	SQWEKL	17	No
				WxxL	100	105	NDFVQL	13	No
sp|P56818|BACE1_MOUSE	Bace1	BACE1_MOUSE Beta-secretase 1	1.55692	WxxL	174	179	SNWEGI	16	No
				WxxL	5	10	LHWLLL	13	No
sp|Q9CQM5|TXD17_MOUSE	Txndc17	TXD17_MOUSE Thioredoxin domain-containing protein 17	1.55654	xLIR	2	7	ATFEEV	11	No
sp|Q91Z92|B3GT6_MOUSE	B3galt6	B3GT6_MOUSE Beta-1,3-galactosyltransferase 6	1.55366	WxxL	143	148	VDFEFV	13	No
sp|Q6NZK5|K1328_MOUSE	Kiaa1328	K1328_MOUSE Uncharacterized protein KIAA1328	1.54971	WxxL	574	579	GTWSTL	16	No
sp|Q922H2|PDK3_MOUSE	Pdk3	PDK3_MOUSE [Pyruvate dehydrogenase (acetyl-transferring)] kinase isozyme 3, mitochondrial	1.54939	WxxL	364	369	ESFERL	11	No
sp|Q9QYP6|AZI2_MOUSE	Azi2	AZI2_MOUSE 5-azacytidine-induced protein 2	1.54932	WxxL	43	48	TAYEDI	8	Yes
sp|Q91VR7|MLP3A_MOUSE	Map1lc3a	MLP3A_MOUSE Microtubule-associated proteins 1A/1B light chain 3A	1.54931	WxxL	77	82	QAFFLL	3	No
sp|Q9CUS9|SPPL3_MOUSE	Sppl3	SPPL3_MOUSE Signal peptide peptidase-like 3	1.54776	WxxL	379	384	SRFLEV	8	No
sp|Q8VIG6|TRAIP_MOUSE	Traip	TRAIP_MOUSE E3 ubiquitin-protein ligase TRAIP	1.54712	WxxL	206	211	KEYENL	11	No
sp|Q9D0R2|SYTC_MOUSE	Tars	SYTC_MOUSE Threonine--tRNA ligase, cytoplasmic	1.54687	WxxL	424	429	RSWREL	16	No
sp|Q04857|CO6A1_MOUSE	Col6a1	CO6A1_MOUSE Collagen alpha-1(VI) chain	1.54619	WxxL	892	897	QNYTVL	10	No
sp|Q8R127|SCPDL_MOUSE	Sccpdh	SCPDL_MOUSE Saccharopine dehydrogenase-like oxidoreductase	1.5449	xLIR	152	157	SGFDSI	12	No
sp|P30558|PAR1_MOUSE	F2r	PAR1_MOUSE Proteinase-activated receptor 1	1.54479	WxxL	103	108	SPWLTL	16	No
				WxxL	216	221	LSWRTL	14	No
sp|Q60738|ZNT1_MOUSE	Slc30a1	ZNT1_MOUSE Zinc transporter 1	1.54431	WxxL	40	45	DSFHML	12	No
sp|P61793|LPAR1_MOUSE	Lpar1	LPAR1_MOUSE Lysophosphatidic acid receptor 1	1.5418	WxxL	43	48	TEWNTV	14	No
sp|Q8BIE6|FRM4A_MOUSE	Frmd4a	FRM4A_MOUSE FERM domain-containing protein 4A	1.53916	WxxL	57	62	LNWLQL	14	No
sp|Q62059|CSPG2_MOUSE	Vcan	CSPG2_MOUSE Versican core protein	1.53912	xLIR	1585	1590	ESWVEI	20	Yes
				WxxL	976	981	TEWSVL	16	Yes
				WxxL	1971	1976	FPWEEV	16	Yes
				WxxL	2125	2130	SDYSML	16	Yes
				xLIR	1158	1163	LDYTDL	14	Yes
				xLIR	2015	2020	EEFEEV	13	Yes
sp|Q9D379|HYEP_MOUSE	Ephx1	HYEP_MOUSE Epoxide hydrolase 1	1.53912	WxxL	225	230	GDWGSL	17	No
				WxxL	410	415	EKWVKV	16	No
sp|Q05793|PGBM_MOUSE	Hspg2	PGBM_MOUSE Basement membrane-specific heparan sulfate proteoglycan core protein	1.53737	xLIR	141	146	DGWVFV	21	No
				xLIR	3294	3299	EDFVSL	16	No
				xLIR	77	82	GDFQMV	15	No
				xLIR	1457	1462	RSYEII	14	No
				xLIR	3573	3578	KDFISL	14	No
				WxxL	3607	3612	GEWHRI	14	No
sp|Q8BTH8|KC1G1_MOUSE	Csnk1g1	KC1G1_MOUSE Casein kinase I isoform gamma-1	1.53736	WxxL	302	307	PDYEYL	15	No
sp|Q05816|FABP5_MOUSE	Fabp5	FABP5_MOUSE Fatty acid-binding protein, epidermal	1.53605	xLIR	129	134	RVYEKV	8	No
sp|Q8VDL4|ADPGK_MOUSE	Adpgk	ADPGK_MOUSE ADP-dependent glucokinase	1.53424	WxxL	344	349	SSWDGV	16	No
				WxxL	59	64	AAWDAL	15	No
sp|O08736|CASPC_MOUSE	Casp12	CASPC_MOUSE Caspase-12	1.53376	WxxL	184	189	KKFDYL	8	Yes
sp|O54804|CHKA_MOUSE	Chka	CHKA_MOUSE Choline kinase alpha	1.53313	WxxL	384	389	NDFESL	14	No
sp|Q8VHD6|GTR10_MOUSE	Slc2a10	GTR10_MOUSE Solute carrier family 2, facilitated glucose transporter member 10	1.53167	WxxL	471	476	LAWTFL	14	No
				WxxL	98	103	LPWLLL	13	No
tr|B1B0C7|B1B0C7_MOUSE	Hspg2	B1B0C7_MOUSE Basement membrane-specific heparan sulfate proteoglycan core protein	1.52999	xLIR	141	146	DGWVFV	21	No
				xLIR	3962	3967	EDFVSL	16	No
				xLIR	77	82	GDFQMV	15	No
				xLIR	1457	1462	RSYEII	14	No
				xLIR	4241	4246	KDFISL	14	No
				WxxL	4275	4280	GEWHRI	14	No
				WxxL	3133	3138	PRWTRL	13	No
sp|Q7TN29|SMAP2_MOUSE	Smap2	SMAP2_MOUSE Stromal membrane-associated protein 2	1.52922	WxxL	10	15	DRYQAV	10	No
sp|A2A6T1|CDR2L_MOUSE	Cdr2l	CDR2L_MOUSE Cerebellar degeneration-related protein 2-like	1.52833	WxxL	396	401	SSWRDL	15	No
				xLIR	218	223	REYTVV	13	No
tr|F8WIT2|F8WIT2_MOUSE	Anxa6	F8WIT2_MOUSE Annexin	1.52772	xLIR	236	241	GDFEKL	15	No
sp|Q52KR2|LRIG2_MOUSE	Lrig2	LRIG2_MOUSE Leucine-rich repeats and immunoglobulin-like domains protein 2	1.52736	xLIR	800	805	DGWTTV	20	No
				WxxL	63	68	PSWRAL	14	No
				WxxL	821	826	LIWVIV	13	No
sp|O35153|BET1L_MOUSE	Bet1l	BET1L_MOUSE BET1-like protein	1.52651	xLIR	58	63	SDFTSV	14	No
tr|F6SRV1|F6SRV1_MOUSE	Sf1	F6SRV1_MOUSE Splicing factor 1 (Fragment)	1.52468	WxxL	138	143	ERWHRV	10	No
sp|Q8CJ26|NRADD_MOUSE	Nradd	NRADD_MOUSE Death domain-containing membrane protein NRADD	1.52388	xLIR	156	161	KGWQEL	18	No
sp|Q9QZM4|TR10B_MOUSE	Tnfrsf10b	TR10B_MOUSE Tumor necrosis factor receptor superfamily member 10B	1.52248	WxxL	286	291	DSWNRL	16	No
				WxxL	176	181	ASWHKL	14	No
sp|Q8C3F2|F120C_MOUSE	Fam120c	F120C_MOUSE Constitutive coactivator of PPAR-gamma-like protein 2	1.52181	WxxL	324	329	FHWSLL	13	No
sp|O09118|NET1_MOUSE	Ntn1	NET1_MOUSE Netrin-1	1.52159	xLIR	4	9	AVWEAL	14	No
sp|Q9ESL4-2|MLTK_MOUSE	Zak	MLTK_MOUSE Isoform 2 of Mitogen-activated protein kinase kinase kinase MLT	1.52069	xLIR	768	773	GGWTKV	16	Yes
tr|A3KFU8|A3KFU8_MOUSE	Pabpc4	A3KFU8_MOUSE Protein Pabpc4	1.52047	WxxL	138	143	KGYAFV	8	No
sp|P10852-2|4F2_MOUSE	Slc3a2	4F2_MOUSE Isoform 2 of 4F2 cell-surface antigen heavy chain	1.52046	WxxL	255	260	AEWQNI	16	No
				WxxL	181	186	EDFKDL	13	No
sp|P19324|SERPH_MOUSE	Serpinh1	SERPH_MOUSE Serpin H1	1.51957	WxxL	385	390	HPFIFL	6	No
sp|P61588|RND3_MOUSE	Rnd3	RND3_MOUSE Rho-related GTP-binding protein RhoE	1.51801	WxxL	82	87	PYYDNV	5	No
sp|Q8VHG2|AMOT_MOUSE	Amot	AMOT_MOUSE Angiomotin	1.51753	WxxL	405	410	DPFAMV	8	Yes
sp|P28301|LYOX_MOUSE	Lox	LYOX_MOUSE Protein-lysine 6-oxidase	1.51286	WxxL	3	8	FAWAVL	13	No
sp|D3YZG8|MTD2L_MOUSE	Mthfd2l	MTD2L_MOUSE Probable bifunctional methylenetetrahydrofolate dehydrogenase/cyclohydrolase 2	1.51189	xLIR	63	68	ESWIAL	18	No
				xLIR	184	189	AVWEII	15	No
tr|E9Q6C7|E9Q6C7_MOUSE	Lphn2	E9Q6C7_MOUSE Latrophilin-2	1.51056	WxxL	476	481	LDWKGI	16	Yes
				WxxL	854	859	ITWVGI	14	No
				WxxL	929	934	FSWMCL	14	No
				WxxL	994	999	FIWSFI	13	No
sp|O88561|S27A3_MOUSE	Slc27a3	S27A3_MOUSE Long-chain fatty acid transport protein 3	1.50918	WxxL	21	26	DVWPQL	11	No
sp|Q8BUV6|LSM11_MOUSE	Lsm11	LSM11_MOUSE U7 snRNA-associated Sm-like protein LSm11	1.50838	WxxL	334	339	VDYQQV	11	Yes
sp|Q6P6L0|FIL1L_MOUSE	Filip1l	FIL1L_MOUSE Filamin A-interacting protein 1-like	1.5074	xLIR	652	657	DEYETL	17	No
				WxxL	808	813	PDYKSL	13	Yes
sp|Q9Z127|LAT1_MOUSE	Slc7a5	LAT1_MOUSE Large neutral amino acids transporter small subunit 1	1.50636	WxxL	260	265	GGWNYL	13	No
sp|Q9QYH6|MAGD1_MOUSE	Maged1	MAGD1_MOUSE Melanoma-associated antigen D1	1.50562	WxxL	434	439	PDWQNL	19	No
				WxxL	702	707	WSWDDI	15	No
				WxxL	722	727	DPWSRI	14	No
				xLIR	482	487	KDYTKV	14	No
				xLIR	625	630	PEYEFL	14	No
sp|P06837|NEUM_MOUSE	Gap43	NEUM_MOUSE Neuromodulin	1.50361	no motif
sp|Q61553|FSCN1_MOUSE	Fscn1	FSCN1_MOUSE Fascin	1.50241	WxxL	456	461	CDYNKV	8	No
sp|Q8CH72|TRI32_MOUSE	Trim32	TRI32_MOUSE E3 ubiquitin-protein ligase TRIM32	1.50235	WxxL	575	580	EDFRCI	10	No
sp|P97927|LAMA4_MOUSE	Lama4	LAMA4_MOUSE Laminin subunit alpha-4	1.50163	xLIR	1430	1435	PSWDPI	18	No
				WxxL	451	456	ENWQRL	16	No
				xLIR	1648	1653	GGYVVL	13	No

## Sheet: kegg_>13PSSM lir list 
KEGG pathway analysis of proteins with PSSM score >=13
Pathways	Genes
Cytokine-cytokine receptor interaction	Osmr,Il17ra,Crlf2,Tgfbr1,Lifr,Tnfrsf1b,Flt4,Tgfbr2,Tnfrsf10b,Il1r1,Ghr,Acvr2a,Ifnar1,Pdgfd,Ifngr1
Cell adhesion molecules (CAMs)	Mpzl1,Cdh3,Vcam1,F11r,Vcan,Pvrl2,Jam3,Glg1,Sdc2,Ptprf,Alcam,Ncam1
Focal adhesion	Thbs4,Itga5,Flt4,Lamb1,Col3a1,Tnc,Col5a1,Lama2,Itga11,Lama4,Pdgfd,Thbs1
ECM-receptor interaction	Thbs4,Itga5,Hspg2,Lamb1,Col3a1,Tnc,Col5a1,Lama2,Sdc2,Itga11,Lama4,Thbs1
Jak-STAT signaling pathway	Osmr,Crlf2,Lifr,Jak1,Ghr,Ifnar1,Ifngr1
TGF-beta signaling pathway	Thbs4,Tgfbr1,Tgfbr2,Smad6,Ltbp1,Acvr2a,Thbs1
Endocytosis	Sh3kbp1,Tgfbr1,Tgfbr2,Smad6,Ldlr,F2r
Complement and coagulation cascades	Cfb,C3,Serpine1,C4b,F13a1,F2r
Regulation of actin cytoskeleton	Itga5,Iqgap2,Enah,Itga11,F2r,Pdgfd
Gap junction	Prkg2,Prkg1,Gja1,Lpar1,Pdgfd
Wnt signaling pathway	Fzd1,Sfrp2,Lrp5,Nfatc4,Lrp6
Phagosome	Thbs4,C3,Itga5,Scarb1,Thbs1
Adherens junction	Tgfbr1,Pvrl2,Tgfbr2,Ptprf
One carbon pool by folate	Mthfd2,Mthfd2l,Aldh1l2,Aldh1l1
ABC transporters	Abca5,Abca9,Abca1
Vitamin digestion and absorption	Slc19a2,Scarb1,Apob
Glycosaminoglycan biosynthesis - heparan sulfate	B3galt6,Glce,Hs6st2
Notch signaling pathway	Jag1,Notch1,Maml2

## Sheet: BP_>13PSSM lir list 
Gene Ontology enrichment analysis (biological processes) of proteins with PSSM score>=13
Pathways	Genes
metabolic process (BP)	Psph,Sulf2,Aldh18a1,Bace1,Pygl,F13a1,Rnf6,Aldh1l1,Isoc1,Acot1,Aasdhppt,Cpn1,Cndp2,Zdhhc9,Gsta4,Mthfd2,Mid1,Aldh1l2,Abca1,Atp8b1,Abca5,Glce,Rnf149,Ifnar1,Pgm3,Ephx1,Suclg2,Asns,Ireb2,Atp2c1,Tdp1,Rnf19b,Mthfd2l,Man2a1,Kif21a,Sulf1
cell adhesion (BP)	Fat1,Itga5,Jam3,Pcdhb22,Pcdh19,Lamb1,Tyro3,Alcam,Mcam,Ddr2,F11r,Nid1,Ncam1,Nrp1,Pvrl2,Cdh3,Postn,Vcam1,Scarb1,Svep1,Tnc,Ptprf,Clstn1,Cdon,Thbs4,Col5a1,Pcdh18,Efnb2,Col12a1,Ptprs,Lama4,Pcdhb16,Col18a1,Itga11,Boc,Ddr1
transport (BP)	Rab39b,Slc7a3,Slc6a8,Slc2a10,Slc7a1,Snx17,Aldh1l1,Slc6a6,Ldlr,Lrp6,Cachd1,Atp1b1,Fads3,Cacna2d1,Aldh1l2,Abca1,Abca5,Slc38a1,Slc3a2,Bet1l,Slc6a9,Atp2c1,Abca9,Slc12a2,Stx6,Slc7a5,Trpv2,Slc1a4,Steap1
signal transduction (BP)	Fzd1,Plxna3,Sfrp2,Lgr4,Tyro3,Lphn2,Il1rl1,Snx17,Lpar1,F2r,Ddr2,Ndfip1,Il1r1,Tnc,Tnfrsf10b,Calcoco1,Rhov,Disp1,Iqgap2,Ndfip2,Lphn1,Tgfbr1,Prkg1,Akap12,Atp2c1,Unc5b,Ank2,Gja1,Arrdc3
cell differentiation (BP)	Tgfbr2,Bin1,Sfrp2,Sema3a,Sema4b,Efnb1,Nrp1,Taf8,Slit2,Efnb2,Enah,Tgfbr1,Notch1,Nhs,Sqstm1,Axl,Tmem176b,Slit3,Slc7a5,Nfatc4,Sema4c,Nxn
apoptotic process (BP)	Gas2,Tgfbr2,Sfrp2,Sema3a,Tax1bp1,Sh3kbp1,Tnfrsf10b,Bnip3,Tgfbr1,Sqstm1,Unc5b,Ank2,Gja1,Trpv2,Sulf1,Ntn1
transmembrane transport (BP)	Slc7a3,Slc6a8,Slc2a10,Slc7a1,Slc6a6,Abca1,Atp8b1,Slc38a1,Slc6a9,Atp2c1,Gja1,Slc12a2,Slc7a5,Trpv2,Aspn,Slc1a4
positive regulation of cell proliferation (BP)	Crlf1,Osmr,Lrp5,Sfrp2,F2r,Ddr2,Tnc,Lifr,Tgfbr1,Notch1,Col18a1,Flt4,Ntn1
positive regulation of transcription, DNA-dependent (BP)	Fzd1,Lrp5,Lgr4,Nr2f2,F2r,Rnf6,Maged1,Lrp6,Taf8,Calcoco1,Tgfbr1,Notch1
Wnt receptor signaling pathway (BP)	Fzd1,Lrp5,Sfrp2,Lrp6,Dkk3,Calcoco1,Csnk1g3,Csnk1g1,Col18a1,Nxn
negative regulation of apoptotic process (BP)	Sfrp2,Smad6,Thbs1,Serpine1,Tgfbr1,Notch1,Asns,Axl,Flt4
lipid metabolic process (BP)	Acot1,Lrp10,Apob,Ldlr,Fads3,Sgms2,Acot2,Soat1
cell migration (BP)	Jam3,Lamb1,Nrp1,Sh3kbp1,Thbs1,Nrg1,Col5a1
negative regulation of gene expression (BP)	Sfrp2,Ndfip1,Slit2,Ndfip2,Keap1,Gja1,Slit3
carbohydrate metabolic process (BP)	Ldhb,Pygl,Slc3a2,Pgm3,Adpgk,Man2a1
transforming growth factor beta receptor signaling pathway (BP)	Tgfbr2,Col3a1,Smad6,Ltbp1,Tgfbr1,Tgfbr3

## Sheet: Immune proteins _PSSM>13
List of immune related proteins upregulated in atg5-/- MEFs with PSSM score
Description	Gene Symbol	Description	Fold increase (atg5-/-/WT)	Motif	Start	End	Pattern	PSSM Score	LIR in Anchor
sp|Q925I7|PDGFD_MOUSE	Pdgfd	PDGFD_MOUSE Platelet-derived growth factor D	4.36981	WxxL	181	186	TNWESV	15	No
sp|P13504|IL1R1_MOUSE	Il1r1	IL1R1_MOUSE Interleukin-1 receptor type 1	2.80832	xLIR	279	284	EDYQFV	16	No
sp|P40224|SDF1_MOUSE	Cxcl12	SDF1_MOUSE Stromal cell-derived factor 1	3.49187	No Motif
sp|Q9WTP2|SPY4_MOUSE	Spry4	SPY4_MOUSE Protein sprouty homolog 4	10.2786	WxxL	264	269	RGYDRL	12	No
sp|P27038|AVR2A_MOUSE	Acvr2a	AVR2A_MOUSE Activin receptor type-2A	2.99031	WxxL	62	67	ATWKNI	13	No
				WxxL	284	289	VSWNEL	13	No
sp|O35607|BMPR2_MOUSE	Bmpr2	BMPR2_MOUSE Bone morphogenetic protein receptor type-2	2.27536	WxxL	83	88	GCWSHI	11	No
sp|Q62312|TGFR2_MOUSE	Tgfbr2	TGFR2_MOUSE TGF-beta receptor type-2	3.4636	WxxL	367	372	ISWEDL	16	No
sp|P17125|TGFB3_MOUSE	Tgfb3	TGFB3_MOUSE Transforming growth factor beta-3	2.4758	WxxL	326	331	LGWKWV	10	No
sp|Q64729|TGFR1_MOUSE	Tgfbr1	TGFR1_MOUSE TGF-beta receptor type-1	2.1888	WxxL	271	276	GTWTQL	16	No
sp|P33896|INAR1_MOUSE	Ifnar1	INAR1_MOUSE Interferon alpha/beta receptor 1	1.77191	WxxL	276	281	DKWKPI	16	No
				WxxL	112	117	SSWNEV	15	No
				WxxL	70	75	AKWLKV	14	No
				WxxL	246	251	LKWDYI	14	No
sp|P15261|INGR1_MOUSE	Ifngr1	INGR1_MOUSE Interferon gamma receptor 1	1.81474	WxxL	254	259	SIWILV	13	No
sp|Q8CII9|CRLF2_MOUSE	Crlf2	CRLF2_MOUSE Cytokine receptor-like factor 2	2.98247	xLIR	202	207	SEWTAV	18	No
sp|P25118|TNR1A_MOUSE	Tnfrsf1a	TNR1A_MOUSE Tumor necrosis factor receptor superfamily member 1A	2.13936	xLIR	226	231	LSFIFI	10	No
sp|Q9QXV8|SPY2_MOUSE	Spry2	SPY2_MOUSE Protein sprouty homolog 2	2.54643	WxxL	281	286	GCYDRV	6	No
sp|P37172|ACVR1_MOUSE	Acvr1	ACVR1_MOUSE Activin receptor type-1	1.93833	WxxL	397	402	DSYKRV	10	No
sp|Q9QZM4|TR10B_MOUSE	Tnfrsf10b	TR10B_MOUSE Tumor necrosis factor receptor superfamily member 10B	1.52248	WxxL	286	291	DSWNRL	16	No
				WxxL	176	181	ASWHKL	14	No
sp|P16882|GHR_MOUSE	Ghr	GHR_MOUSE Growth hormone receptor	1.66043	xLIR	193	198	KGWIIL	18	No
				xLIR	604	609	PDYTTV	15	No
				WxxL	163	168	LNWTLL	15	No
sp|Q60943|I17RA_MOUSE	Il17ra	I17RA_MOUSE Interleukin-17 receptor A	2.0887	xLIR	16	21	LGWLLL	16	No
				xLIR	316	321	ADYIPL	15	No
				WxxL	846	851	PGWNSL	14	No
				WxxL	455	460	AKWKAI	13	No
sp|P01027|CO3_MOUSE	C3	CO3_MOUSE Complement C3	1.57414	WxxL	800	805	TTWEIL	18	No
				xLIR	550	555	SVWVDV	14	No
				xLIR	1244	1249	KDFDSV	14	No
				WxxL	614	619	KIWDVV	14	No
				WxxL	1104	1109	VKWLIL	14	No
				xLIR	128	133	SGYLFI	13	No
tr|B1ASP2|B1ASP2_MOUSE	Jak1	B1ASP2_MOUSE Tyrosine-protein kinase	1.70343	WxxL	561	566	QEWQPV	16	No
sp|P25119|TNR1B_MOUSE	Tnfrsf1b	TNR1B_MOUSE Tumor necrosis factor receptor superfamily member 1B	2.15863	WxxL	5	10	ALWVAL	14	No
sp|P42703|LIFR_MOUSE	Lifr	LIFR_MOUSE Leukemia inhibitory factor receptor	2.0955	WxxL	231	236	SDWSPL	20	No
				WxxL	667	672	LDWRKV	16	No
				WxxL	737	742	VKWDDI	14	No
sp|P01029|CO4B_MOUSE	C4b	CO4B_MOUSE Complement C4-B	1.77805	xLIR	78	83	DDFVLL	18	No
				WxxL	169	174	TDFLTI	14	No
				WxxL	1028	1033	EQWSKL	14	No
				WxxL	356	361	TSWRFV	13	No
sp|O70458|OSMR_MOUSE	Osmr	OSMR_MOUSE Oncostatin-M-specific receptor subunit beta	2.63415	WxxL	132	137	SSWKEV	16	No
				WxxL	245	250	RDFKTL	14	No
				WxxL	542	547	ISWEPV	15	No
sp|O35188|X3CL1_MOUSE	Cx3cl1	X3CL1_MOUSE Fractalkine	1.95264	WxxL	388	393	NSYVLV	10	No
sp|O09030|I13R1_MOUSE	Il13ra1	I13R1_MOUSE Interleukin-13 receptor subunit alpha-1	7.19537	xLIR	350	355	PVFVAV	6	No
sp|Q00993|UFO_MOUSE	Axl	UFO_MOUSE Tyrosine-protein kinase receptor UFO	1.68988	WxxL	88	93	DEWKVV	19	No
				WxxL	707	712	VKWIAI	13	No
sp|P35917|VGFR3_MOUSE	Flt4	VGFR3_MOUSE Vascular endothelial growth factor receptor 3	2.50098	WxxL	487	492	RDWKEV	20	No
				xLIR	1282	1287	EEFEEL	14	Yes
				xLIR	127	132	STYVFV	13	No
sp|P14719|ILRL1_MOUSE	Il1rl1	ILRL1_MOUSE Interleukin-1 receptor-like 1	2.23935	xLIR	169	174	RSYLFI	13	No
sp|P07141|CSF1_MOUSE	Csf1	CSF1_MOUSE Macrophage colony-stimulating factor 1	1.62012	WxxL	426	431	HSWGIV	11	Yes
sp|P04186|CFAB_MOUSE	Cfb	CFAB_MOUSE Complement factor B	3.09815	xLIR	417	422	EDYLDV	15	No
				WxxL	77	82	GSWSDL	15	No

## Sheet: cell adhesion_PSSM>13
List of cell adhesion proteins upregulated in atg5-/- MEFs with PSSM score
Description	Gene Symbol	Description	Fold increase (atg5-/-/WT)	Motif	Start	End	Pattern	PSSM Score	LIR in Anchor
sp|P97927|LAMA4_MOUSE	Lama4	LAMA4_MOUSE Laminin subunit alpha-4	1.50163	xLIR	1430	1435	PSWDPI	18	No
				WxxL	451	456	ENWQRL	16	No
				xLIR	1648	1653	GGYVVL	13	No
sp|Q62059|CSPG2_MOUSE	Vcan	CSPG2_MOUSE Versican core protein	1.53912	xLIR	1585	1590	ESWVEI	20	Yes
				WxxL	976	981	TEWSVL	16	Yes
				WxxL	1971	1976	FPWEEV	16	Yes
				WxxL	2125	2130	SDYSML	16	Yes
				xLIR	1158	1163	LDYTDL	14	Yes
				xLIR	2015	2020	EEFEEV	13	Yes
sp|Q04857|CO6A1_MOUSE	Col6a1	CO6A1_MOUSE Collagen alpha-1(VI) chain	1.54619	WxxL	892	897	QNYTVL	10	No
sp|A2A8L5|PTPRF_MOUSE	Ptprf	PTPRF_MOUSE Receptor-type tyrosine-protein phosphatase F	1.56492	xLIR	667	672	SSWDLL	19	Yes
				WxxL	1586	1591	DQYVFI	14	No
				WxxL	1713	1718	DFWRML	14	No
				xLIR	170	175	KDFLPV	13	Yes
				xLIR	1857	1862	DMFQTV	13	No
				WxxL	1424	1429	DFWRMV	13	No
sp|P61622|ITA11_MOUSE	Itga11	ITA11_MOUSE Integrin alpha-11	1.57	WxxL	53	58	KKWLVV	15	No
				WxxL	1141	1146	PIWIIV	13	No
sp|O88792|JAM1_MOUSE	F11r	JAM1_MOUSE Junctional adhesion molecule A	1.69568	WxxL	59	64	VEWKFV	14	No
sp|P98154|IDD_MOUSE	Dgcr2	IDD_MOUSE Integral membrane protein DGCR2/IDD	1.61158	xLIR	354	359	SSFLIL	12	No
sp|B0V2N1|PTPRS_MOUSE	Ptprs	PTPRS_MOUSE Receptor-type tyrosine-protein phosphatase S	1.61726	xLIR	170	175	KDFLPV	13	Yes
				xLIR	1110	1115	DGFIVV	13	No
				WxxL	1433	1438	DFWRMV	13	No
sp|Q9Z0G4|WISP2_MOUSE	Wisp2	WISP2_MOUSE WNT1-inducible-signaling pathway protein 2	1.66766	WxxL	126	131	GGFTCL	8	No
sp|P11688|ITA5_MOUSE	Itga5	ITA5_MOUSE Integrin alpha-5	1.67731	xLIR	766	771	FDFQIL	16	No
				WxxL	1002	1007	PLWIII	14	No
sp|P02469|LAMB1_MOUSE	Lamb1	LAMB1_MOUSE Laminin subunit beta-1	1.71255	WxxL	1184	1189	ALWDAI	14	No
sp|Q91ZV3|DCBD2_MOUSE	Dcbld2	DCBD2_MOUSE Discoidin, CUB and LCCL domain-containing protein 2	1.79021	WxxL	120	125	SDYCHL	12	No
sp|Q02248|CTNB1_MOUSE	Ctnnb1	CTNB1_MOUSE Catenin beta-1	1.7925	WxxL	502	507	SHWPLI	11	No
sp|Q60847|COCA1_MOUSE	Col12a1	COCA1_MOUSE Collagen alpha-1(XII) chain	1.84699	xLIR	2685	2690	DGYEIL	16	No
				xLIR	1359	1364	ADFESL	15	No
				xLIR	2070	2075	DEYTTV	15	No
				WxxL	136	141	SAWTDL	15	No
				WxxL	937	942	VSWKSL	13	Yes
sp|P10493|NID1_MOUSE	Nid1	NID1_MOUSE Nidogen-1	1.93969	xLIR	293	298	EDYDLV	16	Yes
				WxxL	155	160	VTWESV	15	No
sp|O35188|X3CL1_MOUSE	Cx3cl1	X3CL1_MOUSE Fractalkine	1.95264	WxxL	388	393	NSYVLV	10	No
sp|P29533|VCAM1_MOUSE	Vcam1	VCAM1_MOUSE Vascular cell adhesion protein 1	1.97545	xLIR	630	635	ETWIIL	19	No
sp|P55144|TYRO3_MOUSE	Tyro3	TYRO3_MOUSE Tyrosine-protein kinase receptor TYRO3	1.97728	xLIR	257	262	GEWEAL	19	No
				xLIR	330	335	LEWEEV	18	No
				WxxL	417	422	TSWVPV	16	No
				xLIR	120	125	SVWLTV	14	No
				WxxL	86	91	HSWIGL	13	No
				WxxL	686	691	VKWLAL	13	No
sp|Q6AZB0|BOC_MOUSE	Boc	BOC_MOUSE Brother of CDO	2.08366	xLIR	482	487	DSYELV	14	No
sp|P97798-2|NEO1_MOUSE	Neo1	NEO1_MOUSE Isoform 2 of Neogenin	2.08716	xLIR	979	984	ATFELV	10	No
sp|Q61009|SCRB1_MOUSE	Scarb1	SCRB1_MOUSE Scavenger receptor class B member 1	2.15134	xLIR	131	136	SDYIVL	17	No
				WxxL	54	59	GMWKEI	16	No
				WxxL	7	12	ARWVAL	15	No
				WxxL	235	240	DKWNGL	13	No
sp|P97333|NRP1_MOUSE	Nrp1	NRP1_MOUSE Neuropilin-1	2.20932	xLIR	367	372	EDWISL	22	No
				WxxL	323	328	KEWIQV	16	No
				WxxL	482	487	NEWLQV	15	No
				WxxL	524	529	SDWKTI	21	No
				WxxL	746	751	EEYDQL	13	No
sp|O88207|CO5A1_MOUSE	Col5a1	CO5A1_MOUSE Collagen alpha-1(V) chain	2.22058	WxxL	98	103	EDFSIL	14	No
				WxxL	334	339	GDYDYV	14	Yes
sp|P03958|ADA_MOUSE	Ada	ADA_MOUSE Adenosine deaminase	2.2337	WxxL	320	325	EEFKRL	9	No
sp|P12023|A4_MOUSE	App	A4_MOUSE Amyloid beta A4 protein	2.23423	WxxL	166	171	HDYGML	11	No
sp|P43407|SDC2_MOUSE	Sdc2	SDC2_MOUSE Syndecan-2	2.24976	WxxL	3	8	RAWILL	15	No
sp|Q03145|EPHA2_MOUSE	Epha2	EPHA2_MOUSE Ephrin type-A receptor 2	2.26718	xLIR	265	270	EGYEKV	12	No
sp|Q3TEW6|MPZL1_MOUSE	Mpzl1	MPZL1_MOUSE Myelin protein zero-like protein 1	2.28673	xLIR	164	169	LVWVVV	13	No
sp|P32507|PVRL2_MOUSE	Pvrl2	PVRL2_MOUSE Nectin-2	2.39359	WxxL	67	72	VTWQRL	14	No
				WxxL	144	149	VTWLRV	13	No
sp|Q9Z1T2|TSP4_MOUSE	Thbs4	TSP4_MOUSE Thrombospondin-4	2.40465	WxxL	750	755	PNWVVL	18	No
tr|Q91XZ8|Q91XZ8_MOUSE	Pcdhb22	Q91XZ8_MOUSE Protein Pcdhb22	2.44579	xLIR	517	522	LDYEAL	15	No
sp|Q61543|GSLG1_MOUSE	Glg1	GSLG1_MOUSE Golgi apparatus protein 1	2.46267	WxxL	225	230	SDYRLI	13	No
sp|P39061|COIA1_MOUSE	Col18a1	COIA1_MOUSE Collagen alpha-1(XVIII) chain	2.49164	xLIR	1671	1676	PSWDSL	18	No
				xLIR	1575	1580	SSYVHL	13	No
				WxxL	541	546	RDFSLL	13	No
sp|Q9EPL2|CSTN1_MOUSE	Clstn1	CSTN1_MOUSE Calsyntenin-1	2.62789	xLIR	642	647	EGYVMV	14	No
tr|Q91Y03|Q91Y03_MOUSE	Pcdhb16	Q91Y03_MOUSE MCG141291	2.66975	xLIR	520	525	LDYEAL	15	No
sp|Q8R2Y2|MUC18_MOUSE	Mcam	MUC18_MOUSE Cell surface glycoprotein MUC18	2.69207	xLIR	253	258	KVWVEV	14	No
				WxxL	127	132	DHYVEL	13	No
				WxxL	432	437	SPWMAL	13	No
sp|Q03146|DDR1_MOUSE	Ddr1	DDR1_MOUSE Epithelial discoidin domain-containing receptor 1	2.73483	WxxL	830	835	TLWEVL	14	No
sp|P21995|EMB_MOUSE	Emb	EMB_MOUSE Embigin	2.93454	WxxL	299	304	KEFEQI	11	No
sp|O35988|SDC4_MOUSE	Sdc4	SDC4_MOUSE Syndecan-4	3.06006	xLIR	161	166	AVFLIL	7	No
sp|Q32MD9|CDON_MOUSE	Cdon	CDON_MOUSE Cell adhesion molecule-related/down-regulated by oncogenes	3.09819	xLIR	418	423	GDFVTL	16	No
				WxxL	7	12	PLWTLL	13	No
				WxxL	265	270	SNWRRL	13	No
				WxxL	400	405	SGWKPV	15	No
				WxxL	622	627	GSWHTV	14	No
				WxxL	882	887	KQWHTI	13	No
				WxxL	1210	1215	FSWNPL	15	Yes
sp|A2AVA0|SVEP1_MOUSE	Svep1	SVEP1_MOUSE Sushi, von Willebrand factor type A, EGF and pentraxin domain-containing protein 1	3.55971	WxxL	2786	2791	DDYSYL	15	No
				WxxL	3339	3344	GTWNHL	14	No
				WxxL	1832	1837	GEWDRL	18	No
				xLIR	798	803	KSFEML	13	No
				xLIR	251	256	EEFEAL	13	No
sp|Q62371|DDR2_MOUSE	Ddr2	DDR2_MOUSE Discoidin domain-containing receptor 2	3.56019	WxxL	753	758	MSWESI	16	No
tr|F2Z4A3|F2Z4A3_MOUSE	Fat1	F2Z4A3_MOUSE Protein Fat1	3.58902	xLIR	4002	4007	EEWVDL	20	No
				xLIR	2787	2792	DDYEVV	19	No
				xLIR	3340	3345	DTYTTV	14	No
				xLIR	1727	1732	LDFETL	15	No
				xLIR	1320	1325	GEYDIL	14	Yes
sp|Q80YX1|TENA_MOUSE	Tnc	TENA_MOUSE Tenascin	3.7952	xLIR	740	745	ETWEII	20	Yes
				WxxL	730	735	VEWDPL	17	No
				WxxL	1085	1090	AGWDGL	16	No
				WxxL	1176	1181	VGWDAL	16	No
sp|P52800|EFNB2_MOUSE	Efnb2	EFNB2_MOUSE Ephrin-B2	3.92399	WxxL	133	138	KDYYII	13	No
sp|Q9D8B7|JAM3_MOUSE	Jam3	JAM3_MOUSE Junctional adhesion molecule C	3.95733	WxxL	65	70	IEWKKI	14	No
sp|Q8VHR0|PCD18_MOUSE	Pcdh18	PCD18_MOUSE Protocadherin 18	4.2174	WxxL	1098	1103	DDFDNV	15	Yes
				xLIR	376	381	DTFVAI	14	No
sp|Q61490|CD166_MOUSE	Alcam	CD166_MOUSE CD166 antigen	5.43768	WxxL	26	31	LGWYTV	13	No
sp|P18406|CYR61_MOUSE	Cyr61	CYR61_MOUSE Protein CYR61	5.69806	WxxL	4	9	STFRTL	9	No
sp|Q80TF3|PCD19_MOUSE	Pcdh19	PCD19_MOUSE Protocadherin-19	8.87444	xLIR	503	508	FTYVSI	13	No
sp|P10287|CADH3_MOUSE	Cdh3	CADH3_MOUSE Cadherin-3	9.63909	xLIR	156	161	SGWLLL	18	Yes
				WxxL	475	480	ANWLAV	15	No
sp|Q62009|POSTN_MOUSE	Postn	POSTN_MOUSE Periostin	11.4463	WxxL	142	147	EAWENL	14	No
sp|P13595|NCAM1_MOUSE	Ncam1	NCAM1_MOUSE Neural cell adhesion molecule 1	11.8092	WxxL	536	541	AEWKSL	16	No
sp|Q64314|CD34_MOUSE	Cd34	CD34_MOUSE Hematopoietic progenitor cell antigen CD34	20.7299	WxxL	13	18	LPWRWV	6	No
