# Supplementary material for: Quantitative Proteome Analysis of Atg5-Deficient Mouse Embryonic Fibroblasts Reveals the Range of the Autophagy-Modulated Basal Cellular Proteome
Source: mSystems. 2019 Nov 5;4(6):e00481-19. doi: 10.1128/mSystems.00481-19 (PMC6832020; doi:10.1128/mSystems.00481-19)
Supplement: DATA SET S4 [file mSystems.00481-19-sd004.xlsx]

## Sheet: Transporters_Upregulated
Transporters upregulated in atg5-/- MEFs
Pathways	Genes
Transport of small molecules	Abca1,Atp1b1,Slc7a1,Slc7a3,Slc6a9,Ldlr,Slc3a2,Slc12a2,Slc1a3,Slc1a6,Slc4a2,Slc7a5,Slc6a6,Trpv2,Slc30a1,Slco2a1,Abcg2,Atp8b1,Slc1a4,Steap2,Slc16a3,Slc38a1,Slc2a10,Abca9,Abca5,Atp2c1,Gja1,Slc6a8,Syt11
Anion transport	Abca1,Slc7a1,Slc7a3,Gja1,Slc6a9,Ldlr,Slc3a2,Slc12a2,Slc1a3,Slc1a6,Slc4a2,Slc7a5,Slc6a6,Slco2a1,Abcg2,Atp8b1,Slc1a4,Slc16a3,Slc6a8,Slc38a1
Cation transmembrane transport	Atp1b1,Slc7a1,Slc7a3,Cacna2d1,Slc3a2,Slc12a2,Slc1a3,Trpv2,Slc30a1,Steap1,Steap2,Atp2c1,Abca1,Gja1,Lrp6,Slc4a2,Cachd1,Syt11,Fabp5,Abcg2
SLC-mediated transmembrane transport	Slc7a1,Slc7a3,Slc6a9,Slc3a2,Slc12a2,Slc1a3,Slc1a6,Slc4a2,Slc7a5,Slc6a6,Slc30a1,Slco2a1,Slc1a4,Slc16a3,Slc38a1,Slc2a10
Lipid transport	Abca1,Ldlr,Lrp6,Slco2a1,Abcg2,Atp8b1,Abca9,Abca5,Slc16a3,Syt11,Gja1,Snx17,Steap2,Slc1a3
Carboxylic acid transport	Slc7a1,Slc7a3,Slc6a9,Slc3a2,Slc1a3,Slc1a6,Slc7a5,Slc6a6,Slco2a1,Slc1a4,Slc16a3,Slc6a8,Slc38a1
Amino acid transport	Slc7a1,Slc7a3,Slc6a9,Slc3a2,Slc1a3,Slc1a6,Slc7a5,Slc6a6,Slc1a4,Slc6a8,Slc38a1
Membrane Trafficking	Gja1,Ldlr,Bet1l,Stx6,Rab39b,Kdelr3,Syt11,Abca1,Snx17,Steap2,Atp8b1
Import across plasma membrane	Atp1b1,Slc7a1,Slc7a3,Slc3a2,Slc12a2,Slc1a3,Slc1a6,Slc30a1
Calcium ion transport	Atp1b1,Cacna2d1,Gja1,Trpv2,Slc30a1,Atp2c1,Cachd1
Basigin interactions	Atp1b1,Slc3a2,Slc7a5,Slc16a3,Lrp6
Mineral absorption	Atp1b1,Slc30a1,Steap1,Steap2
ABC transporters	Abca1,Abcg2,Abca9,Abca5

## Sheet: Transporters_Downregulated
Transporters downregulated in atg5-/- MEFs
Pathways	Genes
Transport of small molecules	Abcd1,Apod,Aqp1,Atp6v1a,Atp6v0d1,Atp6v0a1,Atp6v0c,Slc7a2,Abcc1,Abcb1a,Pltp,Slc16a1,Clcn7,Slc27a1,Slc25a10,Abca7,Atp11a,Slc5a3,Atp6ap1,Trpv4,Atp6v1f,Atp6v1c1,Steap3,Abcb8,Tpcn1,Slc5a6
Lipid transport	Abcd1,Fabp4,Apod,Fabp3,Abcc1,Abcb1a,Pltp,Slc27a1,Abca7,Atp11a,Col4a3bp,Osbpl3,Pitpnc1,Osbpl6,Tap1,Tap2,Abcb8,Rab20,Stx3,Snx9
PPAR signaling pathway	Fabp4,Cpt1a,Fabp3,Pltp,Sorbs1,Slc27a1,Abcd1,Abcc1,Slc16a1,Slc5a6,Slc25a1,Col4a3bp,Osbpl3,Osbpl6,Rufy1,Lyst,Apod,Trpv4
Anion transport	Abcd1,Fabp4,Slc7a2,Slc25a1,Fabp3,Abcc1,Abcb1a,Pltp,Slc16a1,Clcn7,Slc27a1,Slc25a10,Abca7,Atp11a,Pitpnc1,Slc38a7,Slc5a6
Cation transmembrane transport	Atp6v1a,Atp6v0d1,Atp6v0a1,Atp6v0c,Slc7a2,Itpr1,Itpr3,P2rx4,Atp6ap1,Trpv4,Atp6v1f,Atp6v1c1,Steap3,Tpcn1
Elevation of cytosolic Ca2+ levels	Itpr1,Itpr3,P2rx4,Aqp1,Gabarap,Dynll2,Atg16l1,Trpv4,Tpcn1,Cpt1a,Abcb1a,Abca7
Carboxylic acid transport	Abcd1,Fabp4,Slc7a2,Slc25a1,Fabp3,Abcc1,Slc16a1,Slc27a1,Slc25a10,Slc38a7,Slc5a6
Ion channel transport	Atp6v1a,Atp6v0d1,Atp6v0a1,Atp6v0c,Clcn7,Atp11a,Atp6ap1,Trpv4,Atp6v1f,Atp6v1c1,Tpcn1
Inorganic ion homeostasis	Atp6v1a,Atp6v0d1,Atp6v0a1,Atp6v0c,Itpr1,Itpr3,P2rx4,Rab20,Atp6ap1,Trpv4,Steap3
Phagosome	Atp6v1a,Atp6v0d1,Atp6v0a1,Atp6v0c,Rab5c,Tap1,Tap2,Atp6ap1,Atp6v1f,Atp6v1c1
Membrane organization	Abcd1,Abcc1,Abcb1a,Rab20,Stx3,Abca7,Atp11a,Snx9,Col4a3bp
Transferrin endocytosis and recycling	Atp6v1a,Atp6v0d1,Atp6v0a1,Atp6v0c,Atp6ap1,Atp6v1f,Atp6v1c1,Steap3
Iron uptake and transport	Atp6v1a,Atp6v0d1,Atp6v0a1,Atp6v0c,Atp6ap1,Atp6v1f,Atp6v1c1,Steap3
ATP hydrolysis coupled proton transport	Atp6v1a,Atp6v0d1,Atp6v0a1,Atp6v0c,Atp6ap1,Atp6v1f,Atp6v1c1
ABC transporters	Abcd1,Abcc1,Abcb1a,Tap1,Tap2,Abca7,Abcb8
SLC-mediated transmembrane transport	Apod,Slc7a2,Slc16a1,Slc27a1,Slc25a10,Slc5a3,Slc5a6
Regulation of pH	Atp6v0d1,Atp6v0a1,Atp6v0c,Rab20,Atp6ap1

## Sheet: Metabolism_Upregulated
Metabolic pathway associated proteins upregulated in atg5-/- MEFs
Pathways	Genes
Alpha-amino acid biosynthetic process	Bcat1,Asns,Aldh18a1,Aasdhppt,Psph,Psat1,Mthfd2l,Ddah1,Ephx1,Mvk
Metabolism of folate and pterines	Mthfd2,Aldh1l1,Aldh1l2,Mthfd2l,Suclg2,Aldh18a1,Aasdhppt,Bcat1,Ddah1
Sulfur compound metabolic process	Mvk,Suclg2,Slc27a3,Acot1,Sulf2,Glce,Sulf1,Mthfd2l,Mthfd2,Aldh1l1,Aldh1l2,Ireb2,Abcg2,Pgm3,Pygl
Cofactor metabolic process	Mthfd2,Mvk,Suclg2,Slc27a3,Acot1,Ireb2,Aldh1l1,Aldh1l2,Mthfd2l
Aspartate family amino acid biosynthetic process	Asns,Aasdhppt,Mthfd2l
Small molecule biosynthetic process	Bcat1,Ephx1,Mvk,Asns,Aldh18a1,Aasdhppt,Psph,Psat1,Mthfd2l
Carboxylic acid biosynthetic process	Bcat1,Asns,Aldh18a1,Aasdhppt,Psph,Psat1,Mthfd2l
Heparan sulfate proteoglycan metabolic process	Sulf2,Glce,Sulf1,Man2a1,St3gal5,Pgm3,Atp8b1,Abca1,Abca5
Protein polyubiquitination	Mgrn1,Rnf19a,Trim32,Rnf6,Rnf19b,Rnf149,Mid1
Glycoprotein metabolic process	Man2a1,St3gal5,Sulf2,Glce,Pgm3,Sulf1
Cholesterol efflux	Abca1,Abcg2,Abca5,B4galnt1,Slc27a3,Atp8b1,Ireb2,Atp2c1
ABC transporters	Abca1,Abcg2,Abca5
Lipid localization	Abca1,B4galnt1,Abcg2,Slc27a3,Atp8b1,Abca5
Proteoglycan metabolic process	Sulf2,Glce,Sulf1
Antigen processing: Ubiquitination & Proteasome degradation	Mgrn1,Rnf19a,Trim32,Rnf6,Rnf19b
Purine-containing compound metabolic process	Mvk,Suclg2,Abcg2,Slc27a3,Acot1,Mthfd2l
Protein lipidation	Abca1,Zdhhc9,Zdhhc18
Lipid transport	Abca1,Abcg2,Slc27a3,Atp8b1,Abca5

## Sheet: Metabolism_Downregulated
Metabolic pathway associated proteins downregulated in atg5-/- MEFs
Pathways	Genes
Lysosome	Aga,Gla,Arsb,Arsa,Tpp1,Gba,Hexa,Hexb,Ids,Man2b1,Neu1,Sgsh,Nagpa,Galns,Gns,Manba,Man2b2,Fuca2,Abcd1,Ctbs,Enpp4,Pde4d,Plpp1,Kdsr,Arsk,Anpep,Mme,Atp11a,Agpat2,Dpp7,St3gal4,Uap1l1
Cofactor metabolic process	Abcd1,Bpgm,Cbr2,Eno2,Hagh,Gstm2,Gstm5,Gstt1,Hk1,Mocos,Oxsm,Oplah,Glo1,Dhtkd1,Gcdh,Gns,Mpst,Anpep,Slc27a1,Cbr1,Nat2,Tpp1,Mme,Abca7,Ece2,Gba,Hdac5,Nceh1,Mmp2
Metabolism of lipids	Gla,Abcd1,Arsb,Arsa,Cbr1,Gba,Hexa,Hexb,Neu1,Plpp1,Agpat3,Hacl1,Acot13,Agpat2,Kdsr,Bdh1,Arsk,Echs1,Hsd17b11,Acsf2,Lpcat2
Metabolism of carbohydrates	Aldh1a1,Arsb,Bpgm,Eno2,Hexa,Hexb,Hk1,Ids,Man2b1,Man2b2,St3gal4,Aldh1a7,Sgsh,Galns,B3gnt2,Gns,Manba,Ugp2,Ctbs
Nucleobase-containing small molecule metabolic process	Adk,Abcd1,Bpgm,Cbr2,Eno2,Gda,Hk1,Xdh,Pmm2,Hddc2,Oxsm,Dhtkd1,Entpd3,Ugp2,Enpp4,Uap1l1,Pde4d,Oas1a,Gcdh
Monocarboxylic acid metabolic process	Abcd1,Aldh1a1,Bpgm,Eno2,Hagh,Hk1,Aldh1a7,Slc27a1,Ivd,Hacl1,Oxsm,Echs1,Rdh10,Glo1,Dhtkd1,Acsf2,Gcdh
Organophosphate biosynthetic process	Adk,Bpgm,Eno2,Hexb,Hk1,Slc27a1,Agpat3,Agpat2,Mocos,Hddc2,Dhtkd1,Plcg2,Oas1a,Gcdh,Lpcat2
Purine-containing compound metabolic process	Adk,Abcd1,Bpgm,Eno2,Gda,Hk1,Xdh,Oxsm,Dhtkd1,Enpp4,Pde4d,Oas1a,Gcdh
Organic cyclic compound catabolic process	Abcd1,Bpgm,Eno2,Gda,Hk1,Xdh,Isg20,Hsd17b11,Dhtkd1,Entpd3,Enpp4,Pde4d
Small molecule catabolic process	Abcd1,Hagh,Hk1,Scly,Ivd,Hacl1,Galk2,Echs1,Glo1,Enpp4,Gcdh
Peptide metabolic process	Tpp1,Hagh,Gstm2,Gstm5,Gstt1,Anpep,Mme,Abca7,Oplah,Ece2,Glo1
Sphingolipid metabolism	Gla,Arsb,Arsa,Gba,Hexa,Hexb,Neu1,Plpp1,Kdsr,Arsk
Glycosaminoglycan metabolism	Arsb,Hexa,Hexb,Ids,St3gal4,Sgsh,Galns,B3gnt2,Gns
Organophosphate catabolic process	Abcd1,Bpgm,Eno2,Hk1,Dhtkd1,Entpd3,Plcg2,Pde4d
ABC transporters	Abcd1,Tap2,Abca7,Abcb8,Hexa,Hexb,Slc27a1,Atp11a
Amino sugar and nucleotide sugar metabolism	Hexa,Hexb,Hk1,Pmm2,Ugp2,Uap1l1,Gla
Keratan sulfate/keratin metabolism	Hexa,Hexb,St3gal4,Galns,B3gnt2,Gns
Glutathione metabolic process	Hagh,Gstm2,Gstm5,Gstt1,Oplah,Glo1
Ceramide catabolic process	Gla,Gba,Hexa,Hexb,Neu1

## Sheet: Development_Upregulated
Development pathway associated proteins upregulated in atg5-/- MEFs
Pathways	Genes
TGF-beta signaling pathway	Acvr1,Thbs4,Tgfbr1,Ppp2r1b,Tgfbr2,Smad6,Ltbp1,Tgfb3,Bmpr2,Acvr2a,Thbs1
Wnt signaling pathway	Ppp2r1b,Ctnnb1,Fzd1,Sfrp2,Fosl1,Lrp5,Nfatc4,Wnt5a,Lrp6
Hedgehog signaling pathway	Csnk1g3,Gas1,Csnk1g1,Wnt5a
Notch signaling pathway	Jag1,Notch1,Maml2

## Sheet: Cell Adhesion_Upregulated
Cell adhesion proteins upregulated in atg5-/- MEFs
Pathways	Genes
cell-cell adhesion	Ada,Alcam,Ctnnb1,Cd34,Cdh3,Efnb2,Emb,Fat1,Cyr61,Itga5,Lamb1,Ncam1,Ptprf,Ptprs,Nectin2,Cx3cl1,Sdc4,Thbs4,Tyro3,Vcam1,Cdon,Clstn1,Pcdh18,Jam3,Mcam,Pcdhb16,Boc,Pcdh19
homophilic cell adhesion via plasma membrane adhesion molecules	Cdh3,Emb,Ptprf,Nectin2,Clstn1,Pcdh18,Pcdh19
Cell adhesion molecules (CAMs)	Alcam,Cd34,Cdh3,Vcan,Sdc2,F11r,Ncam1,Neo1,Ptprf,Nectin2,Glg1,Sdc4,Vcam1,Mpzl1,Jam3
Extracellular matrix organization	App,Ddr1,Col12a1,Col18a1,Col5a1,Col6a1,Vcan,Sdc2,Itga5,F11r,Lama4,Lamb1,Nid1,Ddr2,Sdc4,Tnc,Jam3
Integrin cell surface interactions	Col18a1,Col5a1,Col6a1,Itga5,F11r,Tnc,Jam3
cell morphogenesis involved in differentiation	Alcam,App,Ctnnb1,Col12a1,Col18a1,Col6a1,Efnb2,Emb,Epha2,Fat1,Sdc2,Lamb1,Ncam1,Neo1,Nrp1,Ptprf,Ptprs,Tyro3,Postn,Boc
chemotaxis	Alcam,App,Efnb2,Emb,Epha2,Cyr61,Ncam1,Neo1,Nrp1,Cx3cl1,Thbs4,Vcam1,Jam3,Boc
cell-substrate adhesion	Ddr1,Ctnnb1,Cyr61,Itga5,Lamb1,Nid1,Nrp1,Sdc4,Tyro3,Vcam1,Postn,Jam3,Ada,Efnb2,Epha2,Lama4,Cx3cl1,Tnc
ECM-receptor interaction	Col6a1,Itga5,Lama4,Lamb1,Sdc4,Thbs4,Tnc,Ctnnb1,Epha2,Postn
positive regulation of cell migration	App,Col18a1,Cyr61,Itga5,Lamb1,Nrp1,Ddr2,Cx3cl1,Thbs4,Postn,Mpzl1,Mcam,Ddr1
ECM proteoglycans	App,Col5a1,Col6a1,Vcan,Tnc,Sdc2,Cyr61,Lamb1
regulation of response to external stimulus	Ada,App,Cd34,Efnb2,Neo1,Nrp1,Ptprf,Ptprs,Cx3cl1,Thbs4,Tyro3,Jam3,Ctnnb1,Tnc,Clstn1,Pcdhb16,Postn,Sdc2,Cdon,Epha2,Col5a1
negative regulation of cell differentiation	App,Ctnnb1,Col5a1,Efnb2,Neo1,Nrp1,Ptprs,Postn
regulation of cellular response to stress	App,Ctnnb1,Cd34,Neo1,Ptprf,Ptprs
Laminin interactions	Col18a1,Lama4,Lamb1,Nid1,Col5a1,Ctnnb1,Col6a1,Nrp1,Thbs4
tissue morphogenesis	Ddr1,Ctnnb1,Col12a1,Col5a1,Col6a1,Efnb2,Epha2,Cyr61,Nrp1,Sdc4,Tnc,Cdh3,Itga5,Vcan,Ncam1,Vcam1,Nid1,Ada
cell junction assembly	Ctnnb1,Cdh3,Epha2,Itga5,Nrp1,Sdc4
Collagen chain trimerization	Col12a1,Col18a1,Col5a1,Col6a1,Ncam1,Nid1,Ctnnb1,Cyr61,Glg1,Ddr2,Thbs4,Epha2

## Sheet: Cell Adhesion_Downregulated
Cell adhesion proteins downregulated in atg5-/- MEFs
Pathways	Genes
Extracellular matrix organization	Col11a1,Col8a1,Icam1,Itga2,Itga7,Itgav,Itgb5,Cd47,Lama5,Itga1,Cdh13,Hpse,Tln2
Integrin cell surface interactions	Col8a1,Icam1,Itga2,Itgav,Itgb5,Cd47,Itga1
ECM-receptor interaction	Itga2,Itga7,Itgav,Itgb5,Cd47,Lama5,Itga1
integrin-mediated signaling pathway	Itga2,Itga7,Itgav,Itgb5,Lama5,Itga1
cell-substrate adhesion	Cdh13,Col8a1,Hpse,Itga2,Itgav,Itgb5,Lama5,Itga1
Focal adhesion	Itga2,Itga7,Itgav,Itgb5,Lama5,Tln2,Itga1
cell-matrix adhesion	Cdh13,Hpse,Itga2,Itgav,Itgb5,Itga1
Non-integrin membrane-ECM interactions	Col11a1,Itga2,Itgav,Itgb5
ECM proteoglycans	Itga2,Itga7,Itgav,Itgb5
PI3K-Akt signaling pathway	Itga2,Itga7,Itgav,Itgb5,Lama5,Itga1
cell-cell adhesion	Arvcf,Cd9,Cdh13,Cxadr,Icam1,Itga7,Itgav,Itgb5,Cd47,Gpnmb,Cd99l2
positive regulation of cell migration	Cdh13,Icam1,Itga2,Itgav,Gpnmb,Cd99l2
regulation of endocytosis	Cdh13,Itga2,Itgav,Cd47
chemotaxis	Cdh13,Cxadr,Itga2,Itgav,Itga1
cell junction organization	Arvcf,Cd9,Cdh13,Cxadr,Itga2,Itgav,Gpnmb,Itga1
cellular extravasation	Icam1,Plcb1,Itga1,Cd99l2,Cxadr,Itga2,Gpnmb
Laminin interactions	Itga2,Itga7,Lama5,Col11a1,Itgav,Plcb1,Hpse,Icam1,Cxadr
epithelial cell proliferation	Cdh13,Col8a1,Cxadr
homotypic cell-cell adhesion	Cd9,Cxadr,Cd99l2,Itgav,Plcb1,Hpse

## Sheet: Immune_Upregulated
Immune related proteins upregulated in atg5-/- MEFs
Pathways	Genes
Cytokine-cytokine receptor interaction	Osmr,Il17ra,Acvr1,Crlf2,Tgfbr1,Lifr,Csf1,Il13ra1,Tnfrsf1b,Flt4,Tgfbr2,Cx3cl1,Cxcl12,Tnfrsf10b,Il1r1,Tgfb3,Bmpr2,Ghr,Acvr2a,Tnfrsf1a,Ifnar1,Pdgfd,Ifngr1
Jak-STAT signaling pathway	Osmr,Crlf2,Lifr,Il13ra1,Spry4,Jak1,Spry2,Ghr,Ifnar1,Ifngr1
TGF-beta signaling pathway	Acvr1,Tgfbr1,Tgfbr2,Tgfb3,Bmpr2,Acvr2a
Complement and coagulation cascades	Cfb,C3,C4b

## Sheet: Immune_Downregulated
Immune related proteins downregulated in atg5-/- MEFs
Pathways	Genes
Cytokine Signaling in Immune system	GBP2,HLA-A,IFIT2,IFIT1,ISG20,OAS1,OAS2,PSMB8,PSMB9,CCL5,STAT5A,STAT5B,TGFB1,TRIM25,RSAD2,GBP4,GBP6,GBP7,SPHK1,ITGAV,PVR,TAP1,TAP2,TLR2,TLR3,APOBEC3B
Defense response to virus	Cxadr,Ifit1,Ifit2,Lyst,Gbp4,Ccl5,Htra1,Isg20,Rsad2,Zbp1,Rtp4,Trim12a,Parp9,Apobec3,Selenok,Tlr3,Dtx3l,Trim25,Slfn9,Oas2,Oas1a,Ifit3b
Regulation of innate immune response	SERPINB9,PSMB8,PSMB9,PVR,CCL5,STAT5B,TLR2,TLR3,RSAD2,IFIT1,TGFB1,STAT5A,CBLB,SPHK1,TRIM25,MECOM,ISG20,OAS2
Cytokine production	ITGAV,LIPA,STAT5B,TGFB1,TLR2,TLR3,TRIM25,SPHK1,ZBP1,RSAD2,STAT5A,PARP4,CCL5,CBLB,IFIT1,SERPINB9,GBP6
Interferon gamma signaling	GBP2,HLA-A,OAS1,OAS2,TRIM25,GBP4,GBP6,GBP7,IFIT1,CCL5,TAP1,TAP2,TLR2,TLR3
Antigen processing-Cross presentation	HLA-A,ITGAV,PSMB8,PSMB9,TAP1,TAP2,TAPBP,TLR2,CBLB,PVR
Type I interferon signaling pathway	GBP2,HLA-A,IFIT2,IFIT1,ISG20,OAS1,OAS2,PSMB8,RSAD2
Inflammatory response	PARP4,LIPA,CCL5,STAT5B,TGFB1,TLR2,TLR3,SPHK1
Negative regulation of viral life cycle	IFIT1,ISG20,OAS1,CCL5,TRIM25,RSAD2
Regulation of toll-like receptor signaling pathway	TLR2,TLR3,RSAD2
